# Supplementary material for: Multi-tissue metabolic and transcriptomic responses to a short-term heat stress in swine
Source: BMC Genomics. 2024 Jan 23;25:99. doi: 10.1186/s12864-024-09999-1 (PMC10804606; doi:10.1186/s12864-024-09999-1)
Supplement: Supplementary file 1 — Additional file 1. Table of the DEGs identified in the seven tissues. Cutoff for adjusted p-value was fixed at 0.05. [file 12864_2024_9999_MOESM1_ESM.xls]

## Sheet: Blood
Id	logFC	AveExpr	t	P.Value	adj.P.Val	B	z.std	probe_id_key	probe_name	length	category	chromosome	start	end	strand	gene_name	gene_description	bbh_genomic_hit	Sequence
124	0.407068	6.22983	5.43486	4.258e-06	0.00693202	4.21523	4.59837	121	A_72_P220807	60	1	7	114361968	114520179	-1	ENSSSCG00000002457	inositol-tetrakisphosphate 1-kinase	chr7:114363385-114363444:-1:iden:100.0	TCTCTTCACTGAGTTTACACACGCTTGTGTTTTCAACACTAGGTCTGAATGTGAGGTGGG
449	0.259004	6.37601	4.35044	0.000112622	0.024534	1.03455	3.86165	429	A_72_P348738	60	1	1	163292783	163320021	-1	ENSSSCG00000004929	poly(ADP-ribose) polymerase family member 16	chr1:163293315-163293374:-1:iden:98.3	TTGTCTCTCTCTAAAAATTACCTACTACTGATGACAGCTGAGACGGAACCCAATGTTTGT
466	0.315032	7.80259	5.53225	3.19685e-06	0.00678785	3.91706	4.65775	445	A_72_P477175	60	1	7	37074483	37088533	1	ENSSSCG00000026752	bystin like	chr7:37086144-37086203:1:iden:100.0	AGATGGAGTACAGCGGTGCCAACAGCATCTTCCTGCGGCTGCTGCTGGATAAGAAGTACG
618	-0.249205	5.33252	-4.17261	0.000188167	0.0315539	0.548235	-3.73439	591	A_72_P490664	60	2	14	133853193	133855747	-1	ENSSSCG00000010733	NK1 homeobox 2	chr14:133853474-133853533:-1:iden:100.0	TCAAAATTTGGTTCCAGAACCGCAGGACCAAGTGGAAGAAGCAGAACCCCGGCGCCGAAG
705	0.267037	12.3738	3.85032	0.000483061	0.0449384	-0.220692	3.48998	673	A_72_P387098	60	1	6	167881323	167890575	1	ENSSSCG00000035238	ELOVL fatty acid elongase 1	chr6:167886069-167886123:1:iden:91.7	CCTGTGGAGGCTGATTACTCCCCGTGTCTTCATTAAAGTGACAGAGGAAAGCGCTAAAAA
1006	0.492203	6.41545	5.41731	4.49133e-06	0.00701941	4.16593	4.58725	964	A_72_P408898	60	6	NA	NA	NA	NA	NA	NA	chr6:64096852-64096911:1:iden:100.0	TCCGTCATCTCCTTTGCCAACGCGAGTGGGCGTTTTTTGTTGTGAGGAAGAGCTGCCTCC
1104	0.294942	6.50775	4.6744	4.24752e-05	0.0156565	2.08964	4.09359	1058	O8169	60	1	6	330956	339825	-1	ENSSSCG00000025401	cyclin dependent kinase 10	chr6:334810-334858:-1:iden:80.0	TTGAAGGTCTCCAACCTGCTCATGACGGACAAGGGCTGCGTGAAAACAGCGGATTTCGGC
1327	0.237419	6.47952	3.91553	0.000396946	0.041861	0.0322157	3.54211	1275	O9084	60	2	6	47643566	47655510	-1	ENSSSCG00000035570	heterogeneous nuclear ribonucleoprotein L	NA	AATGTCTTCTGCTTGTATGGCAATGTGGAGAAGGTGAAATTCATGAAAAGCAAGCCGGGG
1404	-0.383552	6.69345	-3.89995	0.00041514	0.0427978	-0.00885499	-3.53027	1352	A_72_P049051	60	1	12	34275271	34282162	-1	ENSSSCG00000017626	serine and arginine rich splicing factor 1	chr12:34275976-34276035:1:iden:100.0	TTGTGAACCTGGTTTCTGCCTTTGCACTCTTCATACTGTGATACAAAGTTAAATCAAACC
1449	0.216295	7.18013	4.03903	0.000277758	0.0371063	0.359764	3.63521	1397	A_72_P584606	60	1	7	56440620	56541132	-1	ENSSSCG00000001862	electron transfer flavoprotein subunit alpha	chr7:56519268-56519328:-1:iden:100.0	CGAATAGCAGCCAAACTCGATGTTGCCCCTATTTCTGACACATTGCAATCAAATCACCTG
1619	0.49137	7.92835	5.24042	8.00953e-06	0.00813995	3.45885	4.46493	1564	A_72_P085601	60	1	7	60877889	60913339	1	ENSSSCG00000001927	hexosaminidase subunit alpha	chr7:60908948-60909007:1:iden:100.0	TCATCCAGGTGTGGCGAGAAGAGATACCAGTAAAGTACATGAAAGAGATGGAACTGGTCA
1677	0.240999	5.37343	4.10094	0.000239126	0.0351246	0.389048	3.67363	1622	gi|74258422|gb|BW981582.1|BW981582	60	2	4	88845464	88855793	-1	ENSSSCG00000030246	Fc receptor like A	NA	AAACAGCATCATCTGTGACCATCACAGTTCAAGAACTGTTTCCAACTCCAGTGCTCAGAG
1716	0.263057	6.27606	4.06336	0.000259498	0.0356199	0.343066	3.6527	1661	O1372	60	6	NA	NA	NA	NA	NA	NA	chr5:77011216-77011264:1:iden:81.7	ACTCCATCTGCTAGATCTCTCAGATGTATAGTTTCGTATGTTTCCCAAGCTGGTCTCAGC
1834	0.463806	6.89899	5.78891	7.67079e-05	0.0206596	5.03848	3.95446	1778	gi|115553350|dbj|AK233148.1|	60	1	4	950177	959717	1	ENSSSCG00000031698	tissue specific transplantation antigen P35B	NA	AAATACAATTTGGACTTCTGGAGGAAAAACGTGCACATCAACGACAACGTGCTGCACTCG
1843	0.315839	6.45807	3.87688	0.000443578	0.0433704	-0.0695546	3.5127	1787	O2951	60	1	11	289132	355486	-1	ENSSSCG00000029393	centromere protein J	chr11:316797-316856:-1:iden:100.0	TAGAAGTGTGAGTGGAGTTGACTTTGATGATGAAAGGACTTGGACTGACCTGGAAGACAG
1927	0.148946	5.67691	3.88162	0.000437827	0.0433083	-0.0570898	3.51617	1867	A_72_P022071	60	6	NA	NA	NA	NA	NA	NA	chr1:143497826-143497885:-1:iden:100.0	AAAGTTGTGGGAAACACTTTTCTCAGACCCATTGTGTCCCCAGCTTAGAATTAGCGAACC
1938	0.310596	6.88775	4.34942	0.000111816	0.024534	1.19677	3.86341	1878	A_72_P249237	60	1	3	8026756	8032033	1	ENSSSCG00000032054	canopy FGF signaling regulator 4	chr3:8031590-8031649:1:iden:98.3	GGGCCCATCATGTAATTTCAAAGGTGCCAAATTTTCTATACGGCTAGTAAACTTTAAAAA
2369	0.354016	7.03247	4.12081	0.000226736	0.0340784	0.538162	3.6872	2302	gi|37793162|gb|CF788601.1|CF788601	60	1	2	74530730	74539780	-1	ENSSSCG00000013498	Epstein-Barr virus induced 3	chr2:74531050-74531109:-1:iden:100.0	AAAGCCAGGTACTGCATCCAGGTGGCTGCTCAGGACCTCACCGACTACGGGGAACCAAGC
2681	-0.893603	12.4028	-4.56933	5.87408e-05	0.018942	1.5648	-4.01781	2608	O14775	60	1	5	69747720	69772077	-1	ENSSSCG00000000767	ATPase H+ transporting V1 subunit E1	chr5:69752719-69752778:-1:iden:100.0	TTTATAGGCAAAGCACTGTCAATAGTGGTTTGAGAGGGTGAGTTACCACTGAGGGATCTG
2727	0.610575	7.47548	5.06854	1.4096e-05	0.00942645	2.71716	4.34236	2654	O5691	60	1	5	16977701	17169541	1	ENSSSCG00000000228	sodium voltage-gated channel alpha subunit 8	chr5:17168893-17168951:-1:iden:98.3	AAGTGACCGTTAAATGACACGGGCTAAATGTGAGTGGTGTGTGTTTTTTCCTTTTTGCCG
2881	-1.53232	10.6203	-4.94595	2.46875e-05	0.0116216	2.27784	-4.21764	2806	A_72_P078061	60	1	6	82880584	82925305	-1	ENSSSCG00000026791	Rh blood group CcEe antigens	chr6:82880591-82880650:-1:iden:100.0	GTCTCCTTATGTACAATGAAACAAGGTCAGAGACAGATTGATGTGAGAAATAAAAGACTA
2900	0.261113	16.259	5.10963	1.14316e-05	0.00942645	3.30242	4.38816	2825	A_72_P156381	60	7	NA	NA	NA	NA	NA	NA	chr4:136234-136293:-1:iden:100.0	ATCCCTTTGGAGGTGGCAACCACCAGCACATTGGCAAACCCTCTACCATCCGCAGAGATG
3052	0.261026	7.05656	4.71742	3.94055e-05	0.0149481	1.83705	4.11094	2973	A_72_P223157	60	1	13	146123918	146193113	-1	ENSSSCG00000011916	ATPase H+ transporting V1 subunit A	chr13:146128694-146128753:-1:iden:100.0	AGACTAGTGCCTGGGTGTACATGTTATCATTTGTGTCCCTGTTTATTTGATAAGTCTTAT
3060	0.531155	8.55749	5.6735	2.30445e-06	0.00674107	4.1627	4.72471	2981	O14544	60	1	12	19870275	19879233	1	ENSSSCG00000024059	vesicle amine transport 1	chr12:19878918-19878977:1:iden:100.0	TTTCAAACTCAGCCCCAAACTTTGTTTACATGGGTGGGGAGATGGAACAGGGGATCAAAA
3224	-0.774058	6.86627	-4.24224	0.000170071	0.0299326	0.851172	-3.75977	3142	O11418	60	1	5	68001540	68143818	1	ENSSSCG00000000753	WNK lysine deficient protein kinase 1	NA	ACTTTGTTAATTTTCGATCCTGCAGTTCAAACCAAGCGACCTCCACCGTAGTTTCGGTGT
3544	0.32699	10.6935	4.07228	0.000255122	0.0356004	0.349353	3.65706	3454	A_72_P681665	60	1	14	15014140	15035086	-1	ENSSSCG00000023666	cathepsin B	chr14:15014610-15014668:-1:iden:98.3	ACTCCTACCTGGACAGAGGCCCTTCTGAGCAGGCAGCTGCTAGACCTGGAGGAGGTTGAG
3583	0.511907	8.84198	3.87687	0.000443589	0.0433704	-0.0695788	3.51269	3490	O12841	60	1	5	4870350	4898706	-1	ENSSSCG00000000025	parvin gamma	NA	ATTTAAGCTGGCTCCGGAGAAAGTGAATGCTGTGAAAGAGGCCATCATGAACTTCGTCAA
3589	0.274815	7.14263	3.90844	0.00040512	0.0422103	0.0135342	3.53673	3496	A_72_P262927	60	6	NA	NA	NA	NA	NA	NA	chr14:48397569-48397628:-1:iden:100.0	CTTGGTCAGTGCCTTATTTAAGGTTTCTCTGAATATAGATACATGGAGGAAATTTCCTTT
3840	0.568865	8.26023	4.67026	0.000514839	0.0466263	2.02144	3.47291	3744	O9027	60	1	14	41333924	41357320	-1	ENSSSCG00000009931	mevalonate kinase	chr14:41334781-41334838:-1:iden:96.7	GTCCCTCAAGGGTTTGCAGAAAAGATGGCAAAAGGGGAATAAAAAGATCTTGAGTGAAAA
4087	0.2319	6.04016	4.30546	0.000127315	0.0259086	1.07719	3.8316	3987	O9229	60	1	14	31368303	31476472	-1	ENSSSCG00000009817	purinergic receptor P2X 7	chr14:31369616-31369661:-1:iden:76.7	TACTATCGGGAGAAGAAATACAAATATGTGGAAGATTACGAGCAGGGTCTTGGCGGTGAG
4191	0.4164	7.17983	4.09876	0.000237389	0.035001	0.387241	3.67549	4087	gi|116342376|gb|DT325789.1|DT32...	60	1	18	48713338	48725699	-1	ENSSSCG00000016721	drebrin like	chr18:48717176-48717230:-1:iden:91.7	TGCTGTGTCTGAGATCAAGAGGGTTGGCAAGGACAGCTTCTGGGCCAAAGCAGAGAAGGA
4236	0.312245	7.72417	3.9199	0.000396222	0.041861	-0.00360287	3.54259	4131	A_72_P556400	60	1	17	59128694	59143205	1	ENSSSCG00000007521	negative elongation factor complex member C/D	chr17:59139925-59139982:1:iden:96.7	AAGTGTCTGGAGAAGCTGGACACCGACATTTCTCTCATTCGCCACTTCGTGACCGAGGGC
4402	-0.387	5.49656	-4.91384	2.20035e-05	0.0110221	2.62197	-4.24353	4296	antisens_OTTSUST00000000808	60	1	7	23405023	23549747	1	ENSSSCG00000001384	valyl-tRNA synthetase 2, mitochondrial	chr7:23416379-23416438:-1:iden:100.0	TTTGGGATTTAACTTTATCTGAGGGTCCTCATTCCTAAACTTCCAGGTGGTACTGCAGAG
4424	0.338561	7.01932	5.16627	0.000222913	0.0339512	3.24281	3.69153	4318	A_72_P236692	60	1	1	113289084	113412543	1	ENSSSCG00000004595	ADAM metallopeptidase domain 10	chr1:113405351-113405410:1:iden:100.0	GGCTTATTGGTGGGCAGTATTACTTATGGGAATTGCCCTGATCATGTTAATGGCTGGTTT
4459	0.2822	6.91831	4.40078	0.000612332	0.0498438	0.990969	3.42609	4353	O1425	60	1	7	99325558	99375831	1	ENSSSCG00000002387	G-patch domain containing 2 like	chr7:99328084-99328143:1:iden:100.0	TAAGCAACATTCTTGGCATGAGTCTGACTCCTTTACTGAAAATGCACCTTGTCGACCGCT
4735	0.53304	8.28312	3.94785	0.000369274	0.0403025	-0.0637648	3.56112	4626	A_72_P055336	60	1	4	98920429	98934317	-1	ENSSSCG00000022784	pleckstrin homology domain containing O1	chr4:98928590-98928649:-1:iden:100.0	AAGAAGTGTTTGACCTGAGTGACTATGAGAAGTGTGAAGAGCTCCGGAAATCCAAGAGCA
4918	0.477651	6.08075	4.11264	0.000224186	0.0339512	0.556603	3.69008	4806	A_72_P073956	60	1	6	74773017	74782781	-1	ENSSSCG00000003463	agmatinase	chr6:74773359-74773414:-1:iden:91.7	TGCAAGCCGTCTGTGTGCTGGAGAGTTTATGCCAATAAAACTTTGTCAAAGTGTCAAAAA
4986	-0.58019	7.68758	-4.37687	0.000114365	0.024534	1.24609	-3.8579	4870	A_72_P102201	60	3	7	59317963	59347264	1	ENSSSCG00000001909	stimulated by retinoic acid 6	chr7:59332413-59332462:1:iden:83.3	AGACTCCAAGAGGGCCCTGGAAGATTCTGGCCCTGCTCTATTACCCTGCCCTCTACTATC
5065	0.292698	7.6274	3.86283	0.000461819	0.0438721	-0.106463	3.50198	4948	A_72_P089701	60	6	NA	NA	NA	NA	NA	NA	chr1:230671321-230671380:-1:iden:100.0	ACTTGAAGGGTTGTCTGCTATGAGCTGGGAACCACAATATGTAAAGAGATAAAGAAATGG
5360	-0.876371	11.0107	-4.54191	6.99013e-05	0.0200414	1.69952	-3.97662	5233	O13656	60	1	7	46723398	46748126	1	ENSSSCG00000002629	F-box protein 9	chr7:46734960-46735006:1:iden:78.3	ATTACTTATACCCGGTCTCCAGATGGTGATGGCGTTGGAAACAGCTACATCGAAGATGAA
5491	-0.553381	6.76236	-4.27418	0.0001402	0.0276661	0.856022	-3.80782	5361	A_72_P406933	60	1	5	63871508	63884835	-1	ENSSSCG00000000681	prolyl 3-hydroxylase 3	chr5:63873066-63873123:-1:iden:96.7	TACAGTGGACTCCTCTACCTCAACGATGACTTCCAGGGCGGGGACCTGTTCTTCACAGAG
5611	0.209349	6.46632	3.97992	0.000329651	0.0390831	0.202558	3.59081	5479	A_72_P262052	60	1	13	1730949	1815547	1	ENSSSCG00000029094	phosphoinositide-3-kinase regulatory subunit 4	chr13:1746020-1746079:1:iden:100.0	GAAATTCTTTTGGATCGTATTACTCCCTATCTTTTGCATTTCAGCAATGACTCTGTTCCT
5707	0.396346	7.35837	5.05034	1.42342e-05	0.00942645	2.96002	4.34022	5572	A_72_P146806	60	7	NA	NA	NA	NA	NA	NA	chr6:44052897-44052945:1:iden:81.7	AGTGAAGGAATTTGGAATTGATCCTCAAAACATGTTCGAGTTCTGGGATTGGGTGGGAGG
5954	0.425175	6.30242	4.87746	2.37586e-05	0.0114604	2.46366	4.22628	5816	O6758	60	1	9	46363928	46400749	1	ENSSSCG00000015113	ATP binding cassette subfamily G member 4	chr9:46397317-46397376:1:iden:100.0	GTTCCGAGAGGAGGACTACTATAATGACGACGTCCTGGACCAGATAGGCGCCAGCATCCT
6306	0.36654	7.18323	4.42399	9.67498e-05	0.0233346	1.1873	3.8986	6165	A_72_P282804	60	6	NA	NA	NA	NA	NA	NA	chr12:15451376-15451435:-1:iden:100.0	AGGAAAGCAAGCGAGCAGTGGATCACAGCATTTATAGCACAAGAAATAACTTGTATATAA
6346	0.507433	7.38042	5.53683	0.000102541	0.0239909	3.92635	3.8845	6205	A_72_P136796	60	1	17	26050887	26120305	-1	ENSSSCG00000024692	ribosome binding protein 1	chr17:26058730-26058789:-1:iden:100.0	TTATTAGAATCTCAGTCACAGCTGGATGCAGCTAAGAGTGAAGCCCAGAAACAAAGCAGC
6471	0.32457	9.51483	5.4511	4.23311e-06	0.00693202	3.85321	4.5996	6328	gi|72535209|ref|NM_001031797.1|	60	1	2	3185891	3194845	-1	ENSSSCG00000030888	Fas associated via death domain	chr2:3191718-3191778:-1:iden:100.0	AAGAAGTGCTCTTTCTTCCTCTTTCTAAGGTATCCTGTAAAAACAAGTGCCTTAAAGAGG
6551	0.305282	7.7497	4.13419	0.000211522	0.0331349	0.490306	3.70484	6408	OTTSUST00000001008	60	1	7	23249124	23265109	-1	ENSSSCG00000022725	flotillin 1	chr7:23263233-23263292:-1:iden:100.0	ATCTATAAGGACAGGCAGAAATTCTCTGAGCAAGTTTTCAAAGTGGCCTCCTCAGACCTG
6604	0.38338	6.09832	4.27531	0.000147435	0.0279947	0.720514	3.79535	6461	O7615	60	1	4	103613523	103626074	1	ENSSSCG00000006732	tripartite motif containing 45	chr4:103619492-103619537:1:iden:76.7	GGTGTCTACACGGTGTTGGTCTGTATCAAGGAGCAGCATGTGCAGGGCTCACCATTCACT
6763	0.289385	6.37026	4.09913	0.000233466	0.0346844	0.408074	3.67975	6614	O9739	60	1	11	20687662	20906766	-1	ENSSSCG00000009408	leucine rich repeats and calponin homology domain containing 1	chr11:20710469-20710526:-1:iden:96.7	TTCCTAAACTTAGCATGGCCAAATGCAGAAGAAACGTGGAAAACTTTTTGGAAGCATGCC
6909	-0.344047	7.41106	-4.50734	6.99749e-05	0.0200414	1.62889	-3.97637	6757	O8737	60	1	6	87879769	87944217	1	ENSSSCG00000031639	zinc finger CCHC-type containing 17	chr6:87941517-87941576:1:iden:96.7	ATCAAAACCATCTGCCTGAACGAGTTGTTTACTTATCACTCCTGGACCCTCTGCAAGTGA
6945	0.461894	6.69252	5.19344	9.54557e-06	0.00813995	2.96321	4.42722	6793	A_72_P218017	60	1	8	71838395	71910461	-1	ENSSSCG00000008980	scavenger receptor class B member 2	chr8:71843131-71843190:-1:iden:100.0	TCATTGATAAAGAGACTGCAAGTCGCCTGAAGTCTGTGGTCAACACCACTATGGTCATCA
6993	0.321243	6.4651	4.02012	0.000293426	0.0371063	0.309385	3.62104	6839	OTTSUST00000000589	60	1	7	24205840	24209627	-1	ENSSSCG00000001435	1-acylglycerol-3-phosphate O-acyltransferase 1	chr7:24207391-24207450:-1:iden:100.0	TCTTCATTGACCGGAAGCGCACTGGGGATGCCATCAGTGTCATGTCCGAGGTTGCTCAGA
7009	0.270726	6.91272	3.95763	0.000351579	0.0397444	0.143486	3.57399	6855	gi|9020784|gb|BE236066.1|BE236066	60	1	6	83421187	83447249	-1	ENSSSCG00000038619	platelet activating factor acetylhydrolase 2	NA	ATCTTCTCCCATGGCCTTGGGGCCTTCAGGACACTGTATTCAGCCTTCTGCATGGAGCTG
7150	0.615909	9.36125	4.81582	2.92303e-05	0.0132801	2.34896	4.17938	6994	A_72_P157891	60	1	17	59141497	59149377	-1	ENSSSCG00000007522	cathepsin Z	chr17:59143786-59143845:-1:iden:100.0	AGTTTAACCAGTGTGGAACGTGCACTGAGTTCAAAGAATGCCACGTCATCCAGAACTACA
7847	0.34411	13.6558	4.75427	3.72355e-05	0.0145346	2.28492	4.124	7675	gi|47523607|ref|NM_214267.1|	60	1	6	1015219	1021220	1	ENSSSCG00000031493	cytochrome b-245, alpha polypeptide	chr6:1021360-1021419:1:iden:100.0	CATCTTTCTAGGGGGCCTTGGGGTCTTGGTGAATCAGCTGTTTCATGAAATATGTATCTG
7947	0.230907	12.9062	3.77231	0.000600544	0.0497129	-0.421772	3.43137	7772	A_72_P303854	60	1	13	31294951	31308671	-1	ENSSSCG00000011356	cytochrome b-c1 complex subunit 1, mitochondrial	chr13:31298456-31298506:-1:iden:85.0	ACCTCAGCTCTTCAAACCTGTGCTACACGTTACCACCAATAAAGTCTTGTTGAAGAAAAA
8214	0.23815	6.3778	3.78719	0.00058259	0.0489526	-0.451488	3.43959	8030	A_72_P541398	60	1	3	101617525	101682988	-1	ENSSSCG00000008486	galactose mutarotase	chr3:101618079-101618138:-1:iden:100.0	TAAAAGAATGATGGAGAAGTGAGCCACCTGAGGCTTAGAGGTAAATGACCCACCTAAGGT
8324	0.278253	6.25666	3.94716	0.000362368	0.0401464	0.115768	3.56607	8138	A_72_P334183	60	6	NA	NA	NA	NA	NA	NA	chr10:23414263-23414316:1:iden:90.0	GCTGTGCTGTCTCTGTGCCAAATTCTTCAATAAAGTCTGTTCTTTGTGAGGCCATAAAAA
8427	0.457069	6.59206	3.8215	0.000524782	0.0467068	-0.258775	3.46778	8238	A_72_P234092	60	6	NA	NA	NA	NA	NA	NA	chr2:7250087-7250146:-1:iden:100.0	AATAGTTGGATGAAGGTAGCTATTGCTAGCCCCACTTTACAGCTTTGAAAACAGGCCGAG
8429	0.354259	6.50319	4.44405	8.44702e-05	0.0221188	1.45526	3.93135	8240	A_72_P718758	60	1	2	70905765	70913026	-1	ENSSSCG00000013599	angiopoietin like 4	chr2:70912247-70912306:-1:iden:100.0	AGCTCAAGGCTCAGAACAGCAAGATTCAGCAACTCTTCCAGAAGGTGGCCCAGCAGCAGC
8671	-1.06882	7.57555	-4.54765	6.22078e-05	0.0189892	1.51821	-4.00428	8471	A_72_P051476	60	1	18	44823858	44910731	-1	ENSSSCG00000016692	Tax1 binding protein 1	chr18:44827120-44827179:-1:iden:100.0	CGGAATGGATATCTTAGTTTTCATGGCAAACTTGATACTGGTCTTTATAATGGATGCTAA
8817	0.312011	13.3601	5.33242	6.10201e-06	0.0076909	3.86679	4.52282	8614	A_72_P668865	60	7	NA	NA	NA	NA	NA	NA	chr4:36226750-36226807:1:iden:95.0	AAAGTTGATGAAGCTGTAGCTGTACTACAAGCTCACAAGCTAAAGAGGCTGCCCAGAAAG
8921	0.290033	8.38531	4.03325	0.000286925	0.0371063	0.222543	3.62683	8717	A_72_P550426	60	1	15	47601900	47611802	1	ENSSSCG00000028592	TM2 domain containing 2	chr15:47609185-47609244:1:iden:100.0	CAGCAGAAGTAGAAGTGGTGATGGATTTTTAATACACACTGAAATTCTGACTTTCTGAAT
9109	0.426004	5.93247	5.24964	7.9231e-06	0.00813995	3.3238	4.46725	8899	A_72_P502186	60	1	9	129263525	129317325	-1	ENSSSCG00000015583	SET and MYND domain containing 2	chr9:129273396-129273455:-1:iden:100.0	TGTTGCACTGATGAATCATAGTTGTTGTCCCAATGTCATTGTGACCTACAAGGGGACCCT
9243	0.371653	5.68195	4.5873	0.00052637	0.0467417	1.4317	3.46697	9030	A_72_P289819	60	4	14	72462004	72475662	-1	ENSSSCG00000010254	tachykinin receptor 2	NA	GGACCCTTTACCACTGTGGATTCATAAATGTTGGGTAAACTAAAATGGGTAAACTAAAAT
9291	0.280742	9.08934	4.0064	0.00030533	0.0378953	0.272884	3.61074	9074	O10804	60	1	13	71995930	72196345	-1	ENSSSCG00000011619	eukaryotic elongation factor, selenocysteine-tRNA specific	chr13:72041712-72041771:-1:iden:100.0	TTCAAGCGCTACGTCTTCGACACTCACAAGCGTATGGTCCAGTCTCCCTGAGTGCCCACT
9349	0.270797	6.11286	4.41033	9.56645e-05	0.023322	1.08018	3.90133	9129	A_72_P029301	60	1	7	94790539	95171117	1	ENSSSCG00000002332	signal induced proliferation associated 1 like 1	chr7:95023094-95023153:1:iden:100.0	AGGGATTTAAGTCTGATTGCTTTTGCATCATGACCAGCTTGAAACGGTCACAGACGGAGA
9367	0.256911	5.77158	3.79632	0.000558963	0.0482034	-0.401035	3.45078	9147	OTTSUST00000001047	60	1	7	23126307	23143994	1	ENSSSCG00000001346	ATP binding cassette subfamily F member 1	chr7:23135319-23135378:1:iden:100.0	TTAAAAGCAGCCAATGCTGCTGAAAATGACTTCTCCGTGTCACAAGCAGAGATGTCTTCC
9421	0.299994	6.08973	4.06967	0.000254088	0.0355833	0.441564	3.6581	9200	gi|15038218|gb|BI344929.1|BI344929	60	6	NA	NA	NA	NA	NA	NA	chr8:65362726-65362786:1:iden:100.0	ATCCATTTGGAAATCATTTTGTCACTGACCCTGTGAAAACAAGGGAGTACTGATAAATCC
9466	0.263465	5.43342	4.57301	5.75295e-05	0.018942	1.80958	4.02272	9243	A_72_P371588	60	1	3	106098113	106213752	-1	ENSSSCG00000008509	RAS guanyl releasing protein 3	chr3:106136226-106136285:-1:iden:100.0	GTACTGGATTCTGAAGTTTCCTGCAGAGTTTAATTTGGACCTTGGTTTGATCCATATGAC
9535	-0.422949	7.74964	-3.9396	0.00037315	0.040612	0.0343667	-3.55838	9311	A_72_P376923	60	1	7	13946101	14125654	1	ENSSSCG00000001076	ring finger protein 144B	chr7:14119027-14119087:1:iden:100.0	TTTTCCAAGTATTTGAGAGAAAATAGCTGTTTTAGTCTCTCTGGCCCCAATAAATGTGGA
9631	-0.558662	6.36306	-4.11182	0.000258191	0.0356199	0.552552	-3.65399	9405	O10750	60	1	13	208295467	208313130	1	ENSSSCG00000022506	collagen alpha-1(VI) chain	chr13:208298663-208298716:-1:iden:88.3	ATTTTTAATCATGTCGGCGATGGTGTCGATGGTCTGGCTGATGACCTCCTCCGCGTCGCG
9829	0.345502	9.90459	4.95628	1.8331e-05	0.0102854	2.62926	4.28431	9601	O4266	60	1	6	43177065	43290369	-1	ENSSSCG00000002868	peptidase D	chr6:43177104-43177163:-1:iden:100.0	GGGATCACACCCTTTACTACTTTGCTTAAATGACAGTGGCTTTTAAATGCTAATTTTCAA
9880	0.541989	12.3354	4.53057	6.59386e-05	0.0198181	1.50917	3.99048	9652	A_72_P385123	60	7	NA	NA	NA	NA	NA	NA	chr3:4088549-4088601:-1:iden:88.3	AGATGACCCAGATCATGTTCGAGACCTTCAACACCCCAGCCATGTACGTGGCCATCCAGG
10038	0.372296	6.86346	4.08099	0.000245853	0.0353161	0.471829	3.66654	9808	A_72_P643132	60	1	14	49585120	49598012	1	ENSSSCG00000010058	small nuclear ribonucleoprotein D3 polypeptide	chr14:49595955-49596015:1:iden:100.0	TGAAAAACGCACCCAGTTAAAGAGCATGAAAAATAAAAACCAAGGCTCAGGAGCCGGTCG
10197	-0.766452	13.42	-3.82166	0.000532158	0.0470592	-0.368795	-3.46402	9966	A_72_P255427	60	1	2	66086409	66096361	-1	ENSSSCG00000013747	RAD23 homolog A, nucleotide excision repair protein	chr2:66090092-66090151:-1:iden:100.0	CTACCCCAGAACAGAACCGTGTCTCTGATAAAGGTTTTGAAGTGAATAAAGTTTTAAAAG
10287	-0.34062	5.51381	-4.17352	0.000328027	0.0390831	0.346344	-3.5921	10054	A_72_P042851	60	6	NA	NA	NA	NA	NA	NA	NA	AAGTAAACTGCAAACATCAAGTGTCTACCAGAGGAAGATGAATGGCTCTGTACACCTCCT
10292	-0.317009	5.95677	-4.23415	0.000160128	0.0289653	0.711304	-3.77481	10059	A_72_P060906	60	1	8	135002308	135023313	1	ENSSSCG00000009234	abraxas 1, BRCA1 A complex subunit	chr8:135018680-135018739:1:iden:100.0	TCATCTATACAAAAATACAGCTGACACACATCTGGGAGTAGCCGACTTGGCAATGCAGAA
10322	0.402682	9.48086	5.02557	0.000265221	0.036107	2.52755	3.6471	10088	A_72_P443928	60	7	NA	NA	NA	NA	NA	NA	chr2:15316329-15316388:-1:iden:100.0	TCCTGAGGGCTGGGCAAAGGACATCCTCACGTGGCATTAAAAGAGTCAAAGGGTTGGGAA
10382	0.216965	5.69406	4.03036	0.000284835	0.0371063	0.336666	3.62872	10147	O321	60	1	3	79671388	79688050	-1	ENSSSCG00000008374	UDP-GlcNAc:betaGal beta-1,3-N-acetylglucosaminyltransferase 2	chr3:79673388-79673447:-1:iden:100.0	CTGAAATTTGAGAGTGAGAAGCACCAAGACATTCTCATGTGGAACTACAGAGACACTTTC
10416	0.29328	7.45758	4.33499	0.000123004	0.0252949	1.13109	3.84006	10179	O1820	60	1	2	66131159	66138909	-1	ENSSSCG00000013729	glutaryl-CoA dehydrogenase	chr2:66131175-66131234:-1:iden:100.0	CTCTAGCTTCTCTGTCAGGTCTGAAACCTTTGAAAAAATAAGATGTGTTCTTGGAAAATT
10425	0.419232	6.27483	4.69719	0.000479196	0.0446853	1.99939	3.49212	10188	A_72_P197872	60	1	1	236345903	236355713	-1	ENSSSCG00000005311	CD72 molecule	chr1:236351269-236351328:-1:iden:100.0	TTGGACAGGAAGACGACAGATGAAGCCTTGAAAAACAAGGAGGTACAGAGGATAAACTTG
10457	0.236484	5.51493	3.82187	0.000519255	0.046706	-0.213771	3.47062	10220	O6751	60	1	6	1030417	1081546	-1	ENSSSCG00000035967	zinc finger CCCH-type containing 18	chr6:1073303-1073362:-1:iden:100.0	CTCTCGGACGACGACATTCTGAGGGAGAGTGGGTCTGATCAGGATCTGGACGGAGCTGGG
10663	0.317151	6.0505	4.05402	0.000266156	0.0361085	0.294995	3.64619	10422	A_72_P222682	60	1	14	10427957	10545778	1	ENSSSCG00000030130	dihydropyrimidinase like 2	chr14:10544900-10544959:1:iden:100.0	TAAGCAATGCTGTGTTTGCAGGCTTTTATAAAACCAAATCTGCTTTTGTAAAGTGTGACA
10673	0.30315	6.9614	3.86423	0.00045996	0.0438331	-0.10277	3.50305	10432	O11116	60	1	10	52862835	53060740	1	ENSSSCG00000026001	DnaJ heat shock protein family (Hsp40) member C1	NA	ATTGGGTCGATCGGTGACAGATGTGACAACCAAAGCTAAGCAACTGAAGGATTCAGTTAC
10753	0.340231	9.72094	4.95212	1.92049e-05	0.0104171	2.56548	4.27394	10511	A_72_P297234	60	1	6	127881306	127952556	-1	ENSSSCG00000023171	PQ loop repeat containing 1	chr6:127894120-127894179:-1:iden:100.0	TATGTGCCACCTGTGGGAGCAGTGGCAGTTCTATGTGACTTTCATTCAATAAACTGCTCA
10828	0.246414	9.92848	4.52267	7.12981e-05	0.0200414	1.44413	3.97191	10584	A_72_P180846	60	1	2	73969909	73997400	1	ENSSSCG00000038954	perilipin 3	chr2:73995259-73995314:1:iden:93.3	CTGCCTGGCCAGGTGGCTGCCTGGAGCTTAATAAATTTTACTTGCAGCAAAATCCAAAAA
10949	0.340045	11.0573	4.9448	0.000292741	0.0371063	2.45429	3.62164	10703	A_72_P362143	60	1	5	22799287	22814480	-1	ENSSSCG00000000444	dynactin subunit 2	chr5:22799287-22799345:-1:iden:98.3	TCTATGGCTGGTTATAATACTGTACAACTGTTTCTGACCATTAAATGCTGTTGTACTCTT
11589	-0.543814	6.83961	-4.03364	0.000282136	0.0371063	0.345406	-3.63117	11329	A_72_P392643	60	1	6	164715507	164737521	-1	ENSSSCG00000003894	cytochrome P450 4B1	chr6:164718443-164718502:-1:iden:100.0	TAAACAATCACCTCAAGGGCACGGCAATGGAAACACGTGTCTATAAATGCTTAGCATGCA
11632	0.382221	6.60426	4.62975	5.21249e-05	0.0181841	1.89942	4.04589	11372	gi|112753183|gb|DB790483.1|DB79...	60	1	3	40195649	40241235	-1	ENSSSCG00000008018	mitogen-activated protein kinase 8 interacting protein 3	NA	TGAAGGCCAAAAACTATGCAGACCAGATTTCCCGGCTGGAGGAGCGGGAGTCGGAGATGA
11939	-0.591737	7.10123	-4.58619	5.53082e-05	0.0187913	1.84593	-4.03198	11673	O13478	60	1	2	5886993	5906388	-1	ENSSSCG00000040416	Bardet-Biedl syndrome 1	NA	TGCGTCCAACCATTTCGAATTGGCTTCACTGCTCTCAGCTCTGCCGCCGTCTGAATCCGA
12058	0.587121	11.2571	5.00382	1.66891e-05	0.00986279	2.70176	4.30512	11788	A_72_P521843	60	7	NA	NA	NA	NA	NA	NA	chr14:100875580-100875639:-1:iden:100.0	ATCTCACCGACTACCTCATGAAGATCCTGACGGAGCGTGGCTACTCCTTCGTGACCACTG
12119	0.338357	7.63748	5.6006	2.76047e-06	0.00674107	4.5025	4.68788	11849	A_72_P077786	60	7	NA	NA	NA	NA	NA	NA	chr2:15317114-15317173:-1:iden:100.0	AATGAGCTGCAACTAAATGATGCTGAGTTTGCCCTGCTCATTGCCATCAGCATCTTCTCT
12425	-0.989908	6.48076	-4.33699	0.000116165	0.024534	0.938839	-3.85408	12151	A_72_P099881	60	1	7	63118381	63325773	1	ENSSSCG00000039317	solute carrier family 25 member 21	chr7:63324290-63324349:1:iden:100.0	TTGGCATCCAGATACCTTTGTTCAGAACTCTTACCGATGCCCTTCTGGAAAATGGTGTTT
12553	0.313459	6.38036	4.36368	0.000107196	0.0244934	1.23564	3.8737	12278	A_72_P409998	60	6	NA	NA	NA	NA	NA	NA	chr4:94810179-94810234:-1:iden:93.3	GAGAAGATAGATAGTTACAGCTGATGCATTCATTCTCCCAATAAATAGCAATTGAGCAAA
12628	0.497812	10.2209	4.2204	0.000165742	0.0294357	0.668425	3.76621	12352	OTTSUST00000000587	60	1	7	24201651	24204978	1	ENSSSCG00000001434	EGF like domain multiple 8	chr7:24204926-24204985:-1:iden:100.0	GACCCAGTTTTGTGCGGTTGATTTTTATTAATTATCTGGATAACAGCAAGAAACCAAGAA
12715	0.276167	7.21547	3.78388	0.000590984	0.0493463	-0.364614	3.43572	12437	A_72_P251307	60	1	17	38316169	38352815	-1	ENSSSCG00000007287	glutathione synthetase	chr17:38316342-38316401:-1:iden:100.0	AATCCTCAGGGTATAAGTATACCTCAGAAGAAGCTGATATGACCTAAGGGTCCCTAACCC
12808	0.526645	6.59336	5.52799	3.30081e-06	0.00678785	4.07497	4.65116	12529	A_72_P550091	60	1	14	15014140	15035086	-1	ENSSSCG00000023666	cathepsin B	NA	TATTAACAAGCAAAACACTACGTGGACGGCCGGACACAATTTCTACAATGTGGACCTGAG
13225	-0.457794	5.53143	-4.26869	0.000146984	0.0279947	0.909002	-3.79611	12936	A_72_P309058	60	6	NA	NA	NA	NA	NA	NA	chr14:3003639-3003698:-1:iden:100.0	TGATTGTCTTGGCCATAGCCATTGACTTATGTTCATTTCACATCTCTCCTTGGTGTCCCG
13378	-0.304012	5.56926	-3.85277	0.000475322	0.0445851	-0.132853	-3.49429	13087	O10376	60	2	13	27955217	27966593	-1	ENSSSCG00000032344	KIAA1143 ortholog	chr13:27961607-27961665:1:iden:98.3	TTCATCTTCTTTGTCACTGTGATCAGCATCTTCATCTGGGAGCTGAGGCTGGATTCTCTT
13494	0.313186	6.53508	3.84081	0.000491875	0.0454339	-0.164191	3.48514	13200	A_72_P086886	60	1	9	106990573	107273895	-1	ENSSSCG00000037556	component of oligomeric golgi complex 5	chr9:107064877-107064927:-1:iden:85.0	TCAAAAATGTGGCTAAGACCATCCAGTTGTATGGCATAAAATCGGAGCAGCTGCTCTCCA
13769	0.381343	7.11016	5.06369	1.35107e-05	0.00942645	3.04066	4.35167	13469	O14547	60	7	NA	NA	NA	NA	NA	NA	chr3:39753017-39753076:1:iden:100.0	TCGTCATCAGCCTGGAGAAGCTGGAGAACGACAAGGTCTTCCGCGGTGTCATCCTGACAT
13836	-0.34968	5.66398	-4.55673	6.22088e-05	0.0189892	1.54962	-4.00427	13535	A_72_P477998	60	1	7	72805630	72961258	1	ENSSSCG00000024396	NOVA alternative splicing regulator 1	chr7:72956366-72956425:1:iden:100.0	TAATTACACAAAGGATCACATATGAGCAAGGAGTTCGGGCTGCCAATCCTCAGAAAGTGG
14023	0.465651	7.00173	3.99078	0.000319455	0.0388548	0.231386	3.59899	13717	A_72_P265892	60	6	NA	NA	NA	NA	NA	NA	chr3:70452853-70452912:1:iden:98.3	GGGCATGATATAAATAAACAAGCCAAAGCTTTTGCCTTCAAGAGATGGTCATTTAGTGGG
14151	-0.508648	5.93045	-4.6231	5.28982e-05	0.0182906	1.6993	-4.04244	13845	A_72_P005046	60	1	6	63548864	63553332	-1	ENSSSCG00000003333	C1q and TNF related 12	chr6:63550733-63550792:-1:iden:100.0	TCACAGATGCCCACATGACATGGCTGAACTTTGTCCGGCGTCCTGACGACGGGGCATCGA
14245	0.273986	7.01786	3.9412	0.000368651	0.0403025	0.100005	3.56156	13939	A_72_P021331	60	6	NA	NA	NA	NA	NA	NA	chr6:47249695-47249754:1:iden:100.0	GGACTTGTTAGATAATTAAGCAATTTGATCTCCATAAAGCTCTTAGAACAGTGTCTGGTT
14629	-0.448737	5.58263	-4.15429	0.000198503	0.0321822	0.668455	-3.72091	14319	A_72_P202707	60	1	5	82018816	82020334	1	ENSSSCG00000000858	pro-melanin concentrating hormone	chr5:82020125-82020185:1:iden:100.0	ATTGCCTGGGGGGAAAAAGGCCCTTAATGTTCTATGACTTGTATTATTTTAAATGTTTGT
14651	0.397677	16.5692	5.8607	1.44944e-06	0.00674107	4.50501	4.81808	14339	A_72_P017596	60	3	3	4084263	4090356	-1	ENSSSCG00000007585	actin beta	chr3:4086966-4087011:-1:iden:76.7	CTTTCCTGTACACTGACTTGAGACCAGTTCAATAAAGTGCACACCTTAAACACAGAAAAA
14782	-0.831425	7.34167	-4.54375	0.000599911	0.0497129	1.16183	-3.43165	14469	A_72_P364223	60	1	3	85996668	86046897	1	ENSSSCG00000008402	clathrin heavy chain linker domain containing 1	chr3:86002626-86002685:1:iden:100.0	GGAAGACTTAAAGTTTTGGCAGGAGAGCCCACGGCATTGATATATCACAGGAAAAGAATA
15224	0.385493	9.87227	5.17796	9.35712e-06	0.00813995	3.14899	4.43152	14898	A_72_P176456	60	1	6	43177065	43290369	-1	ENSSSCG00000002868	peptidase D	chr6:43177104-43177163:-1:iden:100.0	GGGATCACACCCTTTACTACTTTGCTTAAATGACAGTGGCTTTTAAATGCTAATTTTCAA
15297	0.418444	9.30277	4.15842	0.00019711	0.0320895	0.497707	3.72269	14969	O13284	60	1	12	23342982	23357856	-1	ENSSSCG00000037606	proteasome subunit beta 3	chr12:23347068-23347127:-1:iden:100.0	AGAAGGACAAAATCACCACGAGGACACTGAAGGCCCGAATGGACTAGCGGTTCCCAGAGC
15870	0.372415	11.6996	5.08338	1.29246e-05	0.00942645	3.1718	4.36138	15533	O7163	60	1	14	38082010	38204754	1	ENSSSCG00000009868	RNA binding motif protein 19	chr14:38201523-38201582:1:iden:100.0	TCAGCTTCTCTCTCTGTAAGGTGAGGGATCTCGTGCCTACCTCAGACATGGTGCTTGGAC
15942	0.368637	11.8511	3.92338	0.000394925	0.041861	0.0168049	3.54345	15604	A_72_P750437	60	2	7	24951495	24995637	1	ENSSSCG00000001456	MHC class II histocompatibility antigen SLA-DQA	chr7:24958178-24958237:1:iden:100.0	TTATCTCACCTTCCTCCCTTCTGATGATGATTTTTATGACTGCAAAGTGGAGCACTGGGG
16141	0.228159	5.76794	3.76232	0.000615291	0.0499806	-0.36898	3.42478	15800	O8042	60	3	12	61077147	61186101	-1	ENSSSCG00000036812	myosin phosphatase Rho interacting protein	chr12:61083381-61083425:-1:iden:75.0	AATTCAGTACCTAAAGCAGGAGATCAGCTCCCTCAAGGACGAGCTTCTAAAACACTTACC
16420	0.348629	9.45067	3.98413	0.00032948	0.0390831	0.0278702	3.59095	16076	O9600	60	1	5	10878435	10992803	-1	ENSSSCG00000000137	neutrophil cytosolic factor 4	chr5:10883462-10883516:-1:iden:91.7	AAAGTCGGAGATGTGATCTTCCTTCTCAGTCGGATTAATAAAGACTGGTTGGAGGGCACT
16700	0.351402	5.9673	4.43533	8.66858e-05	0.0221188	1.43139	3.92512	16350	A_72_P281529	60	6	NA	NA	NA	NA	NA	NA	chr14:127069840-127069899:-1:iden:100.0	GGTTGGCCACAGGAAAAATTTGCATGAGATTTGGAAGATGGAAGTGACATAGTAGTCTTT
17148	0.269876	6.74754	3.98371	0.000338971	0.0392738	0.0162558	3.58354	16783	A_72_P102771	60	1	5	64285015	64314819	1	ENSSSCG00000000707	sodium channel epithelial 1 alpha subunit	chr5:64313513-64313572:1:iden:98.3	GAATTGAGTCTTGTTCATTTATGTATCTTTGGGATCTAGCCCAGTGTCCAAGTGTCCCGC
17256	0.309141	8.51251	3.99554	0.00032021	0.0388548	0.196946	3.59838	16888	O11659	60	6	NA	NA	NA	NA	NA	NA	chr6:157386844-157386903:1:iden:100.0	GCAGACTGGAATTTTCCTCTGCTACCTCTTGTGTACAAAATCTTGTTTATAAAGTTTCAA
17504	0.288822	9.6006	3.92867	0.000382207	0.0413894	0.0668992	3.55207	17131	A_72_P404019	60	1	7	85980766	86107778	-1	ENSSSCG00000002266	chromodomain helicase DNA binding protein 2	chr7:86024298-86024352:-1:iden:91.7	TAAAAAGGCTCAGACAAATGACAGTGATTCTGATACTGAGTCTAAGAGGCAGGCCCAGAG
17573	-0.429815	6.14831	-5.26951	0.000261424	0.0357145	2.82374	-3.6508	17200	A_72_P363349	60	6	NA	NA	NA	NA	NA	NA	NA	CGGGTGGGCCCTTGGTCTGTGAGAAGAATGGTGTGGCTTACCTGTATGGCATCATCAGCT
17734	0.352577	7.9401	4.56509	5.91661e-05	0.018942	1.57688	4.01611	17361	A_72_P135131	60	1	9	10981544	11162353	1	ENSSSCG00000032723	alkaline ceramidase 3	chr9:11161707-11161766:1:iden:100.0	CCAAGTTGGTGGCTGTGGAGAGAAGATTCAGGTTAGAAGTTAGTAAGAGATCTGCAAAAG
17810	0.306636	7.71323	4.35279	0.000110708	0.024534	1.07375	3.86584	17436	OTTSUST00000001006	60	1	7	23249124	23265109	-1	ENSSSCG00000022725	flotillin 1	chr7:23263233-23263292:-1:iden:100.0	ATCTATAAGGACAGGCAGAAATTCTCTGAGCAAGTTTTCAAAGTGGCCTCCTCAGACCTG
17832	-0.922178	8.5004	-4.87607	0.000476985	0.0445855	2.00551	-3.49336	17458	A_72_P427029	60	6	NA	NA	NA	NA	NA	NA	chr16:44528500-44528559:1:iden:100.0	ACTGCAGATCCCCCTTGTTCTGACAAATTGAGATAGAATGTAGTGTTGGGAGCATGATTT
17885	0.247178	5.86716	3.86969	0.000457842	0.0438331	-0.184833	3.50428	17510	O140	60	1	5	104300877	104395288	-1	ENSSSCG00000000952	zinc finger DHHC-type containing 17	NA	GGCTACAGTACAATTTCTTTCAAATCCTTTTTTGATCATTCAATGCATAGTGCATTGCCC
18283	0.343511	6.53403	4.18132	0.000184552	0.0312156	0.666612	3.73927	17902	A_72_P655273	60	1	4	94606568	94611893	-1	ENSSSCG00000006523	metaxin 1	chr4:94607911-94607970:-1:iden:100.0	ACATACTTTTTGGGTAGATGCCAAGAACTATGTGGAAGTGACTCGGAAGTGGTACGCAGA
18398	0.316217	7.44456	4.14619	0.000205253	0.0326002	0.57925	3.71246	18015	A_72_P608761	60	1	13	30328868	30341316	-1	ENSSSCG00000011336	elongator acetyltransferase complex subunit 6	chr13:30330070-30330129:-1:iden:100.0	AAGTTACCTTGGGTTGTTTTTGGATGCAAAGATAAAGCAACTGAGCAGAAATGGATCTTT
18411	0.280906	7.5027	3.78718	0.000591161	0.0493463	-0.344156	3.43564	18027	O11776	60	1	6	88749193	88786905	1	ENSSSCG00000003613	histone deacetylase 1	chr6:88768254-88768313:1:iden:100.0	AATGCTGAGGAGATGACCAAGTACCACAGTGATGACTACATTAAATTCCTGCGCTCCATC
18544	0.344924	8.31412	4.05908	0.00027359	0.0368611	0.358845	3.6391	18159	O13206	60	1	1	220750258	220757312	-1	ENSSSCG00000005233	doublesex and mab-3 related transcription factor 2	chr1:220750806-220750865:1:iden:100.0	ATTATGTTTAAGTGGCAGAGGGTGCCTGGTGCTTTCTTTGCTGATCTTGGTTAAGACGTG
18658	-0.37138	5.88867	-4.36503	0.000107049	0.0244934	1.08864	-3.87403	18265	gi|32948976|gb|AU296413.1|AU296413	60	1	12	17252020	17306275	-1	ENSSSCG00000017313	corticotropin releasing hormone receptor 1	NA	TACGGTGTCCGCTACAACACCACAAACAACGGCTACCGGGAGTGCCTGGCCAATGGGCAC
18799	0.245766	5.49738	4.50318	7.0847e-05	0.0200414	1.61747	3.97342	18402	A_72_P152631	60	1	1	239912128	239945002	-1	ENSSSCG00000033222	tripartite motif containing 14	chr1:239916319-239916378:-1:iden:100.0	ATCTTCCATGGGCTCTGAGAGAGTGTATTACACTCAGAGGCAGATTTGAGAGTTTGGGAT
19115	0.337945	12.9253	4.47921	7.72343e-05	0.0206596	1.25165	3.95282	18710	gi|115547285|dbj|AK234658.1|	60	1	14	15014140	15035086	-1	ENSSSCG00000023666	cathepsin B	chr14:15014144-15014203:-1:iden:100.0	AACGCTATCCAGGGATGTCTTGCTTCAGTTGAGTGGAACAAAGTAAATACTTAATTTTAA
19391	0.339043	7.59823	3.76978	0.000606653	0.0497808	-0.474157	3.42862	18979	A_72_P298464	60	1	12	14368701	14492108	1	ENSSSCG00000032176	SMAD specific E3 ubiquitin protein ligase 2	chr12:14488757-14488816:1:iden:100.0	TCCGCCCTATGAAAGCTATGAAAAGTTGTATGAAAAGCTGCTAACAGCCATTGAAGAAAC
19600	0.387448	8.45603	4.67347	0.000499326	0.0457973	1.79265	3.48112	19185	A_72_P251822	60	1	3	8363009	8376045	-1	ENSSSCG00000007652	protein phosphatase 1 regulatory subunit 35	chr3:8363189-8363241:-1:iden:86.7	GGGCCAGGGCCAGACATGACTATTTTGTGTGATCTAGAAACACTATTTTATGATCTCCAC
19790	-0.339297	5.55508	-4.8281	3.05675e-05	0.013728	2.19461	-4.1692	19371	A_72_P717188	60	1	12	60414416	60436438	1	ENSSSCG00000036208	serine hydroxymethyltransferase 1	NA	TCTTTTTCGAGTCCATGCCCTACAAGGTGGACCCGGACACGGGCTACATCAACTACGACC
19795	-0.296626	5.5552	-4.11375	0.000223462	0.0339512	0.559579	-3.6909	19376	A_72_P441284	60	1	7	98449508	98453576	1	ENSSSCG00000002383	Fos proto-oncogene, AP-1 transcription factor subunit	chr7:98451598-98451657:1:iden:100.0	AGAACGTCAGCAGCATGGAGCTGAAGGCCGAGCCCTTTGATGACTTCCTGTTCCCAGCAT
19831	0.308717	6.31127	4.99129	1.6499e-05	0.00986279	2.69938	4.30766	19412	A_72_P165951	60	1	12	60582024	60598299	-1	ENSSSCG00000036328	developmentally regulated GTP binding protein 2	chr12:60589727-60589782:-1:iden:93.3	GGACGAGTTCATCGACGTGATTGTGGGCAACCGCGTGTACATGCCCTGCTTGTATGTTTA
19900	0.360187	10.7087	4.93274	1.97395e-05	0.0104171	2.40754	4.26782	19480	O12537	60	1	13	33097329	33125825	1	ENSSSCG00000011415	mitogen-activated protein kinase-activated protein kinase 3	chr13:33125756-33125815:1:iden:100.0	ACGTCAGACAGGACAACAATGCTGGGTTTTACATACAGGTATTAATAAAAATAGTTTGGC
19999	0.35315	7.27345	4.47981	7.77273e-05	0.0206596	1.50726	3.9513	19578	A_72_P002196	60	1	14	46469457	46520135	-1	ENSSSCG00000009978	adaptor related protein complex 1 subunit beta 1	chr14:46472312-46472371:-1:iden:100.0	AGAGGAACGTGGAGGGCCAGGACATGCTTTACCAGTCCCTCAAGCTGACCAATGGCATCT
20599	0.281671	7.24544	3.89908	0.000421275	0.0429071	-0.157749	3.52638	20167	A_72_P223947	60	1	1	42729722	42896291	1	ENSSSCG00000004244	mannosidase alpha class 1A member 1	chr1:42894231-42894290:1:iden:100.0	GGAGATGATGTCTGCTTTAAGCTGTAATGTTTTGCCATGTTGCAAAAAGCCATAATAATA
20769	0.377594	13.1245	5.32094	7.57915e-06	0.00813995	3.81438	4.47674	20334	A_72_P406253	60	1	5	21172279	21176232	-1	ENSSSCG00000000361	CD63 molecule	chr5:21172280-21172339:-1:iden:100.0	CCAGGAGAGTGGGCTAGTATACTCCAGGTTTTTCAATTAAACGGATTATTTTTTCAGACC
20783	-0.641871	6.53285	-4.88335	2.42781e-05	0.0115682	2.36845	-4.22141	20348	O8775	60	1	5	63871508	63884835	-1	ENSSSCG00000000681	prolyl 3-hydroxylase 3	chr5:63873066-63873123:-1:iden:96.7	TACAGTGGACTCCTCTACCTCAACGATGACTTCCAGGGCGGGGACCTGTTCTTCACAGAG
20820	0.244647	6.58244	3.96998	0.000339254	0.0392738	0.176217	3.58332	20383	O7587	60	6	NA	NA	NA	NA	NA	NA	chr6:19873713-19873772:1:iden:100.0	CTTGAGCAGATGTTTCATCTTGGCCTGGCTGGTGGCTTTAAGCCAGGCCTCCAACGCTTC
20929	0.31553	8.5555	3.90575	0.000418864	0.0429071	-0.0263991	3.5279	20491	O10356	60	7	NA	NA	NA	NA	NA	NA	chr4:77069289-77069348:-1:iden:100.0	TTTCTTTGGTCTTGCTCCCGGATGGGTGGTGAATATGGCAGATAAGAAAATCCTAAAACC
20986	0.384498	6.47893	4.08803	0.000240866	0.0351393	0.490658	3.67178	20548	A_72_P607283	60	1	14	130619107	130673773	1	ENSSSCG00000010692	WD repeat domain 11	chr14:130671497-130671555:1:iden:96.7	AAGTTCGTTTAAATTCTGAAGAGTGCGCCGATGTTTTGAAGCGTGGGTTGACCACCTTTG
20990	-1.20583	8.69343	-5.19816	8.863e-06	0.00813995	3.07133	-4.4432	20552	A_72_P503987	60	1	14	120603191	120722627	1	ENSSSCG00000022128	MAX interactor 1, dimerization protein	chr14:120722516-120722575:1:iden:100.0	CCTTGGGGGAGGGGAATGGATTGTATGATGAGTAAGAAGTATTAATTTTTTAAAAGACAA
21052	-0.825578	12.0421	-4.86716	0.000333323	0.03911	2.20766	-3.58792	20614	O7907	60	1	5	4197544	4219415	-1	ENSSSCG00000000019	nucleoporin 50	chr5:4201085-4201144:-1:iden:98.3	AATTTTATTGGAGAAGAAGGATTCCTGAACACGCTTCCCCTGAGGAGCTGTTGCCAAGTT
21092	0.33288	8.10561	3.95781	0.000351397	0.0397444	0.143963	3.57413	20654	O12686	60	1	14	128966336	129007234	-1	ENSSSCG00000010679	eukaryotic translation initiation factor 3 subunit A	chr14:128974323-128974382:-1:iden:100.0	TGATGAAGACAGGGGAAGCTGGCGTCATGCAGATGACGACAGACCACCTAGACGAGGACT
21114	0.46057	9.40548	4.56205	5.94484e-05	0.018942	1.53474	4.01499	20676	A_72_P442534	60	1	10	52224393	52408924	1	ENSSSCG00000011079	phosphatidylinositol-5-phosphate 4-kinase type 2 alpha	chr10:52406757-52406816:1:iden:100.0	GTGAACCCAGAACAGTATTCGAAGCGCTTTTTGGACTTTATTGGCCACATCTTGACGTAA
21251	0.334273	11.6916	4.25769	0.000146562	0.0279947	0.827656	3.79682	20809	A_72_P412538	60	2	6	165824594	165861430	1	ENSSSCG00000003914	peroxiredoxin 1	chr6:165859586-165859645:1:iden:100.0	CCTGGCAGTGATACCATCAAGCCTGATGTCCAGAAGAGCAAAGAATATTTCTCTAAACAG
21455	0.298738	6.32579	4.16126	0.000196128	0.0320633	0.558103	3.72395	21008	A_72_P689732	60	1	14	29644969	29658842	-1	ENSSSCG00000009774	chromosome 14 C12orf65 homolog	chr14:29645689-29645747:-1:iden:98.3	TCTACAATGGTGAAAACAGTCCTGTTTACAAAGAAAAACGAGAGGCAGAGAAGAGAAAGC
21482	0.385392	9.01716	4.57946	0.000611224	0.0498438	1.77344	3.42658	21035	CUST_92_PI427286967	60	1	12	5450862	5481909	1	ENSSSCG00000017198	acyl-CoA oxidase 1	chr12:5477612-5477671:1:iden:100.0	CTGCGTGGAACCTTTATCCAATTCAGAAAAGCTATAGAGCAAATGATAAATTTTCCCTTT
21709	0.532546	8.91483	4.95484	1.84269e-05	0.0102854	2.46863	4.28315	21255	A_72_P095036	60	1	14	15014140	15035086	-1	ENSSSCG00000023666	cathepsin B	chr14:15014935-15014994:-1:iden:98.3	TATTCTTTGAGTTCAGATAAGATGCAGGAGTTTTTAGACAGGCCTCAAGGACTGGGTCGG
22034	-0.32964	5.51381	-4.50837	7.66199e-05	0.0206596	1.27755	-3.95473	21570	A_72_P669585	60	4	8	15192019	15215330	1	ENSSSCG00000008750	parkin coregulated like	chr15:84353376-84353436:-1:iden:100.0	TCAAGAAATTATCCCTGAAAAGAAAGCCCAGTGGCACCTCCTAAAAAGCCACAAGTCCCA
22069	-0.491493	6.52258	-4.2535	0.00014903	0.0279947	0.797505	-3.79268	21605	A_72_P704283	60	6	NA	NA	NA	NA	NA	NA	chr17:32581759-32581818:1:iden:100.0	AGTCTCTCCAGCTTACAGGCCGCTGCCTGCACACACAAGCTGGCCATTGCCCTGAGCTTG
22504	0.255914	9.67361	3.92168	0.000399826	0.041861	-0.119973	3.5402	22028	A_72_P081506	60	1	14	51452364	51464359	1	ENSSSCG00000010134	transport and golgi organization 2 homolog	chr14:51464295-51464354:1:iden:100.0	GAGTTAAACTTCATAGGAATCTGTACTTGAATGTGAGACGTTGACAATAAAACTCTGAGG
22644	0.306027	7.59795	4.23636	0.000162337	0.0292296	0.617815	3.7714	22161	A_72_P380238	60	1	6	168657010	168669143	-1	ENSSSCG00000027374	chromosome 6 C1orf50 homolog	chr6:168657106-168657165:-1:iden:98.3	TAATAAATAACAATGGACCGATGGATGGACACCTGCAACTCTGTCCTTATGTCCTGCAGG
22654	0.378984	11.3176	4.17079	0.000190544	0.0316806	0.505012	3.73123	22171	gi|6864591|gb|AW359941.1|AW359941	60	1	Y	5946965	5982865	1	ENSSSCG00000039894	CD99 molecule (Xg blood group)	chrY:5982406-5982465:1:iden:100.0	AACAGACGCTTCTGGAGAAATAGAAGACGGGCAGCTAAGCAGCCGCGTTGGCAGCAGGAT
22731	0.296139	6.01806	4.02112	0.000292569	0.0371063	0.312071	3.62179	22247	A_72_P352643	60	1	2	70884460	70896175	-1	ENSSSCG00000013600	RAB11B, member RAS oncogene family	NA	AGCTTTCAAGAATATCCTCACAGAGATCTACCGCATCGTGTCACAGAAGCAGATTGCAGA
22750	-0.363854	10.247	-5.13086	0.000217542	0.0334638	3.22056	-3.69772	22266	O7904	60	7	NA	NA	NA	NA	NA	NA	chr9:39796354-39796405:1:iden:86.7	TTGTCAGTGTTTTGCTCCTGGGCCTACTTCCAGCCGCTTATTTGAATCCTTGCCTCTGCT
22912	0.312157	7.13701	4.09559	0.000235616	0.0348711	0.510909	3.67741	22427	A_72_P252497	60	1	6	28195326	28261009	1	ENSSSCG00000024253	CCCTC-binding factor	chr6:28251548-28251596:1:iden:81.7	AAAGTGATTTGGGTGTCCACTTGCGAAAGCAGCATTCCTACATTGAGCAGGGCAAGAAAT
23222	0.331185	7.18813	5.51234	5.8475e-06	0.00761578	3.50957	4.53183	22728	A_72_P234887	60	1	X	41235165	41399082	-1	ENSSSCG00000012266	solute carrier family 9 member A7	chrX:41237229-41237288:-1:iden:100.0	GTCCATTTTGATTTTATAGTCATCCACAGGCTTTGTACTTCTCCCTGCAAACATTCTAAC
23289	-0.626518	6.26511	-4.55865	0.000578165	0.0486855	1.03608	-3.44166	22793	A_72_P345863	60	6	NA	NA	NA	NA	NA	NA	chr3:117544566-117544625:-1:iden:100.0	TCATACACAGAACTTAATTAGGGCACACCCTGGATTCCTGTAAGGACTCCATATATACTA
23305	-0.484408	5.76521	-5.30825	0.000542786	0.0476579	3.33213	-3.4587	22809	A_72_P412418	60	6	NA	NA	NA	NA	NA	NA	NA	TCAACTGACGGCCTTCAATGGTGCGCCCGCAATGGGCGAACCCCTTGGCCATGTTGATGC
23602	0.294715	7.05331	4.23449	0.000158154	0.0288757	0.754536	3.7779	23102	A_72_P155141	60	6	NA	NA	NA	NA	NA	NA	chr1:253803292-253803343:1:iden:85.0	TGTCACCAAAAGTCCATGCTCCTTAAATTGTAATCCTGTTTCTCACAGTAGATCCCGGAA
23718	0.282227	8.00051	4.91025	0.00033625	0.0392738	2.68314	3.58564	23214	O13465	60	1	3	103566172	103615768	1	ENSSSCG00000008503	fasciculation and elongation protein zeta 2	chr3:103584168-103584226:1:iden:98.3	GCTTTATTTCTGTTCTCATTGAAGTGCAGAACAAACAGAAAGAGCACAAAGAAACAGCCG
23801	0.299566	7.65803	3.79254	0.000570756	0.0482696	-0.331733	3.44514	23297	A_72_P107001	60	7	NA	NA	NA	NA	NA	NA	chr6:164167519-164167578:-1:iden:100.0	GAACAAGACCATGGATGGGAAAGCTGATGTATCTTTCGTTTTGTTTTTTGACTGTAATAA
23805	0.382223	9.88081	4.18341	0.000182282	0.0311009	0.746859	3.74239	23301	A_72_P095176	60	1	2	8413227	8444289	1	ENSSSCG00000026914	phospholipase A2 group XVI	chr2:8442383-8442442:1:iden:100.0	GGGTTTGAGGTTTGGTTTGTAGCTTTCATTCTGTTTTATAATGAGGTTTATTTTCACCGA
23924	0.331518	12.191	5.05099	1.36758e-05	0.00942645	2.74733	4.349	23418	gi|47523719|ref|NM_214330.1|	60	1	6	44032623	44069331	1	ENSSSCG00000002873	glucose-6-phosphate isomerase	chr6:44069272-44069331:1:iden:100.0	TTTCTGACCCATGTTCACTGTTCATATACCAGGTAGAAAAATAAAGATGCCATAAAGGAG
23992	0.415035	8.55428	4.15898	0.000195798	0.0320633	0.681072	3.72438	23481	A_72_P420024	60	1	1	84545028	84552134	1	ENSSSCG00000004464	terminal nucleotidyltransferase 5A	chr1:84547827-84547886:1:iden:100.0	AGGTTTTTCATCGACTTCTCAGATATCGGAGAGCAGCAGAGAAAACTGGAGTCCTATTTG
24311	0.393132	8.60999	4.98889	1.65227e-05	0.00986279	2.66403	4.30734	23790	A_72_P275574	60	1	12	48733523	48763337	-1	ENSSSCG00000017835	clustered mitochondria homolog	chr12:48740141-48740200:-1:iden:100.0	CACAGCTGATCAAGAACTTTTTCTTGTTTTTAAACCATCACGTCTTCATTTCACATTGGA
24419	-0.377281	6.13613	-4.02576	0.000288657	0.0371063	0.324428	-3.62527	23894	A_72_P513532	60	6	NA	NA	NA	NA	NA	NA	chr4:93660179-93660238:1:iden:100.0	GACTTCGACACCATCGGCCGTCGCCTGCTTTCCACGCCTTTTTCGGTCTCTGCCGTGTCT
24438	0.430024	8.63811	5.7537	1.61773e-06	0.00674107	4.72813	4.79611	23913	A_72_P247432	60	1	12	327235	449375	-1	ENSSSCG00000017136	tubulin folding cofactor D	chr12:333086-333145:-1:iden:100.0	AAGCTGCTCGCGCTTTGTAAGGAAGAGACCCGGAAGTCCAAAGACGTCCAGAAACTGCGG
24665	0.266153	7.94633	4.0998	0.000241895	0.0351393	0.472749	3.67069	24140	A_72_P171196	60	1	8	125409490	125488481	-1	ENSSSCG00000009193	SWI/SNF-related, matrix-associated actin-dependent regulator of chromatin, subfamily a, containing DEAD/H box 1	chr8:125462739-125462798:-1:iden:100.0	TGAAGATGAAGAGTCCCAAGGCCTTCCTACCGTGGCAGGTAGAAATAATAATGATCTGTC
24826	0.372819	6.37462	4.67566	4.2316e-05	0.0156565	2.0931	4.09446	24300	A_72_P002546	60	1	7	97563876	97585570	-1	ENSSSCG00000038231	ATP binding cassette subfamily D member 4	chr7:97574390-97574443:-1:iden:90.0	TGTACATCGGCGTCAACACGTTTGACTATCTGGGCAGCATCCTGAGTTACGTCGTGATCG
24850	0.304187	5.55077	4.89989	2.15565e-05	0.0109384	2.71617	4.24813	24324	A_72_P442906	60	1	6	71863637	71881832	-1	ENSSSCG00000003428	methylenetetrahydrofolate reductase	chr6:71869870-71869911:-1:iden:70.0	AGTATGAGCTCCGAGTGAATTATCACATCGTGGATGTGAAGGGTGAAAACATCACCAACG
24869	0.322552	6.07702	4.27505	0.000139272	0.0276226	0.86791	3.80946	24343	A_72_P310833	60	6	NA	NA	NA	NA	NA	NA	chr16:3641718-3641777:1:iden:100.0	GTTTGAAGCCTGAGGTTTGGGAAAGTATTAAATAAGTGACATCTTACAAGCTTAAAGTCA
25070	0.667707	9.99773	5.92944	9.84357e-07	0.00674107	5.12435	4.89474	24535	A_72_P217377	60	1	3	6329806	6343879	1	ENSSSCG00000007625	actin related protein 2/3 complex subunit 1B	NA	ATCTGCTATTTTGAGCAGGAAAATGACTGGTGGGTGTGCAAGCACATCAAGAAGCCCATT
25348	0.319831	7.64772	5.00803	1.59892e-05	0.00986279	2.81933	4.3146	24809	A_72_P339888	60	1	1	252372015	252452971	-1	ENSSSCG00000021386	prostaglandin reductase 1	chr1:252378729-252378788:-1:iden:100.0	GAAGAAATTTGGAAGAATTGCCATATGTGGGGCTATCTCTACCTATAACAGAACGGGCCC
25374	0.41604	7.42714	5.07339	1.32064e-05	0.00942645	3.11933	4.35666	24835	A_72_P341608	60	1	14	74222678	74267709	1	ENSSSCG00000010277	solute carrier family 29 member 3	chr14:74266579-74266638:1:iden:98.3	TCGTCTATGTTTATATGTCAAGGGCATTGGTTCAGGGGCCTAATAAATACCTGGGTACTT
25484	0.273608	5.72003	4.07294	0.00025168	0.0355833	0.450313	3.66054	24942	A_72_P376123	60	7	NA	NA	NA	NA	NA	NA	chr3:101658077-101658136:-1:iden:100.0	TGAAGTCACTATAGAAGCTGATGCTTTTTTGCCTGTGGATGAAACCCTAATCCCTACAGG
25599	0.476625	6.53257	4.27459	0.000148265	0.0279947	0.947278	3.79396	25054	A_72_P228377	60	1	14	39901078	39933149	-1	ENSSSCG00000009889	aldehyde dehydrogenase 2 family member	chr14:39921263-39921308:-1:iden:75.0	TCATCTCTTACCTGGTAAATTTGGACATGGTCCTCAAGTGTCTCCGTTACTATGCTGGCT
25647	0.448564	8.42012	4.55157	0.000467082	0.0441884	1.43066	3.49896	25102	A_72_P049141	60	6	NA	NA	NA	NA	NA	NA	chr4:153383-153442:-1:iden:100.0	TCCCAACTGCGATGTGCGAATGTGCACAAGAAACACCTGATTTCAAAGACGTTGAAAAAA
25707	-0.413419	6.31225	-4.58298	5.58682e-05	0.018818	1.66548	-4.02962	25159	A_72_P065556	60	1	13	68546515	68582129	1	ENSSSCG00000029877	makorin ring finger protein 2	chr13:68579495-68579554:1:iden:100.0	AGCTTGTAAATACTTTGAGCAAGGCAAAGGGACCTGCCCATTTGGAAGCAAATGCCTTTA
25721	-0.245372	6.16313	-3.85993	0.000469206	0.0442822	-0.205744	-3.49775	25172	A_72_P705072	60	1	1	111997642	112000550	-1	ENSSSCG00000035244	forkhead box B1	chr1:111999538-111999597:-1:iden:100.0	ATCGAAAATATTATAGCGCGCGAGTACAAGATGCCTGGGGGGCTGGCCTTCTCCGCCATG
25773	0.337296	11.8328	4.15483	0.000201813	0.0323165	0.530505	3.71674	25220	O12199	60	1	2	8287802	8355129	-1	ENSSSCG00000013052	reticulon 3	chr2:8290553-8290612:-1:iden:100.0	CTAAGGAGCTTGACTCTTGGTTCCTGTAAAACTGCAAATTGATGTGGTATCAATAAAAAG
25783	0.381671	7.95688	3.92958	0.000385395	0.0415971	-0.0321606	3.54989	25230	A_72_P038561	60	1	18	6481084	6494940	-1	ENSSSCG00000016452	GTPase, IMAP family member 8	chr18:6482810-6482869:-1:iden:100.0	TTTTAATAACAAGGAAACTGGCCAGGCCAGGGAAGAACAGGCGAGAGTCCTTTTGACAAA
25844	0.491642	8.64117	4.0478	0.000270771	0.0366075	0.383158	3.64177	25289	gi|71953797|gb|BW971460.1|BW971460	60	1	5	4870350	4898706	-1	ENSSSCG00000000025	parvin gamma	NA	ATTTAAGCTGGCTCCGGAGAAAGTGAATGCTGTGAAAGAGGCCATCATGAACTTCGTCAA
25868	0.307661	6.11934	4.56771	5.84457e-05	0.018942	1.795	4.019	25313	O13175	60	1	14	22745633	22771724	1	ENSSSCG00000026781	ankyrin repeat and LEM domain containing 2	chr14:22767761-22767820:1:iden:100.0	AATATCTCACTCAGCAGGAAGTAGGCAAAAAGCCCCAACAAGACATGGGAGAAAACTCAG
26166	0.365482	9.42684	4.20102	0.00017479	0.030445	0.566608	3.75292	25603	gi|115546042|dbj|AK237484.1|	60	1	5	10878435	10992803	-1	ENSSSCG00000000137	neutrophil cytosolic factor 4	chr5:10883462-10883516:-1:iden:91.7	AAAGTCGGAGATGTGATCTTCCTTCTCAGTCGGATTAATAAAGACTGGTTGGAGGGCACT
26294	-0.773652	10.8959	-3.77112	0.0006056	0.0497808	-0.450368	-3.42909	25727	A_72_P665313	60	1	13	108660486	108692242	1	ENSSSCG00000029608	SEC62 homolog, preprotein translocation factor	chr13:108669555-108669614:1:iden:100.0	GGAAGTTGGTGAACCATCTAAAGAAGAGAAGGCTGTAGCCAAGTTTCTTCGATTCAACTG
26330	0.349227	6.3492	3.78579	0.000577269	0.0486855	-0.419348	3.44208	25762	A_72_P057221	60	1	3	41049202	41053482	-1	ENSSSCG00000008003	hydroxyacylglutathione hydrolase like	chr3:41050049-41050101:-1:iden:88.3	GTTTGGGAAGCAGCCTAGTGGCTCCCGAGCTTTGAATAAAGCTTTGAAAAGCCGGAAAAA
26484	-0.973128	13.5369	-4.41518	0.000116004	0.024534	0.97979	-3.85442	25915	A_72_P368933	60	1	18	42062327	42076551	-1	ENSSSCG00000033190	aquaporin 1 (Colton blood group)	chr18:42063499-42063558:-1:iden:100.0	CTGTCTGCTCTGCGTATATGGCTCTTTGGAATTGGAATTACATCATATGTTAAGAAAATA
26672	-0.573743	9.11809	-4.08263	0.000244774	0.0353161	0.310515	-3.66767	26099	O14337	60	1	6	106695847	106789243	-1	ENSSSCG00000003700	establishment of sister chromatid cohesion N-acetyltransferase 1	chr6:106751498-106751557:-1:iden:100.0	TAACAGAGGTTTCAACAAGGTCTCTGCGTAGTAGAGAAATTCATGGTCAAGTTCAAGCAG
26840	0.642873	7.51496	4.93789	0.000331196	0.0390831	2.63911	3.58959	26265	O11505	60	1	4	130389473	130395163	-1	ENSSSCG00000006940	cysteine rich angiogenic inducer 61	chr4:130394012-130394071:1:iden:100.0	TGTTTACAGTTGGGCTGGAAACTCTCCCCATTCTGGTAGATTCTGGAGTTATATTCGCAG
26862	-0.347858	5.55787	-4.85918	0.000308234	0.0379916	2.21947	-3.60828	26287	O8260	60	1	2	24877224	25155336	-1	ENSSSCG00000013294	low density lipoprotein receptor class A domain containing 3	chr2:24878396-24878455:-1:iden:100.0	TTATTCCAAAGTCCATATGGGTTAATCTGCTCTGACTTGTTACCATCCTGGCCACCTGTG
26983	-0.320322	5.50493	-5.0574	1.33909e-05	0.00942645	3.1562	-4.35362	26405	A_72_P337238	60	3	11	12701511	12765790	-1	ENSSSCG00000009357	SMAD family member 9	chr11:12702307-12702354:-1:iden:80.0	CCTTCAAATGCACACTTACACTGTTATCTGATTGTTTATAATAAAGAACCCCACCCCTGT
27160	0.322515	9.06248	5.18661	0.000187956	0.0315539	3.40595	3.73468	26579	A_72_P290554	60	1	5	68133699	68223645	-1	ENSSSCG00000000754	RAD52 homolog, DNA repair protein	chr5:68144207-68144266:-1:iden:100.0	AAGCTCTGCGGAGATTAAACACTCAAGGTTCTTCACTGTTTATTCCTAAGCTATTACATT
27265	0.471124	12.8067	3.80141	0.000552178	0.048025	-0.347018	3.45408	26683	A_72_P036391	60	1	10	43517283	43530623	1	ENSSSCG00000011033	vimentin	chr10:43525956-43526015:1:iden:100.0	AGCGCAAGATAGGTTTGGAATAGGAATAAGCTCTAGTTCTTAAAAACCAACACTCGTAAA
27714	0.363743	5.84878	4.10377	0.000230711	0.0344058	0.414068	3.68277	27123	A_72_P412508	60	1	14	73052654	73074653	-1	ENSSSCG00000010258	apoptosis inducing factor, mitochondria associated 2	chr14:73065157-73065216:-1:iden:100.0	TAACAAGGTCTCCAGCCAGCAGATGGCCATCCAGGCCTATGAGGACATGGTGACACAGGT
27732	0.34553	9.91748	4.7797	0.000294404	0.0371063	2.02096	3.62017	27141	O5029	60	1	3	4716646	4735301	1	ENSSSCG00000031432	KDEL endoplasmic reticulum protein retention receptor 2	chr3:4735244-4735302:1:iden:98.3	CACGAAGCACTGTTTCAGAATTGCTCTCACTTCCTGAATAAAGGTTATCAGGTAATTCAA
27737	0.327148	7.36061	5.39705	4.89503e-06	0.00735611	3.75212	4.56924	27146	O4990	60	7	NA	NA	NA	NA	NA	NA	chr3:18636704-18636763:1:iden:100.0	ATTTTCATTTTTATTGGAGAGACCCTGCTGTCCATGAACTGGGCCATCGTGGCTGACATT
27762	0.285183	5.85273	4.43697	8.62633e-05	0.0221188	1.4359	3.9263	27171	A_72_P266562	60	1	14	29250404	29297695	-1	ENSSSCG00000009766	ATPase H+ transporting V0 subunit a2	chr14:29281902-29281958:-1:iden:95.0	AGTTTGAAGCATTTGAAAAAATGTTGTGGAGGGTCTGCAAAGGGTACACCATCGTGACCT
27809	-0.508274	8.26002	-4.43493	8.71801e-05	0.0221188	1.26729	-3.92375	27217	A_72_P134746	60	1	1	260661661	260756866	-1	ENSSSCG00000005506	multiple EGF like domains 9	chr1:260666296-260666355:1:iden:100.0	AGCTTTTCCTCAGTGATGTCTTTCAGCACAATAAAATGAATATGATCCCTGGCCCTCCTT
27810	0.267121	6.29296	4.56491	6.06824e-05	0.018942	1.57279	4.01014	27218	O5415	60	1	1	132789894	132819825	-1	ENSSSCG00000004792	family with sequence similarity 98 member B	chr1:132804420-132804479:-1:iden:100.0	TGTTCCCAAGTCAACAACTTCTGACATTCCACTTATGCTAAGCCAAGTGGAATCAAAGGT
28044	0.443241	6.56354	4.72773	0.000326612	0.0390831	1.39044	3.59322	27446	A_72_P361938	60	6	NA	NA	NA	NA	NA	NA	chr7:31114641-31114700:-1:iden:100.0	TTTGAAAGCAGAGAAGATCCTACTTCTGGAGGACGAGAAGTCTTTCGAAGATGCTGCTGT
28055	-0.847549	11.8076	-3.81996	0.000523013	0.046706	-0.330623	-3.46868	27457	A_72_P412858	60	1	17	35315475	35415778	-1	ENSSSCG00000035357	BCL2 like 1	chr17:35366141-35366194:-1:iden:90.0	TAGTCTGTGTGAAGGTGAAAGTGCAGTTCAGTAATAAACTGTGTTGATTCAGTGGAAAAA
28195	0.37698	7.77822	4.92134	2.02053e-05	0.0104171	2.77599	4.26261	27597	A_72_P502809	60	1	4	94861498	94873660	1	ENSSSCG00000006535	phosphomevalonate kinase	chr4:94871754-94871813:1:iden:100.0	ACACTCGGAGACTGTCTGACATCCAGTGGTTTCAGGAGACCTATGGGGCTGTGACGCAGA
28240	0.219997	6.08598	3.89705	0.000418612	0.0429071	-0.0164855	3.52806	27641	O3850	60	1	8	19097990	19162141	-1	ENSSSCG00000025315	Sep (O-phosphoserine) tRNA:Sec (selenocysteine) tRNA synthase	chr8:19125339-19125387:-1:iden:80.0	AATGCTTAAGGAGTGCAGTCTTCAAAGTGTATGCATCTCATTCAGCAGGGTGCTCGAGTT
28379	0.271627	6.68623	3.98073	0.000328875	0.0390831	0.204721	3.59142	27778	A_72_P559964	60	1	7	56440620	56541132	-1	ENSSSCG00000001862	electron transfer flavoprotein subunit alpha	chr7:56518063-56518123:-1:iden:100.0	TGTCCGAGGAACATTTTTGAAGCTGCAGCAACAAGTGGAGGTAGTGCCATTTCAGAAAAG
28569	-0.389308	7.62809	-4.00117	0.00031054	0.0381516	0.156819	-3.60635	27963	A_72_P189086	60	6	NA	NA	NA	NA	NA	NA	chr1:106963895-106963954:1:iden:100.0	CTGCCTTAATTTCTTTCTCTGTAGACTTGCCTGTTCTGGACATTCATATAAATGGAATCA
28962	0.589034	8.80027	4.61591	0.000443042	0.0433704	1.3851	3.51302	28348	A_72_P430189	60	1	9	17002703	17141054	-1	ENSSSCG00000014899	prolylcarboxypeptidase	chr9:17002701-17002760:-1:iden:100.0	CTTTTGTGCTTCATTTAATGACTTTGAACTGTGCTGTAAATAAAGAATAAGGCTGGACCG
29409	-0.397351	6.08082	-4.93597	1.93664e-05	0.0104171	2.617	-4.27207	28787	A_72_P434984	60	6	NA	NA	NA	NA	NA	NA	chr6:4437797-4437850:-1:iden:88.3	GGAGGGGTGGGGCTGCGGCACGTTGGGCCTGGAATAAAGAAGCTCTTTCTGGTGAAAAAA
29659	0.301757	5.64048	4.99501	0.000283198	0.0371063	2.87312	3.6302	29032	A_72_P315448	60	1	17	57999287	58053674	-1	ENSSSCG00000034259	prostate transmembrane protein, androgen induced 1	chr17:58002330-58002389:-1:iden:100.0	AGAAACTGTATGTGCAAGGGCAGGAGTATTTTTGTATTAGAAGAGGCCTATTACAAAAAA
29673	0.462971	7.63127	5.19186	9.29442e-06	0.00813995	3.31408	4.43297	29046	A_72_P442151	60	1	7	23249124	23265109	-1	ENSSSCG00000022725	flotillin 1	chr7:23262679-23262738:-1:iden:100.0	TGAGATCGAGATGGCCAAGGCGCAGAGGGACTACGAGCTGAAGAAGGCTGCCTATGACAT
29781	0.247412	6.06921	4.1464	0.000203136	0.0323957	0.647241	3.71508	29153	A_72_P210767	60	1	12	52417710	52422325	1	ENSSSCG00000017928	chromosome 12 C17orf49 homolog	chr12:52420175-52420229:-1:iden:91.7	GTCCGTTCCTTGATGACACAGCTGATGTGATTAAGATCGTCCCCAAATCGCTTCAAAAAA
30241	0.325106	6.32439	3.82166	0.000519568	0.046706	-0.214323	3.47046	29606	A_72_P435904	60	7	NA	NA	NA	NA	NA	NA	chr7:92572640-92572687:-1:iden:80.0	AAAGACAGCCCCTTACAAGAATGTCAATATCCAGAACTTCCACATAAGCTGGAAGGACGG
30403	0.296479	7.12454	4.03196	0.00028738	0.0371063	0.234348	3.62642	29763	A_72_P035866	60	1	12	60892688	60919279	1	ENSSSCG00000018055	phosphatidylethanolamine N-methyltransferase	chr12:60892739-60892798:1:iden:100.0	GATGCCCGCTTCGTGGCTGCGGTTCTCACCATCGCTTTCAATCCACTCTTCTGGAATGTG
30420	0.354684	10.7699	4.28179	0.000136614	0.0276226	0.879098	3.81422	29779	O9257	60	2	6	165824594	165861430	1	ENSSSCG00000003914	peroxiredoxin 1	chr6:165859601-165859660:1:iden:100.0	ATCAAGCCTGATGTCCAGAAGAGCAAAGAATATTTCTCTAAACAGAAGTGAGCGCTGGGC
30485	-0.490959	8.3291	-3.82226	0.000521439	0.046706	-0.294276	-3.46949	29842	A_72_P126316	60	6	NA	NA	NA	NA	NA	NA	chr6:4062584-4062643:-1:iden:98.3	TTGGTTTTGTTTCCCCCTTTGTTGCTAACCCCATAAAGAGTATTTAGTTCTCAAAACACA
30510	-0.330143	5.84295	-3.76898	0.000604915	0.0497808	-0.425527	-3.4294	29867	O7097	60	1	6	167657680	167743729	-1	ENSSSCG00000035849	protein tyrosine phosphatase, receptor type F	chr6:167675512-167675557:-1:iden:76.7	AGTCCGAGGACTATGAAACCACCATCAGTGGCCTGACCCCGGAGACCACCTACTCCATTA
30747	0.293011	6.87893	4.3482	0.000112218	0.024534	1.19346	3.86253	30099	O9576	60	1	6	108997736	109218508	-1	ENSSSCG00000003712	oxysterol binding protein like 1A	chr6:109117133-109117192:-1:iden:100.0	AGAAAGTTGAAGTTGTCTCTGAAGCTTCTAGAGAAACATGTGTAGCTTTGAGTGATTGCC
30787	0.252459	6.44317	4.20323	0.00017532	0.030445	0.675835	3.75216	30139	A_72_P072021	60	1	7	94445384	94617925	1	ENSSSCG00000002330	pecanex homolog 1	chr7:94614108-94614167:1:iden:100.0	TGAACGTCCAGGAATTTAAAGAAAGGATTGATTGCCTTTTATGTTAAGAGTTCTTAGCTC
30858	0.275981	7.9063	3.83711	0.000515524	0.0466263	-0.278115	3.47256	30208	O10235	60	1	10	17365636	17416637	1	ENSSSCG00000010876	desumoylating isopeptidase 2	chr10:17416465-17416524:1:iden:100.0	TTATGAACCCGAAGATGATTTCTCGTGAAGTTGAATGCAAATGTACTGTCATTCATAGTG
31125	0.293553	8.79269	3.81182	0.000553114	0.048025	-0.262647	3.45362	30470	A_72_P049556	60	6	NA	NA	NA	NA	NA	NA	chr4:15663275-15663322:-1:iden:76.7	GACTTGCCTGAAAAGGTTAGGCTAAGTAGTCTTGTTGATCTGACAGTTTATCAGTCTCGT
31455	0.377138	7.65847	4.77711	3.12512e-05	0.0137751	2.05233	4.16415	30790	A_72_P027288	60	1	2	66131159	66138909	-1	ENSSSCG00000013729	glutaryl-CoA dehydrogenase	chr2:66134772-66134831:-1:iden:100.0	AGTATCACGTGATCCGGCATGCCATGAACCTGGAGGCTGTGAACACCTATGAAGGTGGGG
31508	0.275199	6.05007	4.35421	0.000113712	0.024534	1.12751	3.8593	30842	O2191	60	1	10	65428013	65461594	-1	ENSSSCG00000023105	neuroepithelial cell transforming 1	chr10:65429934-65429993:-1:iden:100.0	TGACATCAACTTGAAGAAGGGAGAGTCGGAGTGTCAGTATTACGTTGACAAGCTGGAGTA
31637	0.268482	12.923	3.79087	0.000568037	0.0482372	-0.353477	3.44643	30969	A_72_P228082	60	1	12	15100012	15106178	-1	ENSSSCG00000017287	proteasome 26S subunit, ATPase 5	chr12:15101967-15102017:-1:iden:85.0	AAAGCTATGGAAGTGAGGCAGGTGTCTTTCGTGTGGATTCCCTCAAATAAAGGTTTGCAG
31717	0.390285	6.66047	4.26055	0.000145503	0.0279947	0.751111	3.79862	31047	A_72_P132251	60	1	14	7389791	7405751	1	ENSSSCG00000033113	charged multivesicular body protein 7	chr14:7402927-7402986:1:iden:100.0	TATGCAAAAGGAGATCTGCTGATGGACAGAGGGTTATTCTTGGTTCTTTGAACTTGAGCG
31801	0.254512	10.8992	4.08324	0.000245495	0.0353161	0.332284	3.66691	31130	O4946	60	1	3	38762113	38782056	-1	ENSSSCG00000021065	N(alpha)-acetyltransferase 60, NatF catalytic subunit	chr3:38763444-38763499:-1:iden:93.3	ACGGGTTGTAGTGTTTTGTCTCATTACACACAGAATAAATAGACTTGAACTGGTCAAAAA
31822	0.373567	8.79408	5.49589	3.53921e-06	0.00684918	4.06434	4.63676	31151	A_72_P228872	60	1	7	74985753	74992951	-1	ENSSSCG00000001990	NOP9 nucleolar protein	chr7:74985762-74985821:-1:iden:100.0	CTATCCTGTCTCATTCCTAGTTTAAACCGGAGTCAAAAGTCTTACTGATAAACACTTTTA
31935	0.301729	5.79222	4.15315	0.000201663	0.0323165	0.561987	3.71692	31259	A_72_P441279	60	1	8	135081151	135123029	1	ENSSSCG00000009237	heparanase	chr8:135119327-135119381:1:iden:91.7	TCCAAATCTGTCCAGCTTAATGGTCAGACACTGAAGATGGTGAATGACCAAACCTTGCCA
31971	0.493354	14.4914	5.60252	2.55965e-06	0.00674107	4.34498	4.70332	31294	gi|115545758|dbj|AK234191.1|	60	1	3	6329806	6343879	1	ENSSSCG00000007625	actin related protein 2/3 complex subunit 1B	chr3:6342489-6342548:1:iden:100.0	GAGGCTTTTCTTACCTATTGAAGGAACAGTTGCCTTTTTCTTAAGGAAATGCTTTCATTT
32025	0.429172	6.08158	3.94742	0.000362092	0.0401464	0.116468	3.56627	31347	A_72_P174621	60	1	17	32446887	32459398	1	ENSSSCG00000007157	solute carrier family 4 member 11	chr17:32456659-32456713:1:iden:90.0	TAAGATGGGCAAGTTCCGCTACAACCCGAGCGAGAGCCTGTTTGAGATGCCCGAGATGCA
32236	0.415621	7.08196	4.39338	9.88854e-05	0.0235588	1.171	3.89331	31554	A_72_P394728	60	1	12	23342982	23357856	-1	ENSSSCG00000037606	proteasome subunit beta 3	chr12:23357197-23357239:-1:iden:71.7	TAATACACTGCAATCATGTCTATTATGTCCTATAACGGAGGGGCCGTCATGGCCATGAAG
32267	0.246539	8.3987	4.03598	0.00028364	0.0371063	0.179796	3.6298	31583	A_72_P381088	60	6	NA	NA	NA	NA	NA	NA	chr7:15805543-15805602:1:iden:100.0	ATCAATACTGTCAGGGCTCCCAGAGACGAGCCATCGGATATTGTTTATTATGTGCTTTCC
32562	0.317329	11.5018	5.63876	2.73146e-06	0.00674107	4.22829	4.69004	31869	A_72_P202732	60	1	9	6674045	6680072	-1	ENSSSCG00000014804	late endosomal/lysosomal adaptor, MAPK and MTOR activator 1	chr9:6674049-6674108:-1:iden:100.0	ATGTTTGGGGTTTTTCGATTTTGTTTTGGTTTGTCACCCTCGATAAAGGAAGTGTATCCA
32641	-0.47945	9.0706	-3.76697	0.000607229	0.0497808	-0.464924	-3.42836	31947	A_72_P494049	60	1	1	189243974	189296142	1	ENSSSCG00000005084	protein phosphatase, Mg2+/Mn2+ dependent 1A	chr1:189290551-189290610:1:iden:100.0	AACAGATATATAGCCTTTTCAAGTCATTTTGTGTCTGGCCTTGGGGTTGGGACAGGGAGA
32891	0.31097	9.58903	4.73857	0.000432503	0.0432193	2.07583	3.51941	32193	O528	60	1	2	81260281	81276626	-1	ENSSSCG00000014051	tetraspanin 17	chr2:81267438-81267497:-1:iden:100.0	CCTCTCAGGATCAAACATGATGATGGCTACAAACTACTCAAATAAACAAAACCTTGAAAA
33085	0.230174	5.44335	4.08652	0.000241924	0.0351393	0.48663	3.67066	32385	A_72_P336548	60	1	8	121291848	121352515	-1	ENSSSCG00000009186	methionyl aminopeptidase 1	chr8:121293551-121293610:-1:iden:100.0	TTTATTCCTTGTTTTGTTTTGTCTGTAGATAAGGAAGGACTACAGCATTTGAGACGAGTC
33201	-0.244739	6.51237	-3.86514	0.000458809	0.0438331	-0.218605	-3.50372	32494	A_72_P176666	60	5	NA	NA	NA	NA	NA	NA	chr14:122578486,122589608,122600730-122578545,122589667,122600789:-1,-1,-1:iden:100.0	CATGAACCGATAGCCTGGCGCCTCCAGGATTTTTATTTATTTATTTATTTATTTCGGTAC
33226	0.402227	6.07293	4.50518	7.05054e-05	0.0200414	1.40449	3.97457	32519	A_72_P531682	60	1	7	114175183	114217319	-1	ENSSSCG00000002452	legumain	chr7:114190680-114190739:-1:iden:95.0	GCCTACCAGATCGTTCACCGCAATGAGATTCCCAACGAGCGGATCATTGTGATGATGTAC
33433	0.453016	7.12733	4.93542	2.02626e-05	0.0104171	2.77954	4.26198	32721	A_72_P621459	60	1	1	235796446	235870050	-1	ENSSSCG00000005300	valosin containing protein	chr1:235859696-235859756:-1:iden:100.0	ATCACAGTTATTGACTCTCATGGATGGCCTAAAGCAGAGAGCACATGTGATGTCATGGCA
33464	0.424602	7.61531	4.46488	7.99528e-05	0.0211075	1.24642	3.94454	32751	O12418	60	1	17	38588362	38637434	1	ENSSSCG00000040160	matrix metallopeptidase 24	chr17:38635970-38636029:-1:iden:100.0	GTGAGTGAACAGGGGTGAGCTAATAAAGTGCTTTGCAAAGTATAAAACACTGTACAAACC
33476	0.371327	7.57427	4.35157	0.00011185	0.024534	1.04662	3.86333	32763	A_72_P632896	60	1	5	21265665	21272646	-1	ENSSSCG00000000366	DnaJ heat shock protein family (Hsp40) member C14	chr5:21271257-21271316:-1:iden:100.0	AAACCCTTTCCATGTGTTGGGAGTTGAAGCCACAGCATCAGATGTTGAGCTGAAGAAGGC
33645	0.403355	7.54781	4.74529	3.44064e-05	0.0139135	2.11953	4.14215	32926	A_72_P205247	60	1	7	53498909	53520697	1	ENSSSCG00000001819	mannosidase alpha class 2A member 2	chr7:53519173-53519232:1:iden:100.0	TGAGACTTGATCTTTTTTGGAATTTGACAGGTTCTCGTGTTCATTTGAAGGAGTGACTGT
33666	0.396715	9.01702	3.91305	0.000435647	0.0433083	-0.17333	3.51749	32947	A_72_P023466	60	1	5	41681453	41879084	-1	ENSSSCG00000000530	FYVE, RhoGEF and PH domain containing 4	NA	TCATTGTCGAGCATGTGGTCATGTGGTTTGTTGGAAGTGTTCTGACTATAAAGCTCAACT
33791	0.310269	10.1533	4.38001	0.000102136	0.0239909	1.2802	3.88546	33070	O4725	60	1	13	71731691	71753678	1	ENSSSCG00000011611	5-hydroxymethylcytosine binding, ES cell specific	chr13:71746064-71746123:1:iden:100.0	ATATTCTTACACCATCATCACAGTAGAGTCCTGCCAAGGCTTGAATGACATCCACCACAG
33932	0.65206	5.85753	4.08605	0.000253646	0.0355833	0.450383	3.65855	33207	A_72_P304936	60	1	15	117658843	117730867	-1	ENSSSCG00000016174	fibronectin 1	chr15:117665358-117665400:-1:iden:71.7	TGCTTAGGCTTTGGCAGTGGTCATTTCAGATGTGATTCATCTAAATGGTGCCATGACAAT
33935	-0.299141	7.65536	-4.00522	0.000316197	0.0386077	0.240781	-3.60166	33209	A_72_P228437	60	1	9	114138359	114202329	-1	ENSSSCG00000015482	vesicle associated membrane protein 4	chr9:114138374-114138433:-1:iden:100.0	CTAGTCCTTAGTGTTCATACCAGATATTTATTTGTAGCCCCTCCATGGTAAATAGTAAAA
33940	0.462192	7.36054	3.88237	0.000436643	0.0433083	-0.0551205	3.51689	33214	A_72_P515253	60	1	14	75203734	75445667	-1	ENSSSCG00000010289	mitochondrial calcium uptake 1	chr14:75233246-75233295:-1:iden:83.3	AGACACTGCATTGAGCTTTTACCATATGGCTGGGGCATCTCTAGATAAAGTGACCATGCA
34018	0.35066	5.65275	5.1678	9.58328e-06	0.00813995	3.46544	4.42637	33292	A_72_P148486	60	6	NA	NA	NA	NA	NA	NA	chr18:54867441-54867500:-1:iden:100.0	CAGCACTGCCCAGTTCAGGGCAATAGAATACTTGGGCATCTTATTTCAACTCATTAAAAA
34172	0.230421	10.1917	3.92892	0.000396204	0.041861	0.0346163	3.5426	33445	OTTSUST00000000726	60	1	7	25236009	25243176	-1	ENSSSCG00000001474	retinoid X receptor beta	chr7:25236005-25236065:-1:iden:100.0	CTTTCCCCTCTCTTTCACTCACTTAAAGTCGCTTTCAAATTAAAATCGCTGTTTTCAGGA
34408	0.515468	8.1647	5.4258	0.000150996	0.0280939	3.90342	3.78943	33676	gi|52351486|gb|AY609916.1|	60	1	7	60877889	60913339	1	ENSSSCG00000001927	hexosaminidase subunit alpha	chr7:60908945-60909004:1:iden:100.0	CAATCATCCAGGTGTGGCGAGAAGAGATACCAGTAAAGTACATGAAAGAGATGGAACTGG
34410	0.234606	5.69514	3.83111	0.000505723	0.0460597	-0.189604	3.47771	33678	A_72_P444518	60	1	1	164998457	165124449	1	ENSSSCG00000004952	SMAD family member 3	chr1:165119900-165119959:1:iden:100.0	TGGATTGAGCTGCACCTGAATGGGCCATTGCAGTGGCTTGACAAGGTCCTCACCCAGATG
34441	0.231154	7.773	3.76537	0.000609995	0.0498438	-0.361077	3.42713	33709	O8508	60	1	5	10137072	10144155	-1	ENSSSCG00000021663	nucleolar protein 12	chr5:10139254-10139313:-1:iden:100.0	TCTCTCACAGCCTCGCTGCATGCACATAGTCGCAAAAAGGTCAAGAGGAAACACCCCCGC
34495	0.254362	7.53607	4.77526	3.13776e-05	0.0137751	2.36931	4.16323	33763	A_72_P619545	60	1	2	136494395	136522681	-1	ENSSSCG00000014298	protein phosphatase 2 catalytic subunit alpha	chr2:136504719-136504779:-1:iden:100.0	GCAGACAGATCACACAAGTATATGGTTTCTATGATGAGTGTTTAAGAAATATGGAAATGC
34549	0.246579	7.49236	4.38052	0.000101983	0.0239909	1.28158	3.88582	33814	A_72_P628382	60	1	7	91063261	91084757	-1	ENSSSCG00000033278	ATPase H+ transporting V1 subunit D	chr7:91067808-91067862:-1:iden:90.0	TTGCTTATATCATCACAGAGCTGGATGAGAGAGAGCGAGAAGATTCTATAGGTTAAAGAA
34581	0.550016	11.7413	5.47572	3.85652e-06	0.00684918	3.95693	4.61897	33846	A_72_P631545	60	1	3	6329806	6343879	1	ENSSSCG00000007625	actin related protein 2/3 complex subunit 1B	chr3:6337926-6337984:1:iden:98.3	GGGCAGTGGCTCCCCGTGTCATCTCCATCTGCTATTTTGAGCAGGAAAATGACTGGTGGG
34629	0.270261	9.78941	3.87031	0.000452012	0.0438239	-0.086807	3.50769	33893	A_72_P441134	60	1	6	20407200	20432356	-1	ENSSSCG00000032985	glutamic-oxaloacetic transaminase 2	chr6:20407934-20407993:-1:iden:100.0	CATTAACAGCCTCATGTTTGCCCTCCTGTGATTGAGCAACCGTATCAGCAAACTATTACC
35259	0.366683	9.96713	4.51716	6.84189e-05	0.0200414	1.5413	3.98172	34512	O12485	60	7	NA	NA	NA	NA	NA	NA	chr2:76663233-76663292:1:iden:100.0	ATCTTCTCCTATGATTACTCCGGCTACGGCGTCAGCTCTGGCAAGCCCTCGGAGAAGAAC
35287	0.508495	6.13411	6.82931	0.000447245	0.0434696	7.93309	3.51051	34540	A_72_P194722	60	6	NA	NA	NA	NA	NA	NA	chr12:42820352-42820411:-1:iden:98.3	GATCAAGTACTCTGGAAACTGCTCTAGGTTAGGGGAGACTAAAGAGACATGGCACCAAAA
35931	0.338277	5.87378	3.98685	0.000326516	0.0390831	0.132266	3.5933	35166	A_72_P542803	60	1	7	114175183	114217319	-1	ENSSSCG00000002452	legumain	chr7:114185653-114185705:-1:iden:88.3	TACCAAAAGATGGTGTTTTACATTGAAGCCTGTGAGTCTGGGTCCATGATGAACCACCTG
35996	0.495734	9.31218	3.79302	0.000563804	0.0482034	-0.289074	3.44845	35229	A_72_P270269	60	1	14	108666231	108739054	-1	ENSSSCG00000037185	NA	chr14:108669812-108669871:-1:iden:100.0	CCAGGCAGACTCCAGTGCTCATTCCCTGTGTTTGATTAGGCAGATTCTATTTTTAAAAAA
36176	0.246625	9.12682	4.80889	2.83584e-05	0.0130355	2.46278	4.18626	35405	A_72_P073866	60	1	15	131807639	131916131	1	ENSSSCG00000016272	proteasome 26S subunit, non-ATPase 1	chr15:131893709-131893768:1:iden:100.0	AGATGCCGAAAGTTCAGTATAAATCAAATTGTAAACCATCAACGTTTGCATATCCTGCCC
36179	-0.59359	6.87399	-3.94972	0.000360982	0.0401464	0.0526787	-3.56708	35408	O14589	60	1	1	108985778	109019044	-1	ENSSSCG00000004570	tropomyosin 1	chr1:108993061-108993108:-1:iden:78.3	TATGACTTCCATATAAGTTTCTTTGCTTCACTTCTCCCAAGAACCCCTCATCGAGCTGGA
36228	0.300749	7.03287	4.57247	5.98396e-05	0.018942	1.73382	4.01344	35456	A_72_P014196	60	1	7	30343253	30422295	-1	ENSSSCG00000031593	nudix hydrolase 3	chr7:30345626-30345683:-1:iden:96.7	CCTTGGTCTGTTTTGTATCTGTTCGTTGTGGAGAAAATATATCACTAATAAATGATCCTC
36486	0.643834	8.37989	4.6007	5.4328e-05	0.0186202	1.71681	4.03618	35710	O10624	60	1	13	207907834	207985181	1	ENSSSCG00000038089	collagen type XVIII alpha 1 chain	chr13:207982863-207982922:1:iden:100.0	CTTTCCTGTATGGTTCACATTTCATGTAATCTTCAAGAAATAAAAGGAAGCCAAAGAGAG
36538	0.248964	8.45642	3.89129	0.000425599	0.0429071	-0.031651	3.52368	35761	A_72_P231822	60	1	13	29884710	29996359	-1	ENSSSCG00000011332	SET domain containing 2	chr13:29971912-29971971:-1:iden:100.0	GGCACCTGAAATAAGTAGCAATTCCATTAAAGACTCTTTAGCTGTGAATGAAAAGAAAGA
36591	0.279187	7.75348	4.02266	0.000291271	0.0371063	0.316152	3.62294	35812	A_72_P146611	60	1	1	164998457	165124449	1	ENSSSCG00000004952	SMAD family member 3	chr1:165120853-165120908:1:iden:93.3	TCCACATTCTCACATGCTCAGCTATATTGGTTGATGTAGTCAGTTGCATTAATTAATTGA
36669	0.215822	7.23784	3.89047	0.000427182	0.0429071	-0.1732	3.5227	35890	A_72_P264887	60	7	NA	NA	NA	NA	NA	NA	chrX:26514445-26514497:1:iden:88.3	TTATTTGGTGCTTGACAGGAGGAGCCAATGGAGGTGTCCATTGTACAGATGTAACAAATG
36944	0.258703	6.62904	3.87587	0.000453895	0.0438331	-0.104944	3.50659	36163	A_72_P049911	60	1	6	70184935	70241489	-1	ENSSSCG00000036868	catenin beta interacting protein 1	chr6:70186748-70186807:-1:iden:100.0	CTCTTTTGAATGCTGAAAACAGGGTTTGGGACGTTGGTTGTTACATTTGACTTGAAAAAA
37029	0.400969	7.86159	3.85341	0.000475839	0.0445851	-0.192892	3.494	36246	A_72_P628122	60	1	9	124774646	124807879	-1	ENSSSCG00000015559	neutrophil cytosolic factor 2	chr9:124786876-124786934:-1:iden:96.7	TTGTCTTTGTCCTGAAGAAGTCAACGATAACTGGGCTACGGTCATGTTCAACGGGAAGAA
37370	0.255429	10.2633	3.96616	0.000352971	0.0397444	0.151327	3.57296	36583	OTTSUST00000000725	60	1	7	25236009	25243176	-1	ENSSSCG00000001474	retinoid X receptor beta	chr7:25236005-25236065:-1:iden:100.0	CTTTCCCCTCTCTTTCACTCACTTAAAGTCGCTTTCAAATTAAAATCGCTGTTTTCAGGA
37495	0.438736	6.93731	5.39395	0.000117271	0.0246345	3.2598	3.85176	36703	A_72_P473103	60	1	4	279764	287106	-1	ENSSSCG00000030451	leucine rich repeat containing 14	chr4:283536-283595:-1:iden:100.0	CATGTGCTGTGGACTACAGACATCTATGGGCGCCTGGCTGCAGACTACTTTAGCCTGTGA
37584	-0.297003	6.22742	-4.04859	0.000286643	0.0371063	0.241515	-3.62708	36789	A_72_P216107	60	6	NA	NA	NA	NA	NA	NA	NA	TGAACAAGTTTACATTATATTACATATAACTATTCGATGGGGTTCGGGGTCCTGGCCGCG
37600	0.342675	6.20511	3.89078	0.000456974	0.0438331	-0.234483	3.50479	36805	gi|11077410|gb|BF194041.1|BF194041	60	1	9	46363928	46400749	1	ENSSSCG00000015113	ATP binding cassette subfamily G member 4	chr9:46397318-46397377:1:iden:100.0	TTCCGAGAGGAGGACTACTATAATGACGACGTCCTGGACCAGATAGGCGCCAGCATCCTG
37665	-0.850088	12.218	-3.79301	0.000568476	0.0482372	-0.374083	-3.44623	36870	O14563	60	1	17	35315475	35415778	-1	ENSSSCG00000035357	BCL2 like 1	chr17:35366141-35366200:-1:iden:100.0	TTGAAATAGTCTGTGTGAAGGTGAAAGTGCAGTTCAGTAATAAACTGTGTTGATTCAGTG
37707	0.216422	5.84292	3.83308	0.000502871	0.045907	-0.184429	3.47922	36912	O6999	60	1	17	30993074	31056330	-1	ENSSSCG00000040449	abhydrolase domain containing 12	NA	CCTCCGACGCGGGCATGAAGCGAGCGCTGGGCAGACGAAAGGGCTGTGCTTCCGGCTAAG
37772	0.353815	7.27863	3.93021	0.00041265	0.0427667	-0.122554	3.53186	36976	A_72_P098146	60	1	1	250680933	251190886	1	ENSSSCG00000033120	A-kinase anchoring protein 2	chr1:251187061-251187120:1:iden:100.0	TGAAAACTATATTTAGCGGGCAACAACTATTTTTGTGATGGGATGGGGGAATATATCCAT
37802	0.209976	6.09188	3.77095	0.00060039	0.0497129	-0.346567	3.43144	37006	O10291	60	1	14	108822681	108833058	1	ENSSSCG00000010517	phosphoglycerate mutase 1	chr14:108829174-108829220:-1:iden:78.3	TCTTCTGCACTGAGGTGAAGCAGATGTCAAACTCATAGCCAGCATCTCGCAGCGCCTGCC
37955	0.42374	6.20511	4.74083	3.5011e-05	0.0139135	1.94855	4.13815	37154	gi|112779850|gb|DB795116.1|DB79...	60	1	8	135081151	135123029	1	ENSSSCG00000009237	heparanase	chr8:135105792-135105851:1:iden:100.0	TGAAGGCTGGTATTTACATTGATGGATTTCAGTTAGGAGAAGATTTTATTGACTTGCACA
38214	0.287523	6.05753	3.85582	0.000487285	0.0452238	-0.163645	3.48765	37410	O6582	60	1	X	124528643	124538242	-1	ENSSSCG00000012783	isocitrate dehydrogenase 3 (NAD(+)) gamma	chrX:124529303-124529362:1:iden:100.0	CTTGCGAGCAGCGTCGCTGTGGGGTTGGCAATGTTCTTGTTGGCGATGCTCTTGCCTGTG
38277	-0.296281	5.46184	-4.25054	0.000149793	0.0280034	0.727465	-3.79141	37473	A_72_P124071	60	1	5	67124726	67194381	-1	ENSSSCG00000000736	TEA domain transcription factor 4	chr5:67124721-67124777:-1:iden:93.3	TGCTTTGTAAACCCTCTTTGTCTCCCCAAATCTTCAGTAAAGTCTGCTACACACACATAA
38358	0.375265	6.86212	4.75052	3.38845e-05	0.0139135	2.04021	4.14565	37550	A_72_P228412	60	6	NA	NA	NA	NA	NA	NA	chr2:15315283-15315342:-1:iden:100.0	CATTTCCTCGAAATGGACTCCATTACCATGCCGAATTAAAATCTGTTTTAGTAACCTAAA
38406	0.353664	9.60966	4.9985	0.000292238	0.0371063	2.67148	3.62209	37597	A_72_P366418	60	1	14	103992039	104106576	-1	ENSSSCG00000010470	insulin degrading enzyme	chr14:103995806-103995865:-1:iden:100.0	CTAGGAAAACCGTCTTGTCCACTTTAATAGTTTCTCATTAACTATTAGAGAGACAAACAG
38473	0.341204	6.34059	5.49928	7.70092e-05	0.0206596	3.4437	3.95352	37663	A_72_P491210	60	1	1	21742272	21763519	1	ENSSSCG00000004133	alpha-L-fucosidase 2	chr1:21761863-21761922:1:iden:100.0	CCTGCTGCAGTTCTGTCTAAGACGAGAATATATCACATTTCTATAATTGTAGCACATGGA
38932	0.425706	6.44029	5.2815	8.10612e-06	0.00813995	3.14763	4.46236	38107	gi|49418725|gb|AJ686135.1|AJ686135	60	1	13	18464104	18485450	-1	ENSSSCG00000038362	CKLF like MARVEL transmembrane domain containing 6	NA	ATGCGGAACTTTTTGCAATTGTGTTTGGATTTCTAGCAAGTTTGAGCTTTCTGTTTAACT
38953	0.286844	6.27661	4.7541	3.40675e-05	0.0139135	1.93435	4.14442	38128	A_72_P378073	60	1	13	33097329	33125825	1	ENSSSCG00000011415	mitogen-activated protein kinase-activated protein kinase 3	NA	ATCACAACAAACGCTGTCTCCTCATCGTCATGGAATGCATGGAAGGTGGTGAGTTGTTTA
38970	0.193055	5.82039	3.92933	0.000382411	0.0413894	-0.000497847	3.55193	38145	A_72_P028406	60	1	5	19583451	19611209	-1	ENSSSCG00000000293	integrin subunit alpha 5	chr5:19596889-19596931:-1:iden:71.7	TTTTGGCTATGCAGTGGCTGCCACAGACATCAATGGGGACGGGCTGGATGACTTGCTGGT
39010	0.307292	10.3937	4.03593	0.00029391	0.0371063	0.327579	3.62061	38185	A_72_P117786	60	1	3	54863623	54930849	-1	ENSSSCG00000008180	eukaryotic translation initiation factor 5B	chr3:54894580-54894633:-1:iden:90.0	GCTCAGGGCGTTGAAGTGCCATCAAAAGACTCTTTGCCAAAGAAAAGGCCAATTTATGAA
39049	0.529362	7.03751	4.57404	0.000501312	0.0458719	0.8806	3.48005	38222	A_72_P090566	60	6	NA	NA	NA	NA	NA	NA	chr11:18097912-18097971:-1:iden:100.0	TTCAAAATCAAGTCAGCATCTCACCTGGACAAGGTCACGGTCTTATTTGCGATTTCCCTG
39106	0.374282	6.22026	4.13821	0.000219109	0.0335726	0.380298	3.6959	38277	A_72_P066846	60	1	6	129055518	129113619	1	ENSSSCG00000003757	SSX family member 2 interacting protein	chr6:129097101-129097146:1:iden:76.7	CAGTGGAGAATTTTGAAAAGTCATGTAGAAAAACTTGATAACCAGGTTTCCAAGGTACAC
39200	-0.302733	5.3113	-4.96265	0.000300964	0.03769	2.58252	-3.61447	38367	O7537	60	1	4	107903841	107921279	-1	ENSSSCG00000006780	Wnt family member 2B	chr4:107912152-107912196:-1:iden:75.0	TTTGACAACTCCCCAGACTACTGTGTCTTGGACAAGGCTGCAGGTTCCCTAGGCACTGCA
39297	0.325505	14.8352	5.60801	2.51446e-06	0.00674107	4.70187	4.70695	38462	A_72_P193512	60	7	NA	NA	NA	NA	NA	NA	chr4:36226132-36226184:1:iden:88.3	AATTCAGAACTTCTTCATATGCTTGAGTCTCCAGAGTCTCTCCGTTCTAAAGTTGATGAA
39510	-0.356744	5.82645	-4.22643	0.000189608	0.0316596	0.582306	-3.73247	38673	O8287	60	1	12	6184152	6204505	-1	ENSSSCG00000017215	solute carrier family 16 member 5	chr12:6189022-6189081:-1:iden:100.0	AGGTCTGGGCATGTGCTTCAGTTTTCAGTCGAGCATCACCGTGCTGGGGCTCTACTTCAC
39655	0.296141	5.98879	4.23754	0.000164923	0.0294241	0.614463	3.76745	38817	A_72_P089731	60	1	4	93976402	93996990	1	ENSSSCG00000006500	ubiquilin 4	chr4:93994115-93994174:1:iden:100.0	TAAGACTCTTTCAAAAGACATGAAAGTGATTGGGGTCTGTCTCAGCAGTGTGTGTGTGGG
39705	0.518818	6.68886	4.92829	2.00301e-05	0.0104171	2.55108	4.26456	38866	O6058	60	1	2	151099084	151129407	-1	ENSSSCG00000014441	colony stimulating factor 1 receptor	chr2:151103812-151103871:-1:iden:100.0	TGGCATCCTGGTGAACAGCAAGTTCTACAAGCTGGTGAAGGACGGGTACCAGATGGCCCA
39902	0.265299	11.3963	4.58228	6.0163e-05	0.018942	1.51022	4.01217	39058	O10579	60	1	9	6674045	6680072	-1	ENSSSCG00000014804	late endosomal/lysosomal adaptor, MAPK and MTOR activator 1	chr9:6674105-6674164:-1:iden:100.0	GACGAGCTTGAATTTGAATGAATTGAGTTTGTATTTCTAGCACCCTGGGTTTTTACATGT
39925	0.336941	6.59984	4.36887	0.000105563	0.0244056	1.24979	3.87744	39081	O11767	60	1	2	76859074	76898350	1	ENSSSCG00000013437	transcription factor 3	chr2:76889152-76889194:1:iden:71.7	GGGAAGGCACTAGCCTCGATCTACTCCCCAGATCACTCAAGCAATAACTTCTCATCCAGC
40139	0.226376	5.45333	3.77868	0.000587312	0.0492434	-0.326431	3.43741	39291	O3554	60	1	1	32417499	32630639	1	ENSSSCG00000004199	erythrocyte membrane protein band 4.1 like 2	NA	TCTCAATTGACTGAAGATATCACCAGATACTTCTTGTGCCTTCAGCTCCGGCAGGACATT
40446	0.569694	8.29033	3.90698	0.000414552	0.0427978	-0.06905	3.53064	39591	A_72_P079801	60	1	13	207907834	207985181	1	ENSSSCG00000038089	collagen type XVIII alpha 1 chain	chr13:207982863-207982922:1:iden:100.0	CTTTCCTGTATGGTTCACATTTCATGTAATCTTCAAGAAATAAAAGGAAGCCAAAGAGAG
40561	0.54166	9.1044	5.10019	1.17956e-05	0.00942645	2.94838	4.38133	39704	A_72_P562909	60	1	14	15014140	15035086	-1	ENSSSCG00000023666	cathepsin B	chr14:15014935-15014994:-1:iden:98.3	TATTCTTTGAGTTCAGATAAGATGCAGGAGTTTTTAGACAGGCCTCAAGGACTGGGTCGG
40783	0.446188	7.88603	4.8035	3.28501e-05	0.0139135	1.95181	4.15275	39921	A_72_P290894	60	6	NA	NA	NA	NA	NA	NA	chr12:44677517-44677576:-1:iden:100.0	CTAATTGTCTGATCTTGGAGGGACAAGTCAGGAAACACTACATTAAATAATGTTCTAAGA
41081	0.323273	7.66087	4.44257	8.70942e-05	0.0221188	1.38228	3.92399	40208	A_72_P132726	60	1	7	23249124	23265109	-1	ENSSSCG00000022725	flotillin 1	chr7:23263233-23263292:-1:iden:100.0	ATCTATAAGGACAGGCAGAAATTCTCTGAGCAAGTTTTCAAAGTGGCCTCCTCAGACCTG
41118	-0.276642	6.63378	-3.82879	0.0005342	0.0471157	-0.313918	-3.46299	40243	O11433	60	1	6	45296039	45306312	-1	ENSSSCG00000002917	NFKB inhibitor delta	chr6:45300043-45300102:-1:iden:100.0	AACAAGACAGTTCTGCACTTGGCTGTGCAGGCCGCCAACCCTACTCTGGTTCAGCTCTTG
41120	-0.290141	5.57813	-4.13453	0.000216935	0.0334638	0.472895	-3.69843	40245	A_72_P381213	60	6	NA	NA	NA	NA	NA	NA	chr12:52958-53017:-1:iden:100.0	TTAATCCCTCCTCTCATTCTAAAACAACCATTTTTCTCTCATAGTCAGCAAAAGTGCTCA
41264	0.366698	12.7493	4.80437	0.000362707	0.0401464	2.10807	3.56583	40380	gi|115554967|dbj|AK240166.1|	60	1	5	21172279	21176232	-1	ENSSSCG00000000361	CD63 molecule	chr5:21172279-21172338:-1:iden:100.0	CAGGAGAGTGGGCTAGTATACTCCAGGTTTTTCAATTAAACGGATTATTTTTTCAGACCG
41606	-0.455907	5.51045	-5.85547	1.45327e-06	0.00674107	4.81007	-4.81756	40718	O5999	60	1	5	63569866	63607112	-1	ENSSSCG00000000672	calsyntenin 3	chr5:63596732-63596791:-1:iden:100.0	ATGGAGAACGACAACACGGTCCTGTTGAACCCACCACTCTTTGCCTTGGACAAGGATGCC
41617	-0.374126	6.30042	-4.7235	3.75716e-05	0.0145346	1.98818	-4.12193	40729	A_72_P196842	60	6	NA	NA	NA	NA	NA	NA	chr3:20986369-20986428:-1:iden:96.7	TATTTGTAACCTGCCTGCTTTCCCTGTCTTCTCTTTAGAGAATGACACACTTAATAAAAA
41660	0.608879	11.4447	4.40858	9.43099e-05	0.0231753	1.23736	3.90478	40767	A_72_P723131	60	7	NA	NA	NA	NA	NA	NA	chr14:60414260-60414320:1:iden:100.0	TGACTCAGATCATGTTTGAGACCTTCACGTGCCCGCCATGTACGTGGCCATCCAGGCAGT
41664	-0.705496	7.86421	-6.71513	1.56126e-05	0.00986279	6.73087	-4.31986	40771	A_72_P038951	60	1	13	27875474	27901238	1	ENSSSCG00000011304	zinc finger protein 197	chr13:27901036-27901095:1:iden:100.0	CACCCAGTACTTGCACTCCTGAGTGTTTATCTCAGAGAAGTGAAAATTTGTGTTCACACA
41706	-0.493263	8.56239	-3.77667	0.000592328	0.0493463	-0.419159	-3.4351	40813	A_72_P108026	60	1	3	109178094	109196645	-1	ENSSSCG00000008529	yippee like 5	chr3:109179465-109179524:-1:iden:100.0	TGTTTACATCTTGAGGCAGAATAGTTTATCTGCAGCGATATGGTGGGCTATGTGAGGAAA
41747	-0.357703	6.06531	-4.62452	4.93195e-05	0.0175183	1.95171	-4.05883	40854	A_72_P282729	60	6	NA	NA	NA	NA	NA	NA	chr13:39583178-39583237:1:iden:100.0	GTGTGTAATTTTCAGAACTTTTTCTGTGCATTTGTCTGCTTGGGTATGTAGATAAACAGT
42380	0.277875	7.54121	3.87567	0.000445115	0.0433704	-0.0727224	3.51178	41469	A_72_P403843	60	1	X	110248975	110303006	1	ENSSSCG00000022942	PHD finger protein 6	NA	ATGAAATGGAAAGTAGCTCCTATAGAGATAGGTCTCCACACAGAAGCAGCCCTAGTGACA
42391	0.445284	6.37834	4.07798	0.000248631	0.0355833	0.286641	3.66367	41480	O5347	60	1	1	128960729	129013979	-1	ENSSSCG00000004728	calpain 3	chr1:128961162-128961210:-1:iden:80.0	GGGCATGTTCAGAGCTTTTAGTGCCTTTGACAAGGATGGAGATGGTATCATCAAACTCAA
42464	-0.46433	11.3447	-5.59198	2.70268e-06	0.00674107	4.44369	-4.69221	41550	A_72_P142991	60	1	16	22152469	22363821	1	ENSSSCG00000016842	NIPBL, cohesin loading factor	chr16:22289741-22289800:1:iden:100.0	ATCAATCAGTGTTAAAAGAATTACCCCCTGAACTCCTGGCAGAAATTGAATCTACCATGC
42503	0.415145	5.9568	4.01767	0.000295513	0.0371263	0.30288	3.6192	41589	A_72_P341773	60	1	7	1750951	1776133	-1	ENSSSCG00000038404	serpin family B member 6	chr7:1758606-1758665:-1:iden:96.7	TCTTTCAAAGATTCCTGCCGCATATTCTACCAAGCGGAGATGGAAGAACTGGACTTTGTC
42701	0.344407	7.76867	4.22219	0.000169718	0.0299326	0.846012	3.76029	41784	A_72_P069731	60	6	NA	NA	NA	NA	NA	NA	chr11:12805245-12805304:-1:iden:100.0	ATCCATGTGTTTTAGATGGTAGTGAAGCCGTTAAATTGGCAAGGAAGAGGATATAGAAAG
42846	0.301898	7.65663	3.89095	0.0004368	0.0433083	-0.207827	3.51679	41928	A_72_P323518	60	6	NA	NA	NA	NA	NA	NA	chr18:15777541-15777597:-1:iden:95.0	AATTAGGATCAGGAAGACGGTGCTCTGTGCCTGTTAAATGTGAGGAGTTGGCAGAATATC
42994	0.282257	8.09532	3.84299	0.000488824	0.0452591	-0.158496	3.48681	42072	A_72_P333598	60	6	NA	NA	NA	NA	NA	NA	chr16:68708120-68708171:-1:iden:86.7	GTGTAGGTTGTTGGGAGCCTTTACTTGAGCAGCTTATAATAATATTTTACAGCCTAAAAA
43083	0.290419	6.00238	4.13237	0.000211642	0.0331349	0.609529	3.7047	42161	A_72_P417179	60	1	6	108997736	109218508	-1	ENSSSCG00000003712	oxysterol binding protein like 1A	chr6:109014530-109014589:-1:iden:98.3	GCATTTTATGCTGAGGGATTAAACAATGATTTCATCTTTCATGGCTCAATCTATCCCAAA
43201	0.265095	7.5804	3.8073	0.000563088	0.0482034	-0.277094	3.4488	42275	A_72_P303574	60	1	10	52862835	53060740	1	ENSSSCG00000026001	DnaJ heat shock protein family (Hsp40) member C1	NA	GCCTTACACTAAAAGCATTGCCTCATCTAATCCAGGATGCTGGGCAGTTTTATGCTAAGT
43301	0.289297	6.48532	4.49494	7.45473e-05	0.0206575	1.46829	3.96129	42369	A_72_P382298	60	1	6	51917964	51964449	-1	ENSSSCG00000037100	OPA3, outer mitochondrial membrane lipid metabolism regulator	chr6:51920278-51920335:-1:iden:95.0	TCAGTTGGTACAGGCCGTTGTAAGGCAATGCTGTGTCTTTAAAAGAACTTTTGTCTCAGC
43453	0.639072	7.54043	4.89023	2.2437e-05	0.0110969	2.37117	4.23915	42518	A_72_P394798	60	1	5	16977701	17169541	1	ENSSSCG00000000228	sodium voltage-gated channel alpha subunit 8	chr5:17168893-17168951:-1:iden:98.3	AAGTGACCGTTAAATGACACGGGCTAAATGTGAGTGGTGTGTGTTTTTTCCTTTTTGCCG
43561	0.205029	7.49478	3.8377	0.000496268	0.0457316	-0.172331	3.48276	42624	A_72_P556910	60	1	14	75203734	75445667	-1	ENSSSCG00000010289	mitochondrial calcium uptake 1	chr14:75379211-75379270:-1:iden:100.0	TTTTTATGACACCACAAGACTTTGTGCGATCCATAACACCTAATGAAAAACAACCAGAAC
43806	0.424849	9.28123	6.52477	3.52538e-05	0.0139135	7.00694	4.13657	42864	O15022	60	7	NA	NA	NA	NA	NA	NA	chr2:15316335-15316394:-1:iden:100.0	AGACATTCCTGAGGGCTGGGCAAAGGACATCCTCACGTGGCATTAAAAGAGTCAAAGGGT
43984	0.326549	7.44129	4.4158	9.20197e-05	0.0227556	1.13659	3.91072	43039	A_72_P440526	60	1	4	92031715	92101125	-1	ENSSSCG00000006452	CD1d molecule	NA	CTCGGTGGAAGCTTCGCCTTCTGGTTTAGGAGGCGCCGTGTCTATCAAAACATCCAGTGA
44063	-1.06735	10.2308	-4.33583	0.000118621	0.0247848	0.911948	-3.84896	43118	A_72_P008121	60	1	X	50935136	51078100	-1	ENSSSCG00000023862	myotubularin related protein 8	chrX:50935137-50935190:-1:iden:90.0	CTGTGTGCTCTCCCACACATTGTACTGTCTCTAACAATAAACTTTATGCCTATTCAAAAA
44120	-0.895186	11.3844	-4.25522	0.000164395	0.0294241	0.938434	-3.76825	43173	A_72_P427319	60	1	14	101213979	101251108	1	ENSSSCG00000010452	interferon-induced protein with tetratricopeptide repeats 1	chr14:101248916-101248975:1:iden:100.0	AAGCTTAAGCATCCTTGGGTTTGTCTATAAATTGAAAGGACAAATGAATGAAGCCCTGGA
44125	0.252948	6.03365	3.97178	0.000339383	0.0392738	0.108604	3.58322	43178	A_72_P188606	60	1	4	77211493	77269753	1	ENSSSCG00000006263	ATPase H+ transporting V1 subunit H	chr4:77219196-77219255:1:iden:100.0	TGATGACTCATATCTCCAAAGAGCAGACAGTTCAGTACATACTCACCATGGTGGACGACA
44249	0.272037	8.21741	4.00617	0.000305533	0.0378953	0.272276	3.61056	43300	A_72_P213052	60	1	6	166353934	166487581	1	ENSSSCG00000029808	eukaryotic translation initiation factor 2B subunit gamma	chr6:166487480-166487539:1:iden:100.0	TTGATTCTGTATTTATTTCCCAATAAAAGAAGGGCTCCCAGAGGCGTGCTGGAGACTTGT
44482	-0.333868	5.43485	-4.19419	0.0001837	0.0312067	0.618029	-3.74044	43528	A_72_P074606	60	6	NA	NA	NA	NA	NA	NA	chr7:86356662-86356721:1:iden:100.0	TTCTCTTCACATCCTCTCTGCTGAAGGCTCACCTTCTTTGCTATCAATACTGAAGACAAT
44650	0.384901	7.01921	4.51257	6.88935e-05	0.0200414	1.64326	3.98007	43693	O14723	60	1	13	131135530	131140304	1	ENSSSCG00000031356	hes family bHLH transcription factor 1	chr13:131135844-131135903:1:iden:100.0	GCACTTGCTCAGTAGCTTTGCGAAAGTCTCAAGTAAAAGAGACATAAACAAAACAATTTT
44658	-0.324677	5.53059	-4.51662	7.54382e-05	0.0206596	1.58216	-3.95845	43701	A_72_P479603	60	7	NA	NA	NA	NA	NA	NA	chr7:78917361,78841023-78917420,78841082:-1,-1:iden:98.3	TGATGACTCCACTTTTCAATCCCCTGATCTACAGCCTCCGGAATAAAGAGATGAAGGAAG
44747	0.370396	7.12019	4.136	0.000209631	0.0331349	0.437851	3.70712	43788	gi|52351416|gb|AY609846.1|	60	1	12	23342982	23357856	-1	ENSSSCG00000037606	proteasome subunit beta 3	chr12:23357197-23357239:-1:iden:71.7	TAATACACTGCAATCATGTCTATTATGTCCTATAACGGAGGGGCCGTCATGGCCATGAAG
44825	0.258014	5.41611	4.18992	0.000178836	0.0309181	0.764413	3.74718	43866	gi|15280521|gb|BI467643.1|BI467643	60	1	16	25810435	25816947	1	ENSSSCG00000029367	caspase recruitment domain family member 6	chr16:25815454-25815513:1:iden:100.0	GGCCAACCTTCGCGGAGATCTAAAAAGTTTTTGGACACAGTTTGGTTTCTTGATGGAAGT
44886	0.2799	7.2925	4.36042	0.000109958	0.024534	1.15284	3.8675	43925	O3481	60	1	2	58675993	58678018	1	ENSSSCG00000023658	nuclear receptor 2C2 associated protein	chr2:58677941-58678000:1:iden:100.0	CTAGGAACCTCAATTTCTCCTAAGTTTCTAGAAATGCATTTTTGGAGACTTTTCAGAGTT
44892	0.431366	7.41646	5.6573	2.51521e-06	0.00674107	4.80401	4.70689	43931	O9328	60	1	1	252372015	252452971	-1	ENSSSCG00000021386	prostaglandin reductase 1	chr1:252384294-252384349:-1:iden:93.3	ACATCTGTGGTCTGAAGGGTGGAGAAACAGTGATGGTTAATGCGGCAGCAGGGGCCATGG
45020	0.321278	6.92972	4.16355	0.000201158	0.0323165	0.649991	3.71756	44057	A_72_P430119	60	1	7	10359211	10387002	1	ENSSSCG00000021576	CD83 molecule	chr7:10385620-10385679:1:iden:98.3	AGGCCATAATGCCTTTCCTGGTTCATGTTTTCCATCGTTCCAAACAAAGAATGCAATGGA
45047	0.287133	5.87067	4.23543	0.000157374	0.0288757	0.745235	3.77914	44084	gi|112758126|gb|DB784198.1|DB78...	60	1	2	140515243	140532443	-1	ENSSSCG00000014338	heat shock protein family A (Hsp70) member 9	chr2:140524350-140524409:-1:iden:100.0	TTCTATACTGGAAATTCAGAAAGGAGTGTTTGAGGTGAAGTCAACCAATGGAGACACTTT
45084	0.272516	6.8745	4.22919	0.000159953	0.0289653	0.67937	3.77509	44121	A_72_P086191	60	1	14	20144601	20332251	1	ENSSSCG00000009714	NIMA related kinase 1	chr14:20273097-20273156:1:iden:100.0	GGAAAGCAGAGTCCCTCTGAAACAGGTGCAATAAATATACTTGAAGATGCCAAAGAGCAG
45193	0.601207	10.7799	5.29431	6.84122e-06	0.00813995	3.46052	4.49857	44229	A_72_P239892	60	1	3	6329806	6343879	1	ENSSSCG00000007625	actin related protein 2/3 complex subunit 1B	chr3:6337244-6337303:1:iden:100.0	ATCTGCCCCAACAACCACGAGGTGCACATCTACGAGAAGAGTGGGAACAAGTGGGTCCAG
45247	0.309118	9.07007	5.08094	1.24705e-05	0.00942645	2.85049	4.36919	44282	O5009	60	1	3	11915256	11952343	1	ENSSSCG00000007723	RCC1 like	chr3:11948621-11948680:1:iden:100.0	CCCCTGGGTACCGTAACCTTGTCTTTTTCTTTAAAAACATCTTTTAAAAATCTCTTTTGG
45680	0.369805	10.2953	4.84091	0.000346296	0.0395328	2.06667	3.57795	44707	gi|115554412|dbj|AK233422.1|	60	1	7	37074483	37088533	1	ENSSSCG00000026752	bystin like	chr7:37086730-37086787:1:iden:96.7	TGCGCTGTTGCGTTAGGTCACTGGACTGTGAATAAAAGCAAAAGGCAGGTATTTATTGGG
45943	-0.412087	5.66804	-4.62932	0.000114457	0.024534	1.42465	-3.8577	44965	A_72_P084631	60	6	NA	NA	NA	NA	NA	NA	chr3:10578242-10578300:-1:iden:91.7	ATACCATACTACAACTACTGTTGGAAGGAAACAAAGCCATTGGCTACCTGCCCTGGGAAA
45964	0.539981	6.67068	4.80498	0.0003955	0.041861	2.39262	3.54307	44986	A_72_P441654	60	1	13	51178185	51422093	1	ENSSSCG00000011514	Sus scrofa microphthalmia-associated transcription factor-like (LOC102167244), mRNA.	chr13:51419188-51419247:1:iden:100.0	GAGCAAGAGGATTTTTGCATCTGAGAAATTTCTGTCCATTTTTATTCAGGGTAAATTTGG
46089	0.462514	9.22576	4.40703	9.61006e-05	0.023322	1.23645	3.90023	45109	A_72_P629649	60	1	7	25119278	25125106	-1	ENSSSCG00000001469	MHC class II, DM beta	chr7:25123927-25123986:-1:iden:100.0	TTTGGAGCGCTGAATGCGTTGGCCACATATTTCTCTGTTTACCTCAACCAGCAGGAAAAA
46277	-0.336348	5.74667	-4.50215	7.10823e-05	0.0200414	1.45633	-3.97263	45294	O6747	60	1	6	159854280	159872015	1	ENSSSCG00000003862	coiled-coil and C2 domain containing 1B	chr6:159862351-159862410:1:iden:100.0	GAGGATGTGGTGGCAGCTACTTTAGCAGCTGCCCAGAAACTGGCCTCCTCAGAGGATACA
46446	0.67421	8.25568	4.42044	9.06033e-05	0.0226689	1.39064	3.91447	45458	A_72_P329083	60	6	NA	NA	NA	NA	NA	NA	chr14:38599695-38599753:1:iden:93.3	GAGTCAGCCAAGATTTAAGGGGACGCCAGTGATTGCTCTTTTTGAAATCTACCAGTCCCA
46453	0.341034	10.4165	4.87407	0.000355797	0.0399474	2.5284	3.57087	45465	A_72_P287469	60	1	12	6249799	6266492	-1	ENSSSCG00000034406	mitochondrial ribosomal protein L58	chr12:6258786-6258845:-1:iden:100.0	ACGTGTTTGTTTGTTGTCAGTGCTTGTCTGTAACGGGGGAGTTGACGCAAGAATGTTCAT
46553	0.614709	7.59468	3.81329	0.000565304	0.0482261	-0.246579	3.44774	45564	gi|118403787|ref|NM_001078684.1|	60	7	NA	NA	NA	NA	NA	NA	chr4:110451865-110451923:-1:iden:98.3	GTATTCAAAGATGGCCATGTGGGGCAACAAGTAGTGCCCTGGAAGCAGGAGATGGAGTGA
46596	0.247252	9.62837	3.92271	0.00038882	0.0417845	0.0511723	3.54756	45606	A_72_P151066	60	6	NA	NA	NA	NA	NA	NA	chr15:48205166-48205224:1:iden:98.3	TCCCAAGAGATTGTTGCTTTGTAACTTTTTGCACTATTGTTTTGGCTGGATTTGTATTAC
46716	0.261633	5.60384	4.58702	5.87938e-05	0.018942	1.75905	4.0176	45724	antisens_OTTSUST00000000515	60	1	7	25133494	25138086	-1	ENSSSCG00000001470	SLA-DM alpha chain	chr7:25135345-25135399:1:iden:91.7	GTAACCCTCTAGACACTGGGATTTTCCCTTCAAACAGTGGGCCAACTTTTTCGATCATCT
46737	-0.356701	5.4642	-5.2565	9.55746e-06	0.00813995	3.26202	-4.42695	45745	O10299	60	1	13	97273522	97280388	1	ENSSSCG00000011727	pentraxin 3	chr13:97273753-97273812:-1:iden:100.0	AAATTCACATACATGAGCTCATAATCATCGGAGTTCTCGGCCAACACTGCAGACCAGAGA
46905	0.326097	8.00969	5.0816	1.27375e-05	0.00942645	3.01465	4.36457	45910	O6165	60	1	1	268756129	268767931	1	ENSSSCG00000005646	coenzyme Q4	NA	TCCTTTGGCTGCGAGTATCTCCGTTTCCTGGATGTGAATAGGGTCTCCCCAGACACCCGA
47098	0.310069	9.68663	4.8954	2.34476e-05	0.0114518	2.63299	4.22925	46098	O13669	60	7	NA	NA	NA	NA	NA	NA	chr8:44013481-44013532:1:iden:85.0	ATATGGTTTCATCAACAGGAATGACACCAAGGAAGACGTATTTGTACACCAGGGTGCGGA
47694	-0.330353	6.44184	-5.92312	1.09807e-06	0.00674107	5.00986	-4.8732	46678	A_72_P294534	60	1	6	108459489	108517232	-1	ENSSSCG00000003708	ankyrin repeat domain 29	chr6:108461491-108461550:-1:iden:100.0	AAGCCACTTCTGACCTTCTACCATATGCTTTTCAAAGATGGACTGTTGAACTATAAAAAA
47713	0.456637	7.23892	4.0548	0.000347045	0.0395328	0.111716	3.57739	46697	gi|11076135|gb|BF192766.1|BF192766	60	1	1	152882736	152979845	1	ENSSSCG00000038398	CD226 molecule	chr1:152969376-152969422:1:iden:78.3	CTGTTGGTTCTCCTAATTACCATTGTCACTGTCATTTCTTATAAGAGAAGGAGAAGGAGA
47856	0.451141	5.90981	5.41286	5.15482e-06	0.0074596	3.46678	4.55839	46836	A_72_P659293	60	1	7	114175183	114217319	-1	ENSSSCG00000002452	legumain	chr7:114190657-114190712:-1:iden:93.3	ATTCCCGACGAGCAGATCATTGTGATGATGTACGATGACATCGCCAACTCTGAAGACAAT
47878	-0.493365	5.60228	-5.35323	0.000181581	0.0311009	3.46167	-3.74335	46857	A_72_P407218	60	2	1	251809908	252039847	-1	ENSSSCG00000005457	lysophosphatidic acid receptor 1	chr1:251875166-251875225:-1:iden:100.0	ATTTTCCTATTTATTACTTAATGGCGAACCTGGCTGCCGCAGACTTCTTTGCTGGGTTGG
48050	0.37561	6.96502	4.15144	0.00021207	0.0331349	0.415298	3.70419	47027	gi|115553270|dbj|AK233068.1|	60	1	7	49047983	49087783	1	ENSSSCG00000001780	fumarylacetoacetate hydrolase	chr7:49081325-49081374:1:iden:83.3	TCCAACTTTAAGTACATGTACTGGACGATGTTGCAGCAGCTCACTCACCACTCTGTCAAT
48092	0.338937	5.66766	4.5787	6.28197e-05	0.0190271	1.79207	4.00196	47069	A_72_P070256	60	1	4	90263601	90277308	-1	ENSSSCG00000032164	proliferation and apoptosis adaptor protein 15	chr4:90265164-90265224:-1:iden:100.0	ACATCTCTAAAGTGTGGGAGCAGAAGGACCTTTATTTTCCTACATTGAGGAGGCAAGGTG
48172	0.387352	6.57674	4.49403	7.2804e-05	0.0203185	1.59233	3.96693	47147	O8130	60	1	13	34104934	34147370	1	ENSSSCG00000023325	aminoacylase 1	chr13:34118348-34118396:1:iden:80.0	TTGAGTTTGTTCAGAAGTGGATGGAGACACAAGTGACATCTACTGATGACTCAGACCCCT
48206	0.271467	10.7905	4.2751	0.000142312	0.0278021	0.956921	3.80411	47179	A_72_P690631	60	1	12	15100012	15106178	-1	ENSSSCG00000017287	proteasome 26S subunit, ATPase 5	chr12:15102378-15102437:-1:iden:95.0	ATTTTGAAGATCCATTCTCGGAAAATGAACCGGACCCGGGGCATCAACGTGGGAAAAATT
48494	0.270972	10.8399	4.20026	0.00017369	0.0304324	0.597006	3.7545	47462	A_72_P423319	60	1	3	38762113	38782056	-1	ENSSSCG00000021065	N(alpha)-acetyltransferase 60, NatF catalytic subunit	chr3:38763444-38763498:-1:iden:91.7	CGGGTTGTAGTGTTTTGTCTCATTACACACAGAATAAATAGACTTGAACTGGTCAAAAAA
48658	-0.42656	6.03056	-4.57738	0.000532355	0.0470592	1.34494	-3.46393	47622	A_72_P327488	60	6	NA	NA	NA	NA	NA	NA	chr3:123381796-123381855:-1:iden:100.0	TTATTCCCAACCAGTTCCCAAAAAGTATCAATGTTGCTGCTCCTGGGAACACATTTTGAG
48738	0.233482	6.48371	4.06984	0.00025397	0.0355833	0.288162	3.65822	47699	O9102	60	1	6	48645424	48667804	1	ENSSSCG00000025109	phospholipase D family member 3	chr6:48666915-48666974:1:iden:100.0	TAACTATCTTTCTGTAAGAATAATTTGTCAGGTCAGGGGATGGCTCTGAGTGGGGGATGC
48812	-0.389041	5.80026	-4.17714	0.000194287	0.0320633	0.569535	-3.72633	47771	gi|112752735|gb|DB803240.1|DB80...	60	1	12	44765242	44797811	1	ENSSSCG00000017762	forkhead box N1	chr12:44780690-44780749:1:iden:100.0	TCAAGGGCAGCCACGTGCCTTTCCACCCATATAAGCGGCATTTCCAGGAGGATGTCTTCC
49337	0.444825	13.5842	6.2959	3.97777e-07	0.00674107	5.91374	5.07002	48287	O5035	60	1	3	6329806	6343879	1	ENSSSCG00000007625	actin related protein 2/3 complex subunit 1B	chr3:6342580-6342639:1:iden:100.0	CACTCTGCTGGTCACGAACTGCTTCAAACAAGGTGGTAATAAAAATGCAGCTGTAGAGAC
49348	0.279255	13.2797	4.04052	0.000289099	0.0371063	0.316868	3.62488	48297	A_72_P562204	60	1	4	36137639	36228348	1	ENSSSCG00000006063	poly(A) binding protein cytoplasmic 1	chr4:36227782-36227841:1:iden:100.0	GGCCAGGTCTAGCAGACAATGCTAGTCCTAGATTACTTATTGATTTAAAAACAACAAAAA
49436	0.208222	5.55447	3.81419	0.000542695	0.0476579	-0.243425	3.45875	48383	O9701	60	1	2	80224871	80247065	-1	ENSSSCG00000014033	required for meiotic nuclear division 5 homolog B	chr2:80231974-80232033:-1:iden:100.0	TTTCAAGCAGCCTTTCTTGGAGTTGAATCGAATCCTGGAAGCTCTGCACGAACAAGACTT
49487	0.295453	6.35511	3.80022	0.000556988	0.0482034	-0.358097	3.45174	48434	A_72_P022961	60	6	NA	NA	NA	NA	NA	NA	chr17:26096101-26096159:-1:iden:96.7	CTGATAGTTGGCAACCATGTTTGGTTTGACTCAGGTTATATTTTTAAAATCGAGTCAACT
49621	-0.37196	11.1387	-4.75549	0.000475405	0.0445851	2.13536	-3.49424	48566	A_72_P376503	60	1	3	3800076	3834249	1	ENSSSCG00000007580	WD repeat domain, phosphoinositide interacting 2	chr3:3830902-3830961:1:iden:100.0	GAGCCCCTCCGGGACCACTTTCCCCGTTTTATTTTGTTAATTAAATTTTTTCCAAATTGG
49679	0.297308	5.70588	3.89475	0.000422354	0.0429071	-0.13643	3.52571	48622	A_72_P507172	60	1	14	11065211	11197166	1	ENSSSCG00000009664	protein tyrosine kinase 2 beta	chr14:11175052-11175111:1:iden:100.0	TGTGTGAAGCTGGGTGACTTTGGTCTTTCTCGGTACATTGAGGACGAGGAGTATTACAAA
49687	0.311541	7.01415	3.8953	0.000431418	0.0432193	-0.0308503	3.52008	48630	O11124	60	1	17	62380066	62394499	1	ENSSSCG00000032235	ADP ribosylation factor GTPase activating protein 1	NA	TGATCTTGGCTCCTATCAAGGGGCGCCGGAGAACCGCTACGTGGGGTTTGGGAACACGGT
49706	0.329961	8.32823	5.1982	8.73908e-06	0.00813995	3.55068	4.44623	48649	A_72_P073181	60	1	7	58023418	58066394	1	ENSSSCG00000001877	snurportin 1	chr7:58065904-58065963:1:iden:100.0	TTGAGCAGTGGCTCCTGTGAAAATGTATGCCAGATCCACAATGTCAATATACATAATTCT
49776	-0.328158	5.59925	-4.65194	0.00055791	0.0482034	1.32197	-3.45129	48717	A_72_P006761	60	6	NA	NA	NA	NA	NA	NA	NA	TTCCAAAGGGGGGCCCCCACACCCTATAAAATTTCCTGACCCAGGGACTGATTTTGACCA
49801	0.412842	7.57391	4.52425	6.77601e-05	0.0200414	1.5786	3.98402	48742	A_72_P229892	60	1	10	33934630	34001944	-1	ENSSSCG00000023807	aconitase 1	chr10:33937857-33937916:-1:iden:100.0	CGAGAACATTGTTTGAAGGGGGTTTTGGAGAGAGAAGCAGAACATTTCTAATTTGAATAA
49923	-0.38646	5.66178	-5.67203	2.75239e-06	0.00674107	4.20753	-4.68848	48862	A_72_P658293	60	1	17	14747282	14761995	1	ENSSSCG00000039779	chromogranin B	chr17:14761700-14761760:1:iden:100.0	AGAAAAGGGCTATTTAAGAAGCAGCCCTCACATGACCTGTTTTCCACCACTTCACTGAAA
49926	-0.302907	5.6195	-3.96355	0.000345621	0.0395328	0.159161	-3.57846	48865	O10907	60	1	10	11950901	12322359	-1	ENSSSCG00000010840	regulator of G protein signaling 7	NA	GCATTGTTCTCTTACAGAGGTAAACCGCGTAGTCTGTGTTTTCTGGCTCCCAACAATTTG
49931	-0.228849	5.27091	-3.92235	0.00038927	0.0417845	-0.0347849	-3.54725	48870	A_72_P569539	60	1	8	69531487	69681699	1	ENSSSCG00000008948	albumin	chr8:69658712-69658772:1:iden:100.0	AGGGAACCTTCACCTTCCATGCAGACCTATGCACACTTCCTGAGATGAGAAACAAATCAA
49937	0.397928	6.09237	4.85019	0.000425334	0.0429071	2.18765	3.52384	48876	A_72_P303044	60	1	1	230605256	230907674	-1	ENSSSCG00000033763	G protein subunit alpha q	chr1:230672897-230672956:-1:iden:100.0	CCTCTATCATGTTTCTAGTAGCGCTTAGTGAATATGATCAAGTTCTCGTGGAGTCAGACA
49970	0.355126	5.87781	4.80256	0.000339746	0.0392738	2.14612	3.58294	48909	O7302	60	1	12	24042926	24095317	-1	ENSSSCG00000017521	secernin 2	chr12:24091556-24091615:-1:iden:100.0	ATGATGGGCATCCTCAGGGACAAGGCGAGTGGCATCTGTATGGACTCCGGAGGCTTCCGC
49989	0.235202	5.57904	3.87616	0.000457036	0.0438331	-0.10494	3.50475	48928	A_72_P252852	60	1	17	14775494	14965130	-1	ENSSSCG00000007046	tRNA methyltransferase 6	chr17:14778243-14778296:-1:iden:90.0	TGCTGGTTTGTTGAACTTTGGCATGACTAGGTGGTTATTAGCCTTTCTAAGCTCCAAAAA
50181	0.450862	8.34932	4.87703	0.000515261	0.0466263	2.38907	3.47269	49117	A_72_P545207	60	1	14	81835194	81879565	1	ENSSSCG00000010331	annexin A11	chr14:81876484-81876536:1:iden:88.3	TGGTGGCAGTTTTCAACGAGTATCAGAGAATGACAGGTCGTGACATTGAGAAGAGCATCT
50400	0.366472	5.95784	4.637	4.7511e-05	0.017168	1.98619	4.06755	49332	A_72_P048511	60	1	16	25810435	25816947	1	ENSSSCG00000029367	caspase recruitment domain family member 6	chr16:25811860-25811919:1:iden:100.0	ACTAGAAATACTGAGTATTTACAGGATGGATGGAGATATGAAGAGCCAGATGATTCTTTA
50524	-0.234644	10.043	-3.87604	0.000444642	0.0433704	-0.0717502	-3.51206	49454	A_72_P394148	60	1	7	47839079	47929092	1	ENSSSCG00000027477	TBC1 domain family member 2B	chr7:47927046-47927105:1:iden:100.0	AAATGTTTGTATTATTGCACAAATCCCTCCTCGCTTTGCACAGTGCTGCCTTCCTGCTTG
50535	0.296633	9.94642	4.1588	0.000195902	0.0320633	0.680583	3.72424	49465	O5388	60	1	4	93971140	93976340	-1	ENSSSCG00000006499	late endosomal/lysosomal adaptor, MAPK and MTOR activator 2	chr4:93972112-93972166:-1:iden:91.7	TGGGGGGAGGGTGGGACTTTGTTTTTCCCAAGAATAAACTTCAACTCCTGTCTTAAAAAA
50583	-0.31151	5.6566	-4.62003	5.07463e-05	0.0178627	1.72823	-4.05216	49511	O4633	60	6	NA	NA	NA	NA	NA	NA	chr16:73327590-73327648:1:iden:95.0	AAGAACTCTTCTATTTTTGGCTTCTTGTAATTCCCCAGTTCCTTGAGGCCTGCTCTCCAC
50653	0.53947	6.2662	4.30468	0.00013902	0.0276226	0.769023	3.80991	49580	A_72_P161771	60	6	NA	NA	NA	NA	NA	NA	chr15:109020876-109020935:1:iden:100.0	TCCGTGGTTTAGTAAGAAGGGGTCATAGTTCTAGATGTTCAGTGATTTCTTTAGAATAAA
50734	-0.456166	5.70314	-4.76322	0.000421049	0.0429071	1.66215	-3.52653	49659	A_72_P000136	60	6	NA	NA	NA	NA	NA	NA	chr2:27052120-27052179:-1:iden:100.0	ATAAGCCAGGACTTGACATCTAAATTGAGTGTTGACCTCTGGCACCAAAATCGGTGCCTT
50762	0.393738	7.6228	3.96336	0.000346026	0.0395328	0.0109613	3.57816	49687	A_72_P600482	60	2	1	236402247	236410905	-1	ENSSSCG00000005316	tropomyosin 2	chr1:236408932-236408977:-1:iden:76.7	AAGACCGCTGCAAGCAGCTGGAGGAGGAGCAGCAGGCCCTCCAGAAGAAGCTGAAAGGGA
50798	0.595254	7.56021	4.73106	4.01046e-05	0.015067	2.16624	4.10688	49721	A_72_P055816	60	6	NA	NA	NA	NA	NA	NA	chr6:157499110-157499169:1:iden:100.0	CTTGTCTATTGAGAAAGGATTGGTCCTTAACACGAGAGGAAAACATACAGAAATGAAAGG
50947	0.318761	5.94497	4.00216	0.000323644	0.0390831	0.205995	3.5956	49866	O275	60	1	5	21560934	21636211	-1	ENSSSCG00000000382	SWI/SNF related, matrix associated, actin dependent regulator of chromatin subfamily c member 2	chr5:21582687-21582746:-1:iden:98.3	CCTAACATTTTTCTGTGCCCAGAAATTGAACCCTAACTGTTAGGGAAATTAAAGGACATT
51139	0.319858	8.14002	3.86501	0.000462616	0.0438721	-0.184408	3.50152	50057	A_72_P408423	60	1	6	28293960	28348184	-1	ENSSSCG00000024750	glucose-fructose oxidoreductase domain containing 2	chr6:28293964-28294023:-1:iden:100.0	GGGAGACAGGGAGAGCTCTGGAACATCTGATAATGTTAGTAAATAAATCAGAAAGTCTGA
51385	-0.315061	6.87914	-5.03693	1.69125e-05	0.00986279	2.72465	-4.30218	50300	A_72_P069981	60	1	15	120590302	120655776	1	ENSSSCG00000016193	CCR4-NOT transcription complex subunit 9	chr15:120612615-120612658:1:iden:71.7	AGTCTTGGAGTTATTGGGGCCCTGGTAAAAAACAGATGAGCAAGAAGTAATCAACTTCTT
51480	-0.419746	7.58205	-5.1921	9.36089e-06	0.00813995	3.40526	-4.43143	50390	A_72_P034201	60	1	14	48038183	48051269	-1	ENSSSCG00000010026	phosphoinositide-3-kinase interacting protein 1	chr14:48042236-48042295:-1:iden:100.0	ACCCTCCTAGAGTTGGGAGGATCTACATTTTTTGTTGTGGTTAAAACCCCCCACTTTTTT
52042	0.42002	10.4709	4.91036	0.00033022	0.0390831	2.4923	3.59036	50942	A_72_P208172	60	1	14	39201332	39292103	-1	ENSSSCG00000030289	protein tyrosine phosphatase, non-receptor type 11	chr14:39233039-39233090:-1:iden:86.7	AGAATTTGAGACACTACAACAACAGGAGTGCAAGCTTCTCTATAGCCGAAAAGAGGGTCA
52056	-0.490886	8.71792	-4.66528	0.000400697	0.041861	1.74928	-3.53962	50956	A_72_P386308	60	1	9	72444810	72454069	1	ENSSSCG00000015315	RNA binding motif protein 48	chr9:72452465-72452524:1:iden:100.0	TACCTATATAGCTAATTGCCAATATCTGCACCAAGATCCAAGGTGGCTGGCTGACTTAAC
52113	-0.280242	6.87766	-4.65659	4.65753e-05	0.0170074	2.02144	-4.07218	51013	A_72_P192787	60	6	NA	NA	NA	NA	NA	NA	chr9:72182175-72182234:-1:iden:100.0	GGAGGGCTGTAGTCTTCAAAAAGGCATCCATACATTTCAAAATTTGTTGTTTTGTTATCT
52189	-0.680982	6.60101	-4.63543	0.000569137	0.0482372	1.36718	-3.44591	51089	A_72_P409473	60	1	12	48733523	48763337	-1	ENSSSCG00000017835	clustered mitochondria homolog	chr12:48744825-48744884:1:iden:100.0	CACGTTGTTAAACAGGTTCAGCGCCTCGTTAATGAGCTCACAGCCCTCCTTCAGGAAGCC
52220	0.311376	7.00946	4.24254	0.000157563	0.0288757	0.837042	3.77884	51120	A_72_P262092	60	2	17	59128694	59143205	1	ENSSSCG00000007521	negative elongation factor complex member C/D	chr17:59139908-59139962:1:iden:85.0	TGGTCAGCTACATCCGCAAGTGTCTGGAGAAGCTGGACACGGACATCTCACTCATCCGCT
52299	0.208471	5.54284	4.04177	0.000279547	0.0371063	0.175214	3.63355	51199	O10941	60	1	2	129662293	129713728	-1	ENSSSCG00000014247	aldehyde dehydrogenase 7 family member A1	chr2:129671462-129671516:-1:iden:91.7	ATCCATTGTACACACAGAGACATTTGCCCCAATTCTCTATGTCTTTAAATTCAAGAATGA
52395	-0.438575	10.6706	-4.61884	0.000552473	0.048025	1.92494	-3.45393	51295	A_72_P319418	60	1	1	74306450	74349466	-1	ENSSSCG00000004385	sorting nexin 3	chr1:74307081-74307140:-1:iden:100.0	TAAAAGCTATACTCCATCTAAAATAAGACATGCCTGAAATTGGCAAGAAGGGGCAAAAAA
52433	0.31088	7.90823	4.69334	0.000544131	0.0476688	1.94434	3.45804	51332	O8719	60	1	15	131807639	131916131	1	ENSSSCG00000016272	proteasome 26S subunit, non-ATPase 1	chr15:131893709-131893757:1:iden:81.7	CAAGGACTTAAAGATGCCGAAAGTTCAGTATAAATCAAATTGTAAACCATCAACGTTTGC
52509	-0.303354	5.40135	-3.97715	0.000400353	0.041861	-0.0232598	-3.53985	51406	A_72_P188341	60	5	NA	NA	NA	NA	NA	NA	chr14:99798228-99798283:-1:iden:93.3	CTATATGACTAATCTAAAATAGGAAGGGGAGCAATGTATACATCTAAGGATGACCTGCCC
52612	0.537422	7.3941	4.83347	0.000426773	0.0429071	2.2484	3.52295	51507	A_72_P063446	60	1	3	38536671	38603473	1	ENSSSCG00000007952	TNF receptor associated protein 1	chr3:38589365-38589424:1:iden:100.0	AAGAAACTGATCTCCGTGGAAACGGACATCGTCATTGACCACTACAAGGAGGAGAAGTTT
52769	0.404094	9.54022	3.96169	0.000364395	0.0402193	0.142475	3.56461	51659	A_72_P124086	60	4	3	31335347	31376346	1	ENSSSCG00000007895	zinc finger CCCH-type containing 7A	chr3:31349393-31349452:1:iden:100.0	TTCCTGGGGATGGGGCTGCCAAGGTAAGGTTATAACTTCTGTAAGAATCATAATAAAAGA
52881	0.523406	6.45341	5.35106	5.84409e-06	0.00761578	3.59526	4.53195	51769	A_72_P341408	60	6	NA	NA	NA	NA	NA	NA	chr4:127070953-127071012:-1:iden:98.3	AACCGACTCTTCCCAAGTGACAAAGCTGAACCGTGGGTGATGACTAAATCTAACCAAATG
52892	-0.382283	7.32117	-5.35078	5.49817e-06	0.00761578	3.979	-4.54482	51780	A_72_P357248	60	6	NA	NA	NA	NA	NA	NA	chr15:15880116-15880175:1:iden:100.0	GGGCTGATTCTAATTTTCAGCTCTTTTGACATTGCCTCAGTTCTCTGCTTTTAGGAAATA
52897	0.501779	6.86179	3.91844	0.00042568	0.0429071	0.0052264	3.52363	51785	O11464	60	6	NA	NA	NA	NA	NA	NA	chr14:38599454-38599513:1:iden:98.3	TATCCTCTCCACCAAATTGTTCCCAATGTCAAGATCCAAAGGCTGGAGCTTTTGGCTTCA
52917	0.317745	7.28198	4.07357	0.00025122	0.0355833	0.451992	3.66101	51805	A_72_P205852	60	1	6	37591569	37692578	1	ENSSSCG00000002846	DnaJ heat shock protein family (Hsp40) member A2	NA	GTGTTCCGACTGTAATGGAGAAGGAGAGGTAATTAATGAAAAGGACCGCTGTAAAAAATG
53064	-0.288873	9.03507	-4.63432	4.7894e-05	0.017168	1.97878	-4.06567	51946	A_72_P630935	60	1	9	39790637	39803942	1	ENSSSCG00000015034	succinate dehydrogenase complex subunit D	chr9:39803132-39803192:1:iden:100.0	TGGAAGCTCTGAGCTTTTAGAGCTATACCTTGAGAGTTGATTGTACACCTCCTTGCCTCT
53167	-0.368392	5.49763	-4.74805	3.8678e-05	0.014816	1.99402	-4.11524	52047	A_72_P030216	60	1	7	53590895	53637709	1	ENSSSCG00000001823	urocanate hydratase 1	chr7:53634091-53634150:1:iden:100.0	AAAGTAGTTGATTTTCCAGCACTCCCTGTAATTAGGAGTGACCACTGGCCTAGTTCTAGC
53312	-0.542078	6.00943	-5.24741	0.000155856	0.0288608	2.88374	-3.78155	52190	gi|55741487|ref|NM_213745.1|	60	1	12	56931150	57029258	1	ENSSSCG00000031988	myocardin	chr12:57029194-57029253:1:iden:100.0	ATTTCCTGGATGTCACAGATCTCAATTTGAATTCCCCCATGGACCTGCACTTACAGCAGT
53364	0.450843	12.8067	4.25768	0.000148803	0.0279947	0.707884	3.79306	52242	O9071	60	1	2	5160901	5163866	1	ENSSSCG00000012916	DNA polymerase delta 4, accessory subunit	chr2:5162693-5162751:1:iden:98.3	CTCACGGGGCAAGGGGCTCGCTAATGCTTATCAATAAAGAACTCTGAGCCTGGAAGCCTC
53381	0.529523	8.38653	5.71647	1.8874e-06	0.00674107	4.64821	4.76512	52259	A_72_P126496	60	1	1	84545028	84552134	1	ENSSSCG00000004464	terminal nucleotidyltransferase 5A	chr1:84548192-84548251:1:iden:100.0	TTAAGAATCATTTAAAAATGTCCTGTGGGGAAGCCAATTCAGACAAGATGGGGGAAAAAA
53429	0.348065	8.18927	4.27555	0.000139053	0.0276226	0.99598	3.80985	52306	A_72_P087296	60	1	18	31025531	31125721	-1	ENSSSCG00000021885	MyoD family inhibitor domain containing	chr18:31065845-31065904:-1:iden:100.0	TGAGGAGGAAATAGGCAAGATAAAGAATGGTCACCCAAGTCTGAGCAATGGAAATGGAAT
53557	0.339177	5.92796	5.06464	1.3923e-05	0.00942645	3.16844	4.34507	52434	O5006	60	1	3	10631295	10642101	-1	ENSSSCG00000007704	NOP2/Sun RNA methyltransferase family member 5	chr3:10634990-10635031:-1:iden:70.0	AATAAGACCAGTCACTTGGCTGCTCTTCTCAAGAACCAAGGGAAGATCTTTGCCTTTGAC
53577	0.28646	9.04089	4.43648	8.68017e-05	0.0221188	1.31284	3.9248	52454	O10577	60	1	6	167881323	167890575	1	ENSSSCG00000035238	ELOVL fatty acid elongase 1	chr6:167885498-167885557:1:iden:100.0	TGTACGGCACGGTCTTCTTCGCGCTCTTCTCCAACTTCTGGTATCAGGCGTACACCAAGG
53593	0.35282	6.62984	3.95524	0.000357278	0.0399988	0.0490651	3.56978	52470	A_72_P036011	60	1	12	20472037	20499166	-1	ENSSSCG00000017402	signal transducer and activator of transcription 5A	chr12:20475384-20475443:-1:iden:100.0	CGGAACCCCACGCTTTTCCTTGGAAGCCATGCTCCACGTGAAGGGTTCATATTCGTTGCG
53685	0.247601	5.60225	4.10877	0.000226771	0.0340784	0.389086	3.68716	52559	A_72_P212552	60	6	NA	NA	NA	NA	NA	NA	chr11:67812061-67812120:-1:iden:100.0	TTTATTCATAGGTGATTCAGATGCAGGCAGGCAGATTTCTGTATGATTTGACTCTTGTTC
53811	0.424079	8.06394	4.85912	0.000369129	0.0403025	2.43393	3.56122	52681	A_72_P505102	60	2	12	52868366	52874874	1	ENSSSCG00000017957	eukaryotic translation initiation factor 4A1	chr8:102525221-102525275:-1:iden:81.7	GGCCGTGTGTTTGATATGCTTAACAGGAGATACTTGTCTCCCAAATACATCAAGATGTTT
54100	0.365212	7.32577	3.91354	0.000399226	0.041861	0.0269661	3.54059	52964	gi|40838097|gb|CK466820.1|CK466820	60	1	3	17957818	17962950	1	ENSSSCG00000007791	CD2 cytoplasmic tail binding protein 2	chr3:17960202-17960250:1:iden:81.7	CAGCACCCAGATGCAGACCTGGGTGAACGAAGGCTACTTCCCAGATGGTGTTTATTGCCG
54370	0.249796	8.40379	4.06406	0.000258785	0.0356199	0.314092	3.65341	53231	A_72_P689791	60	1	2	123313440	123403088	1	ENSSSCG00000028431	hydroxysteroid 17-beta dehydrogenase 4	chr2:123385905-123385965:1:iden:100.0	AGGGCCCTGCAAAAGGTTCTGCTGATGCAACCTTCATACTTTGGATGAAGTTTTCATGGA
54529	0.280633	7.3168	4.0108	0.000306484	0.0378953	0.257191	3.60976	53387	A_72_P348863	60	1	6	27748609	27792557	1	ENSSSCG00000040749	chromosome 6 C16orf70 homolog	chr6:27791622-27791681:1:iden:100.0	AAAGACATCTTCGTCCTTTTGTTGTGTTTCAGCATTCTGTTCTGCACTGTGGGCTTGGCT
54633	0.49935	6.85743	3.86425	0.000459939	0.0438331	-0.102728	3.50306	53489	A_72_P074986	60	1	1	2018608	2019821	-1	ENSSSCG00000024562	C-C motif chemokine receptor 6	chr1:2018725-2018782:-1:iden:96.7	CATCGGGCAGAAGTTCCGGAGCTACTTTCTGAAGATCATGAAAGACCTGTGGTGTGTGAA
54668	0.340161	7.05883	4.08004	0.000259819	0.0356199	0.407684	3.65238	53524	A_72_P014771	60	1	14	133808186	133830499	-1	ENSSSCG00000010734	ornithine aminotransferase	chr14:133818106-133818165:-1:iden:100.0	GTAGATGGGGCTATACGGTGAAGGGTATCCCAAAATACAAAGCAAAGATCATTTTTGCAG
54669	0.267469	6.13875	4.53497	0.000607735	0.0497808	1.40083	3.42814	53525	A_72_P362568	60	1	7	53523732	53527923	-1	ENSSSCG00000001820	HD domain containing 3	chr7:53526588-53526647:-1:iden:100.0	GACTGACAGTCTGAGCAGTACTAGGAGCCATCCGATGGTACAGACTCCATCCCTTTGCCC
54722	0.430665	7.80912	4.39814	0.000104924	0.0244022	1.05251	3.87891	53577	A_72_P338068	60	1	7	53472947	53485082	1	ENSSSCG00000001818	FES proto-oncogene, tyrosine kinase	chr7:53482806-53482865:1:iden:100.0	AACATCGTGCGTCTCATTGGCGTCTGCACCCAGAAGCAGCCGATCTACATCGTCATGGAG
54832	0.340166	7.01477	4.35545	0.00011597	0.024534	0.89212	3.85449	53686	O9133	60	1	7	49047983	49087783	1	ENSSSCG00000001780	fumarylacetoacetate hydrolase	chr7:49081325-49081374:1:iden:83.3	TCCAACTTTAAGTACATGTACTGGACGATGTTGCAGCAGCTCACTCACCACTCTGTCAAT
55050	0.657977	11.2048	4.7479	3.43086e-05	0.0139135	2.07796	4.1428	53899	A_72_P712823	60	7	NA	NA	NA	NA	NA	NA	chr14:60414744-60414804:1:iden:100.0	ATCGTGCGCGACATCAAGGAGAAGCTATGCTACGTGGCCCTGACTTCGAGAACGAGATGG
55211	0.361654	13.7523	5.17477	9.57044e-06	0.00813995	3.31651	4.42666	54057	A_72_P035581	60	1	6	1015219	1021220	1	ENSSSCG00000031493	cytochrome b-245, alpha polypeptide	chr6:1021356-1021415:1:iden:100.0	CTGTCATCTTTCTAGGGGGCCTTGGGGTCTTGGTGAATCAGCTGTTTCATGAAATATGTA
55242	0.392064	8.22751	5.53135	3.23161e-06	0.00678785	4.12904	4.65552	54087	A_72_P242557	60	1	7	74992115	75002151	1	ENSSSCG00000001991	dehydrogenase/reductase 1	chr7:75000514-75000573:1:iden:100.0	CAGACAGAAACGCTGAAGGAGTACATGATAAAGGCTGACACTGCTGATGACCACATGATT
55315	0.364238	5.9453	3.80041	0.000552051	0.048025	-0.269806	3.45414	54158	O12690	60	1	4	14667848	14700221	-1	ENSSSCG00000005970	squalene epoxidase	chr4:14685831-14685888:-1:iden:96.7	GAAGATACAATGGAAGGTATTGATGCCCAGGTTGTAGATGGCTACATCATTCATGATCAG
55646	0.275853	8.00067	3.79342	0.000563168	0.0482034	-0.288043	3.44876	54484	A_72_P280709	60	6	NA	NA	NA	NA	NA	NA	chr15:37614222-37614281:1:iden:100.0	CTGTCTCTGTTTTATTTTATGACCAGTTATGCCAGGGGGTGTTGGATGGCAAATTAAAAA
55864	-0.320859	7.39195	-4.18662	0.000180573	0.0310809	0.755522	-3.74475	54697	A_72_P577059	60	1	13	106559735	106641995	1	ENSSSCG00000011740	serpin family I member 1	chr13:106609588-106609647:1:iden:100.0	CTATCCCCAACGGATTTTGATGCTGTCACTCATCTGGCCCTCATCAATGCTGTTTATTTT
55967	0.215517	5.12682	4.01288	0.000311486	0.0381516	0.159992	3.60556	54798	O4452	60	1	12	20170041	20220929	-1	ENSSSCG00000036106	tubulin gamma 2	chr12:20170718-20170777:1:iden:100.0	GCTGCAATGGGTGCAGACAATTTTCTAGTTTGTTTCTTAATTTATTTGTAGAAGAGAAGC
56185	0.277001	5.61521	4.98684	1.66345e-05	0.00986279	2.5835	4.30585	55013	A_72_P235062	60	6	NA	NA	NA	NA	NA	NA	chr13:34080916-34080975:1:iden:100.0	ATGGAAGAATGGACACTTGTCTGGGATGGGGCATCAAATCCACAGGAAATAACAATGCTG
56334	0.278403	6.43972	4.26414	0.000146895	0.0279947	0.937597	3.79626	55157	A_72_P551386	60	1	2	80894978	81035939	1	ENSSSCG00000022508	ubiquitin interaction motif containing 1	chr2:80967169-80967228:1:iden:100.0	ATGAGAACGTTAAATGTTTTGACAGATGTACTGGCCACTTGGCTGAGCACACACAGTGTG
56369	-0.644199	6.57669	-5.28033	0.000306232	0.0378953	2.72807	-3.60997	55190	A_72_P288729	60	1	3	102842183	102948978	1	ENSSSCG00000008495	protein kinase D3	chr3:102943256-102943315:-1:iden:98.3	TATAGCAGTATATTTTGGAAGAGTAGTAACAACTTTGGGGCCACACTACCCCTGGGTTCA
56374	0.317829	7.93931	4.78652	0.000393561	0.041861	2.1391	3.54436	55195	O9613	60	1	11	65230143	65299082	1	ENSSSCG00000026082	DnaJ heat shock protein family (Hsp40) member C3	chr11:65286772-65286826:1:iden:91.7	TTCTAAGGATGAGAAGCCTGTGGAAGCTATTCGAGTGTGTTCGGAAGTTTTACAGGTGGA
56395	0.440801	6.32161	3.80688	0.000561819	0.0482034	-0.294981	3.44941	55216	A_72_P307413	60	6	NA	NA	NA	NA	NA	NA	chr5:33251583-33251630:-1:iden:80.0	CTAAGATATAAAGCAGGCTAGAACAGAGCTAGAGGATACTACAACATTGGAGTCTAAGGC
56415	0.25776	5.95989	3.95675	0.000352469	0.0397444	0.141169	3.57333	55236	O6997	60	4	6	84200724	84218773	-1	ENSSSCG00000003564	G-patch domain containing 3	NA	CCAGATGACGCAGTGGGACCTCAGGCTGACTGCTGTCCACCTGGTGGATTCTCACTATTG
56633	0.342591	6.73585	4.32494	0.000120811	0.0251081	0.970356	3.84448	55447	A_72_P030436	60	1	6	165134717	165156429	1	ENSSSCG00000003904	leucine rich repeat containing 41	NA	AAGCGAGGTGCTCTTCTTGCTCCAGAATTTGACTCTTCAAGAGATTACCTTCTCCTTCTG
56660	0.260534	8.60491	4.75041	3.43398e-05	0.0139135	2.06073	4.14259	55472	A_72_P380398	60	1	4	101787500	101883403	1	ENSSSCG00000027153	tryptophanyl tRNA synthetase 2, mitochondrial	chr4:101881248-101881307:1:iden:100.0	CCAGAAAATGTTTTTTATCTTGTGGTCTGCTTGCACACTCAGTCTAATAAAGGCAGCTTT
56679	-0.701296	6.22325	-5.18382	0.00021286	0.0331349	2.4347	-3.70324	55491	A_72_P165606	60	1	13	26036601	26076585	1	ENSSSCG00000011280	vasoactive intestinal peptide receptor 1	chr13:26072916-26072975:1:iden:100.0	TCTTGGTTATTTGTATTGCCACTGATATTGTTATTACCACCATCTCTGCAACCCCATCCT
56992	-0.589881	6.30541	-5.36309	0.000110713	0.024534	3.56231	-3.86583	55795	A_72_P318933	60	1	2	151155754	151192816	-1	ENSSSCG00000022741	platelet derived growth factor receptor beta	chr2:151155799-151155858:-1:iden:100.0	CATTTATACAACAGAAGTGCTATTTTGTACGCCATCAAATTTGCCTCTCTGTGTACTTTT
57055	0.362234	6.85339	4.5616	6.10843e-05	0.018942	1.6585	4.00858	55858	O11867	60	4	2	6334230	6340112	1	ENSSSCG00000027334	eukaryotic translation initiation factor 1A domain containing	chr2:6338016-6338058:1:iden:71.7	TGACCTTTTTGTTAACACCAACCGCAGACAGTATCATGAGAGTTTCACAGTGCCTCGCAA
57290	-0.364795	13.673	-4.77048	3.18319e-05	0.0138193	2.35604	-4.15995	56085	A_72_P281584	60	5	NA	NA	NA	NA	NA	NA	chr6:129393949-129394005:-1:iden:93.3	AAACAGGGAAGGAAAATATCTTCATTAAAAAGCAAGCCTGACCCCCTTGCTGTACAAGGG
57425	0.318026	6.22943	4.06934	0.000289936	0.0371063	0.208058	3.62413	56216	A_72_P219612	60	1	4	98817586	98821254	1	ENSSSCG00000028297	aph-1 homolog A, gamma-secretase subunit	chr4:98819432-98819476:1:iden:75.0	ATTACTTCTTGACTTCAGCCTTTCTGACAGCAGCCATTATCCTGCTCCATACCTTTTGGG
57441	0.348436	6.58655	4.06542	0.000257523	0.0356199	0.26164	3.65466	56232	A_72_P316583	60	6	NA	NA	NA	NA	NA	NA	chr14:108885735-108885794:-1:iden:100.0	AGTTTAGGGATCTCTTAGTTCTGACAGCTTATCTAAAATTTGAGCGGAGCAAATGACAGA
57644	-0.403155	5.83895	-4.95896	1.81499e-05	0.0102854	2.71088	-4.28651	56430	A_72_P266247	60	6	NA	NA	NA	NA	NA	NA	chr11:7483551-7483606:-1:iden:90.0	GGAGTTTTGTGCTCAAACAAAAAGGCTTAAAATATAGCTGCAAATTCCTTCCTGGCCCAC
57729	0.26085	5.97298	3.82022	0.000522622	0.046706	-0.329094	3.46889	56514	A_72_P224112	60	1	7	75056804	75067918	1	ENSSSCG00000001994	TERF1 interacting nuclear factor 2	chr7:75059697-75059756:1:iden:100.0	GTGGAAGCCTAGGCTTGGACTGACTACATAGTTAAAAAATCACTTTGTGAAGCTTGATAA
58062	0.194791	6.13235	4.27234	0.000142097	0.0278021	0.90313	3.80449	56842	A_72_P595074	60	1	14	31674654	31744978	1	ENSSSCG00000034386	ATPase sarcoplasmic/endoplasmic reticulum Ca2+ transporting 2	chr14:31737930-31737981:1:iden:85.0	AAGTTGTCTGTATTTTCCTGACAGCAGCCCTTGGATTCCTGAGGCTTTAATTCCTGTCCA
58136	-0.398563	6.01087	-3.90638	0.000407588	0.0423544	-0.0750168	-3.53512	56913	O9523	60	6	NA	NA	NA	NA	NA	NA	chr14:109051697-109051739:-1:iden:71.7	TTAACTTGCGATTTGAGGTCTGTCGTTGCTGCCCTTCAGCGTGAGCACCCAGGATGGGCA
58336	0.346756	5.98413	5.2754	6.93531e-06	0.00813995	3.3092	4.49566	57106	A_72_P114011	60	1	X	123906152	123922073	1	ENSSSCG00000012758	NAD(P) dependent steroid dehydrogenase-like	chrX:123921533-123921592:1:iden:100.0	ACATTTCTGATAGGCTCGGCTGAGAGCAAGAAGTGGTAAAAGGTGAAACTAGAAAGCTCC
58369	0.289715	5.58609	3.88148	0.000440985	0.0433704	-0.109175	3.51426	57137	A_72_P404713	60	6	NA	NA	NA	NA	NA	NA	NA	GTGGAACTGAACGATCACGAGAGATTATAACCAATGAAACTAAATGATCACATGAGAATA
58419	-0.260526	5.4335	-3.81896	0.000523578	0.046706	-0.221357	-3.46839	57187	A_72_P249257	60	6	NA	NA	NA	NA	NA	NA	chr4:105551153-105551213:-1:iden:100.0	GAGGAAGTTTGGATTCAGTGCTTTAAAAAGAGTCCCTCTTGTTTCTTATTTGACTTTGAA
58559	0.508227	10.0072	4.43354	9.09432e-05	0.0226689	1.17669	3.91357	57324	OTTSUST00000000586	60	1	7	24201651	24204978	1	ENSSSCG00000001434	EGF like domain multiple 8	chr7:24204926-24204985:-1:iden:100.0	GACCCAGTTTTGTGCGGTTGATTTTTATTAATTATCTGGATAACAGCAAGAAACCAAGAA
58700	0.301712	9.35895	4.1039	0.000229979	0.0344058	0.373123	3.68358	57460	A_72_P378193	60	1	10	13769606	13814024	-1	ENSSSCG00000010854	transmembrane protein 63A	chr10:13773963-13774016:-1:iden:90.0	TGGAGCTGGGATGATATCCCCAATGGTTTTTAGCAAGATCATGTGTTGGAACTGAAAAAA
58744	0.259902	6.38915	4.82533	0.000332095	0.0390831	2.3203	3.58889	57504	OTTSUST00000000697	60	1	7	24059452	24067398	1	ENSSSCG00000001426	serine/threonine kinase 19	NA	ACAAGGAATTATCTTCACCGAGGACTACAGGACCAGAGTCCTCAAGGCTTGCGAGGGCCG
58897	0.365814	6.26588	4.39474	9.77771e-05	0.0234377	1.3204	3.89604	57653	A_72_P031676	60	1	12	1084394	1092592	1	ENSSSCG00000039650	phosphate cytidylyltransferase 2, ethanolamine	chr12:1089051-1089110:1:iden:100.0	TCCCAGTTTCTGCAGACGTCCCAGAAGATCATCCAGTTTGCCTCGGGGAAAGAGCCTCAG
59208	-0.272628	7.96076	-3.96534	0.000343834	0.0395328	0.163916	-3.57982	57958	A_72_P271829	60	7	NA	NA	NA	NA	NA	NA	chr6:104038449-104038506:1:iden:91.7	AATGCAACACCAAATCCCCAGGTCCCTGATTATCCTCCAAACTATATTTTATTCCTTAAT
59280	0.388272	10.6503	5.02802	1.46365e-05	0.00953127	3.07398	4.33409	58030	gi|90237709|gb|BX666999.2|BX666999	60	1	14	39201332	39292103	-1	ENSSSCG00000030289	protein tyrosine phosphatase, non-receptor type 11	chr14:39233039-39233090:-1:iden:86.7	AGAATTTGAGACACTACAACAACAGGAGTGCAAGCTTCTCTATAGCCGAAAAGAGGGTCA
59544	0.409244	7.47081	4.32821	0.000122619	0.0252949	1.1179	3.84083	58286	A_72_P303449	60	1	17	48126896	48153164	-1	ENSSSCG00000007432	zinc finger protein 335	NA	ATGACATTGTAGATGCCGGTGCCATCGATGACCTGGAGGAGGACAGCGACTACAACCCTG
60019	0.446753	7.66339	4.83006	2.82158e-05	0.0130355	2.38392	4.18741	58754	O12596	60	1	7	23249124	23265109	-1	ENSSSCG00000022725	flotillin 1	chr7:23262679-23262738:-1:iden:100.0	TGAGATCGAGATGGCCAAGGCGCAGAGGGACTACGAGCTGAAGAAGGCTGCCTATGACAT
60313	0.360811	9.23466	4.85903	0.000367686	0.0403025	2.33962	3.56225	59043	A_72_P180866	60	6	NA	NA	NA	NA	NA	NA	chr7:23404197-23404256:1:iden:100.0	GCCTCAGAACTCAGGGGTATTTTTTATTCACACGTCAAGACTCTTCTTGTTTAATAAAAT
60522	-0.544272	5.80907	-6.20484	4.87604e-07	0.00674107	5.71212	-5.03113	59250	A_72_P455827	60	1	5	87522525	87547855	1	ENSSSCG00000000892	histidine ammonia-lyase	chr5:87546526-87546583:1:iden:93.3	ATTTACTAAATCTAGTCTCGGGTTCTTGTTGAGCTGGTTAGAGACACCCCTGGTGTTTTC
60554	-0.744316	8.39515	-4.02539	0.000289756	0.0371063	0.205768	-3.62429	59281	A_72_P026566	60	1	13	32218134	32252945	1	ENSSSCG00000011387	ring finger protein 123	chr13:32250376-32250425:1:iden:83.3	AGTCCTGCAAAGCCTGCATTAACCAGCACCTGATGAACAACAAGGATTGCTTCTTTTGCA
60571	0.504508	9.07145	4.42466	9.10887e-05	0.0226689	1.21495	3.91318	59298	A_72_P202932	60	1	7	24201651	24204978	1	ENSSSCG00000001434	EGF like domain multiple 8	chr7:24204924-24204983:-1:iden:98.3	CCCAGGTTTGTGCGGTTGATTTTTATTAATTATCTGGATAACAGCAAGAAACCAAGAATA
60934	0.379275	10.8881	4.34726	0.00011259	0.024534	1.06618	3.86172	59650	A_72_P235962	60	1	13	48650866	49090696	-1	ENSSSCG00000011501	succinate-CoA ligase GDP-forming beta subunit	chr13:48824697-48824751:-1:iden:90.0	AGAAGGGATTGTTCTCTCATCACTGTGAAAGAAATGGTTATCCCAATGAGGGGGAAAAAA
60970	0.314214	6.35486	4.74082	3.47997e-05	0.0139135	2.2737	4.13954	59684	O7779	60	1	13	73573926	73710844	1	ENSSSCG00000011628	DnaJ heat shock protein family (Hsp40) member C13	chr13:73598452-73598508:1:iden:95.0	CGAAGGTGTCAGCACAAAATGAACATAATTAGGGAAAATAAGGATTTGGCATGTTTCTAT
60974	0.360228	11.5717	4.69346	0.000498701	0.0457973	1.78841	3.48145	59688	A_72_P682302	60	1	6	165809753	165825184	-1	ENSSSCG00000029256	aldo-keto reductase family 1 member A1	chr6:165812000-165812044:-1:iden:73.3	GCCCTGAATAAGAACTGCGATTCATCGTGCCTATGCTTACGGTGGATGGGAAGAGAGTCC
61134	0.596892	10.3979	5.11893	1.19639e-05	0.00942645	2.9821	4.37825	59840	A_72_P626578	60	1	3	6329806	6343879	1	ENSSSCG00000007625	actin related protein 2/3 complex subunit 1B	chr3:6337244-6337303:1:iden:100.0	ATCTGCCCCAACAACCACGAGGTGCACATCTACGAGAAGAGTGGGAACAAGTGGGTCCAG
61223	0.524175	8.26986	5.51162	3.69866e-06	0.00684918	3.88272	4.62763	59924	A_72_P574634	60	2	X	33654656	33678333	1	ENSSSCG00000012229	NADPH oxidase heavy chain subunit	chrX:33660799-33660858:1:iden:100.0	TTACTTCGAGGTGTTCTGGTACACACACCATCTCTTTGTGATCTTCTTCATTGGCCTTGC
61314	-0.320832	7.73905	-4.27862	0.000138502	0.0276226	0.84999	-3.81083	60008	A_72_P393973	60	6	NA	NA	NA	NA	NA	NA	chr1:83975945-83976003:1:iden:98.3	TCTTTAGAGACATCGGGTCCTTAGCCTGCTGAGCCACCAGTGGGAATTCTTCTATTTTTT
61437	0.293475	7.35086	4.31014	0.000126744	0.0259086	0.942981	3.8327	60129	A_72_P416333	60	1	9	39368513	39482546	1	ENSSSCG00000032941	salt inducible kinase 2	NA	TTCCATATTTCATGTCAGAAGATTGCGAGCACCTTATTCGAAGGATGTTGGTCCTAGACC
61442	0.363511	12.5279	4.12466	0.000216687	0.0334638	0.408575	3.69872	60134	A_72_P017401	60	5	NA	NA	NA	NA	NA	NA	chr14:15014154-15014197:-1:iden:73.3	ATCCAGGGATGTCTTGCTTCAGTTGAGTGGAACAAAGTAAATACGTACCTTTCATAAACA
61532	0.212614	7.48054	4.07678	0.000251914	0.0355833	0.394177	3.66031	60217	A_72_P433474	60	1	1	239466589	239492883	-1	ENSSSCG00000005367	thiosulfate sulfurtransferase like domain containing 2	chr1:239467436-239467495:-1:iden:100.0	GCGGCTTAGTCTGTGCTCATCAGCTCTTTGGCCTGTCCTTTATCATAAGATTTGCTGAAT

## Sheet: Liver
Id	logFC	AveExpr	t	P.Value	adj.P.Val	B	z.std	probe_id_key	probe_name	length	category	chromosome	start	end	strand	gene_name	gene_description	bbh_genomic_hit	Sequence
149	-0.324	7.70663	-4.91293	1.95926e-05	0.0222673	2.78189	-4.26948	146	A_72_P294329	60	1	6	91389859	91408301	-1	ENSSSCG00000035690	splicing factor proline and glutamine rich	chr6:91400499-91400558:-1:iden:100.0	TCCCTCAAGTTATGGCAGTGTACCTTGTGCCACTGAATTTCCAAAGTGTACCAATTTTTT
1106	-0.422068	7.76035	-4.45024	7.9466e-05	0.0479418	1.51372	-3.946	1060	A_72_P591989	60	1	11	7733878	7759528	-1	ENSSSCG00000009334	heat shock protein family H (Hsp110) member 1	chr11:7734528-7734587:-1:iden:100.0	GAGAAGAATTCCATTAATATGGACTTGGACTAGATGACATTAAACTGGTTTAGTCCTTCA
1709	-0.346308	7.66429	-4.57509	5.45948e-05	0.0402766	1.85357	-4.03503	1654	A_72_P101366	60	1	8	112038686	112191299	1	ENSSSCG00000036236	ELOVL fatty acid elongase 6	NA	AAGGCAGCATACAGAGCAGAAACCAGGAAAGATTTCTTCCAGTTTTCCTGCATCCATTGG
1714	0.305305	7.6706	5.07793	1.32417e-05	0.020328	2.83076	4.35607	1659	A_72_P384753	60	6	NA	NA	NA	NA	NA	NA	chr1:76838257-76838316:-1:iden:100.0	GTTATGCAGTGGGTACATATGCTACTCTTGCCATGTTTTTAAAAGCATCCAACTCAAACT
3060	0.280424	7.67638	5.55087	4.10864e-06	0.00958538	3.67225	4.60581	2981	O14544	60	1	12	19870275	19879233	1	ENSSSCG00000024059	vesicle amine transport 1	chr12:19878918-19878977:1:iden:100.0	TTTCAAACTCAGCCCCAAACTTTGTTTACATGGGTGGGGAGATGGAACAGGGGATCAAAA
5187	0.319841	7.68511	7.02588	3.06651e-08	0.0012895	8.06111	5.5376	5065	A_72_P278669	60	1	1	128089963	128125932	-1	ENSSSCG00000004710	adenosine deaminase like	chr1:128096816-128096875:1:iden:100.0	TCCCTTTCTGTAAAGCAGAAAAATGTTTACACCTTAATCTGCTTCTCAGGGATACCATGT
8458	-0.394945	7.61938	-4.75842	3.47121e-05	0.0324373	2.35347	-4.14012	8268	O13367	60	4	6	95629628	95683807	-1	ENSSSCG00000003667	tRNA isopentenyltransferase 1	chr7:23148887-23148946:-1:iden:100.0	GGTCTATGGTTAGAGCCACAATGGATTTGAGGATGAGTATTTTTCTTTTTCTTTTGGTTT
8590	-0.275904	7.66629	-5.00963	1.45838e-05	0.020328	3.04936	-4.33488	8393	A_72_P642043	60	1	7	117676398	117741911	1	ENSSSCG00000002505	poly(A) polymerase alpha	chr7:117740161-117740221:1:iden:100.0	TTTTAATTCTAGTTTTCATAACCTGAGATCAGACTGTTGCTTTCGCATGATGTACGTAGT
8867	-0.397575	7.65322	-4.44409	8.09462e-05	0.0479418	1.49701	-3.94158	8663	O13165	60	1	6	167882744	167890575	-1	ENSSSCG00000003949	cell division cycle 20	chr6:167886906-167886955:-1:iden:83.3	TGGTTATTTGGAAGTACCCCACCATGGCCAAGGTGGCTGAGCTGAAAGGTCACACAGCCC
9076	0.473689	7.6614	6.15331	4.33611e-07	0.00368048	6.22564	5.05358	8866	A_72_P113491	60	6	NA	NA	NA	NA	NA	NA	chr6:131875760-131875819:-1:iden:100.0	GACATTGCTTCTGAAACCAAATGCTTTATAGTATTCCTACTAGGATTCAGAAGCATAGTA
9904	0.225979	7.67601	4.53036	6.3122e-05	0.0435138	1.61859	4.00083	9675	O3258	60	1	7	85980766	86107778	-1	ENSSSCG00000002266	chromodomain helicase DNA binding protein 2	NA	GTCTCAACTGGCTTGCTCACTCCTGGTGCAAAAGTAACAGTGTAATCCTTGCTGATGAAA
10817	-0.251544	7.6842	-5.01229	2.06774e-05	0.0228817	2.42451	-4.25745	10574	A_72_P290869	60	7	NA	NA	NA	NA	NA	NA	chr6:94902563-94902622:1:iden:100.0	ATCCTGAGAACACTTAAACGTTTCTGCAGGTCCATTTTATACAACTTGAAAGACCTTAAA
11436	0.785725	7.87448	4.73256	3.62806e-05	0.0329212	1.82423	4.12997	11179	A_72_P191606	60	1	13	90177539	90183785	-1	ENSSSCG00000030260	profilin 2	chr13:90177599-90177658:-1:iden:100.0	CCCTGCACTTTGTTACATCTGGGATACAGTCTAACTCATCTGATTTAATATGCATTTAAA
11498	-0.333796	7.65158	-4.71298	5.67037e-05	0.0411111	1.63269	-4.02612	11241	A_72_P433649	60	7	NA	NA	NA	NA	NA	NA	chr2:77185308-77185367:-1:iden:100.0	GGGTCTGTCTGGAAGTACCTAACCCCTGGGCTGGGGACAATAAAGGCAGCAGTGGTTTTG
12373	-0.450778	7.6035	-5.80589	1.26235e-06	0.00522025	5.26273	-4.84559	12100	A_72_P518837	60	6	NA	NA	NA	NA	NA	NA	chr1:130953648-130953706:-1:iden:98.3	ACCAGAATCTTCTGTTCAAAATAATCAGCCTCCTGGAGGCCATGTTCTCCTCTTAAAAGA
12740	-0.410141	7.67636	-4.99885	1.6436e-05	0.020328	2.49958	-4.30851	12462	A_72_P002946	60	1	18	37645004	37708565	-1	ENSSSCG00000016658	anillin actin binding protein	NA	AAGAAGCAAACAACTAGAAACCAAACAGGAAATCCCCTGCCAGAATACTCCCCTCAAAAA
12850	-0.783721	7.82846	-4.73265	3.69362e-05	0.0329212	2.25853	-4.12585	12570	A_72_P064116	60	6	NA	NA	NA	NA	NA	NA	chr6:95700391-95700450:-1:iden:100.0	CTGGGGAATGGATTTGGAGGTTGTCATACACTTGAGGGGAAAAATAAGGATAATGAGAAG
14725	0.318819	7.67605	4.59874	5.1167e-05	0.0391204	1.6543	4.05023	14412	A_72_P289059	60	6	NA	NA	NA	NA	NA	NA	chr9:32903490-32903549:1:iden:100.0	ATGCACTAGTGTATACTTAGTGTATACCTAATGTTTACACTGTGCTATAGTTTAAGCGCA
16308	0.233733	7.64123	4.89164	2.95152e-05	0.029551	2.34599	4.17718	15965	A_72_P269504	60	6	NA	NA	NA	NA	NA	NA	chr2:150620901-150620961:-1:iden:100.0	GAACATCATGGTGTCTAGAATTAAATTAGGGAAAATCTCGAGTTGGACCGGGAACACTTC
16733	0.287633	7.66667	4.86799	2.45093e-05	0.0264266	2.53304	4.21927	16382	O10594	60	6	NA	NA	NA	NA	NA	NA	NA	TTTATAGCATTTTTTATAAGAGCCTTTGATTTTTGTAACGGGCCGAGCCCAGCCGCACCC
17011	-0.50795	7.66493	-5.56006	2.80716e-06	0.00843171	4.22632	-4.68445	16651	A_72_P244657	60	1	2	9632454	9667044	-1	ENSSSCG00000013072	fatty acid desaturase 2	chr2:9641552-9641602:-1:iden:85.0	ACTTCCAGTACCAGATTATCATGACCATGATTGTTCGTAAAGACTGGGTGGACTTGGCCT
17413	-0.399187	7.72296	-5.05345	1.5505e-05	0.020328	2.55814	-4.32139	17043	A_72_P282174	60	1	7	5370967	5390633	-1	ENSSSCG00000036257	eukaryotic translation elongation factor 1 epsilon 1	chr7:5372325-5372384:-1:iden:100.0	AGGGAAGACAGATGGATTTGTTTTCAGATATTTATGTGCGCCAGTAAACATGGTTGAGAA
17654	-1.07151	7.70784	-5.18991	9.50038e-06	0.0190238	2.91168	-4.42824	17281	A_72_P536121	60	1	7	7650380	7773419	-1	ENSSSCG00000001045	ELOVL fatty acid elongase 2	chr7:7651624-7651683:-1:iden:100.0	GATTCAAAGAAGTTAAAATGTGTTCTGCATGCTATTCCAAATGACCTGTTACTCAGGAAT
18700	0.410624	7.62864	5.43051	4.00942e-06	0.00958538	4.21845	4.61089	18306	A_72_P213357	60	4	8	65381061	65489092	-1	ENSSSCG00000008924	ubiquitin like modifier activating enzyme 6	chr8:65476991-65477050:1:iden:98.3	CAGAGCTGTCTGCTAATTGGATCATCCTGAAGATGTATAACTGTAGGAGAAAATAAAATT
20135	0.418963	7.64172	4.54077	6.05419e-05	0.0425097	1.75994	4.01069	19711	A_72_P177456	60	1	1	111588306	111635100	1	ENSSSCG00000004578	annexin A2	chr1:111634974-111635033:1:iden:100.0	CTGGAAGTGAAATCTATGATGTGAAACACTTTGCCTCTTGTGTATTGTGTCATAAACAGA
20261	0.260866	7.63246	4.54131	6.06546e-05	0.0425097	1.5223	4.01025	19835	O9783	60	7	NA	NA	NA	NA	NA	NA	chr5:19486726-19486784:1:iden:98.3	ATTCAGAAATACCACACTGTGAATGGCCACAACTGTGAAGTGAGGAAAGCCCTATCCAAG
20926	-0.304815	7.65676	-4.46863	8.05732e-05	0.0479418	1.19085	-3.94269	20488	A_72_P002261	60	6	NA	NA	NA	NA	NA	NA	chr1:216382005-216382059:1:iden:91.7	CAGGATGCTGCCAACTCTTGATGCTCCTATTCTAAATAAATCTGCATTTACATTTCAAAA
21610	0.379127	7.64075	5.93062	8.59891e-07	0.00432357	5.60903	4.92126	21162	A_72_P245677	60	1	15	121080072	121090469	-1	ENSSSCG00000016204	indian hedgehog	chr15:121084964-121085024:-1:iden:98.3	TCAGCGACGTGCTCATTTTCCTCGATCGTGAGCCAGACAGGCTGAGGCCTTTCAGGTCAT
22235	0.272017	7.62661	4.66716	4.17164e-05	0.033735	1.87072	4.09776	21768	A_72_P489259	60	1	14	66640849	66967077	-1	ENSSSCG00000010226	jumonji domain containing 1C	chr14:66641173-66641232:-1:iden:100.0	GGAAATTGCTGAATCGCACAGCATACATGTCATAATCAGAAAATTACTGCCAAATAATTG
22796	-1.0669	7.69334	-5.96224	9.25355e-07	0.00432357	4.74141	-4.90688	22312	A_72_P680824	60	1	7	7650380	7773419	-1	ENSSSCG00000001045	ELOVL fatty acid elongase 2	chr7:7651995-7652055:-1:iden:100.0	TTCAGCTCATCAAATTATATACATTTAATCCTACTGGGGAGGTGGGGAGTCTTCCACATC
24559	0.328054	7.65118	4.68265	3.94481e-05	0.0329212	2.14788	4.11069	24034	O8658	60	1	2	82287155	82297856	1	ENSSSCG00000014066	transmembrane protein 171	chr2:82290995-82291054:1:iden:100.0	GGTTCCTGTCCCTGCAGATCTTGGGACCCTTGATCGTGCTTGTGGGACTGTGTTTCTTCG
26683	0.468037	7.63093	5.46996	3.55109e-06	0.00933293	4.32825	4.63606	26110	A_72_P331763	60	6	NA	NA	NA	NA	NA	NA	chr6:131853253-131853312:-1:iden:100.0	ATAAACGGGCACATTTTCCCACACCAAAAGATTAGGAGTTGAGTTATATACATTAGCTGC
27359	0.325703	7.62739	4.97245	1.64023e-05	0.020328	2.74829	4.30896	26777	O9999	60	1	14	33191806	33217518	-1	ENSSSCG00000009840	protein kinase AMP-activated non-catalytic subunit beta 1	chr14:33202670-33202729:-1:iden:100.0	AATTAGAACTGGCAGCAGCCTTCTGAATTTGTGCCAGGAAGACATCCTTTGGACCAAAGT
28334	-0.435179	7.64752	-4.92499	1.88847e-05	0.0220589	2.81523	-4.27768	27734	A_72_P007726	60	1	X	88141331	88234608	-1	ENSSSCG00000030241	TSC22 domain family member 3	chrX:88171368-88171427:-1:iden:100.0	CGACACCTTATCCTGATGTTATGTCTCCAGGATTTGGATTTTGATTTTTCAAATGTAGCT
28497	-0.556555	7.59091	-4.68207	3.9517e-05	0.0329212	2.1463	-4.11029	27894	A_72_P250483	60	7	NA	NA	NA	NA	NA	NA	chr15:116334062-116334119:1:iden:96.7	GCCTTCCCAGTTCTAAGATCAGAACTATTAAACAAGAGAAGAAGTGGGGAAATGAAAGGA
28979	-0.190372	7.69395	-4.67866	3.99272e-05	0.0329212	2.13694	-4.1079	28364	A_72_P098786	60	1	1	273560282	273579338	1	ENSSSCG00000024912	WD repeat domain 5	chr1:273576485-273576541:1:iden:95.0	CTGTATTGTGTTCGGAGGCCACAGAAATTTCTAATTTTTTATTACAAAAGGTGAAGTCCA
29299	-0.250992	7.67295	-4.47206	7.44326e-05	0.0479418	1.57294	-3.96165	28677	A_72_P209815	60	1	13	22964875	23020143	-1	ENSSSCG00000011250	acetyl-CoA acyltransferase 1	chr13:22964837-22964896:-1:iden:100.0	TAGTAAATGTGTTGTCTTAGTGGATGGGCTTTTTCCGAAGGTCCAGTTCCTGCTATGCTG
29346	0.347905	7.65301	5.95816	8.40148e-07	0.00432357	4.79801	4.9258	28724	A_72_P507245	60	1	4	123073602	123158548	1	ENSSSCG00000006889	Rho GTPase activating protein 29	chr4:123158023-123158082:1:iden:100.0	GAGTATAGTTCAATAAGTGTCGTCTGAAATTTGAGAGAAGGTGTAGATGATTGGCTATAT
31102	-0.351085	7.69918	-4.58264	5.33676e-05	0.0400743	1.58822	-4.04037	30447	gi|115547880|dbj|AK234856.1|	60	1	2	75193170	75263372	-1	ENSSSCG00000036537	nuclear factor I C	chr2:75195701-75195760:-1:iden:100.0	TGGTATCTGGGATAAGAAAGATTTCTTCCCACGCCCTGCTCCTTCGTCCCGGGAATCCCG
32430	0.331037	7.61403	4.94681	1.76688e-05	0.0212283	2.87552	4.29248	31742	A_72_P412633	60	6	NA	NA	NA	NA	NA	NA	chr3:55181947-55182006:1:iden:100.0	GTATTACATTCTTTCTAAATTCCATTTCTCTGACATCTGAGGTGGTACACTTTTTCCCCC
32814	-0.427082	7.68791	-6.32089	2.70272e-07	0.00368048	6.38883	-5.14308	32117	A_72_P330603	60	1	5	10031225	10038476	-1	ENSSSCG00000029945	glycine C-acetyltransferase	chr5:10031295-10031354:-1:iden:100.0	AGTGACAAGCCTCCCAGGGACAAAGGGGCCCTTTGAGCCAGCTCTGAGTTCTGTCAAAGT
34333	-0.274068	7.66792	-4.44931	7.97039e-05	0.0479418	1.34461	-3.94529	33601	O6390	60	1	6	54125407	54143532	-1	ENSSSCG00000003138	hydroxysteroid 17-beta dehydrogenase 14	chr6:54125237-54125296:-1:iden:100.0	AGACTTTAAGCCCACTTACCAATGTCCAGACCACCCCACATCTTTCCATAAAAGCACTTT
34364	0.309183	7.67271	5.19583	1.04405e-05	0.0191205	2.93441	4.40784	33632	O1959	60	1	1	127758557	127767520	-1	ENSSSCG00000038436	huntingtin interacting protein K	chr1:127764352-127764409:-1:iden:90.0	TTCATCCTACCTGAACCAGTTGGTAAGGGTAACCATGACATAGAGCGAAGCAAGGAAGAA
35331	-0.446998	7.7051	-5.7298	8.06825e-05	0.0479418	4.59117	-3.94236	34583	O10034	60	1	5	10031225	10038476	-1	ENSSSCG00000029945	glycine C-acetyltransferase	chr5:10031469-10031517:-1:iden:81.7	ATGCAAAAGAGAGGCATCTTTGTCATCGGGTTCAGCTACCCCGTGGTCCCCAAGGGCAAG
37174	0.267003	7.64613	4.63917	4.52632e-05	0.0352475	1.87887	4.07883	36391	A_72_P056191	60	6	NA	NA	NA	NA	NA	NA	chr4:82999810-82999869:-1:iden:100.0	GACCTACATTAGTACCTGCTTTCACTAACTGAAGTCCAAAGAGGATTTTCGTTTTTACCA
37569	-0.326362	7.69974	-4.64305	4.44681e-05	0.0352475	2.03938	-4.08295	36774	gi|115551436|dbj|AK236114.1|	60	1	5	67314011	67321630	-1	ENSSSCG00000000743	FK506 binding protein 4	chr5:67314010-67314069:-1:iden:100.0	CCCTACTCCACCCTGTTAGTTTTGTAAAAACTGAAGAATTTTGAGTGAATTAGACCTTTA
38268	0.415921	7.64067	7.40735	9.28532e-06	0.0190238	8.973	4.43318	37464	A_72_P594099	60	6	NA	NA	NA	NA	NA	NA	chr13:140673171-140673230:-1:iden:100.0	AATAATGCAGAATAGTGTGCAGTTCCAGTGTGGCACGGTGGGTTAAGAATTCAGCATTGC
42640	0.336551	7.69037	4.98327	1.60832e-05	0.020328	2.64464	4.3133	41724	A_72_P237592	60	1	14	33191806	33217518	-1	ENSSSCG00000009840	protein kinase AMP-activated non-catalytic subunit beta 1	chr14:33202438-33202497:-1:iden:100.0	CCCCTTTTGTTACTGTTTTCAAAACACTGAATTACTGTCACTTTGATGTACAGGTTTCAA
42725	0.416995	7.72359	5.51645	4.33098e-06	0.00958538	3.73309	4.59483	41808	A_72_P123121	60	1	9	17297867	17324710	1	ENSSSCG00000014901	PCF11, cleavage and polyadenylation factor subunit	chr9:17299532-17299591:1:iden:100.0	TCTGTCTAGTGTAAAACTGAGTGGTCTGACTTTAATAAATGGTTTTGAAATGTGTGACTG
43216	0.279056	7.66981	4.77504	3.37318e-05	0.0324373	2.38478	4.14669	42289	A_72_P603513	60	1	7	76176590	76236149	1	ENSSSCG00000002041	solute carrier family 7 member 7	chr7:76234938-76234997:1:iden:100.0	TTGGAAGATGGAGGAGAGATGCTCAAGCAACAAGATCCCAAGTCTAATTAAACATCACAA
44548	0.304662	7.65999	5.50154	3.2626e-06	0.00914638	3.96274	4.65356	43594	A_72_P387333	60	1	6	69666378	69700298	1	ENSSSCG00000034502	hexose-6-phosphate dehydrogenase/glucose 1-dehydrogenase	chr6:69696408-69696467:1:iden:100.0	GACGCCTGATGTCACTGTTTCTGAATAATAGTGAGTCACGGTGAGCCTGAGCCTGGCATG
47255	-0.395048	7.71503	-5.78037	1.36555e-06	0.00522025	5.19181	-4.82997	46246	gi|54488370|gb|CJ003111.1|CJ003111	60	6	NA	NA	NA	NA	NA	NA	NA	GAGCCGAGATCGCGCCACTGCACTCTAGCCTGGGTGACAGAGCAAGACTGTCTCAAAAAA
47499	-0.378079	7.673	-5.00236	1.49116e-05	0.020328	3.02922	-4.32999	46488	A_72_P112276	60	1	13	207195537	207204827	-1	ENSSSCG00000024500	chromosome 13 C21orf2 homolog	chr13:207196113-207196169:-1:iden:93.3	TGCTTCTGTACGGCGGCCTGGCGGGCGCTCTCAGTAAAGCCCCGTCGTGGTTGGAAAAAA
47753	0.306855	7.59272	6.133	4.61517e-07	0.00368048	6.16952	5.04166	46737	A_72_P124971	60	6	NA	NA	NA	NA	NA	NA	chr7:47871700-47871759:1:iden:100.0	AAGAACTCTGTCTCATTGTTGCTGCCTAGGTACCTCGTGCTTTGTACATGGTGGTAATTT
49050	-0.632881	7.64395	-6.09097	5.25145e-07	0.00368048	6.05328	-5.01689	48004	A_72_P081286	60	1	7	55869778	55900758	1	ENSSSCG00000037307	protein regulator of cytokinesis 1	chr7:55900519-55900578:1:iden:100.0	TGGACCTGGTCTGTGTCAGCCATACTGTTTTTTAGTCATATGTATACATGTTCTGATCTT
53223	0.198057	7.64636	4.49934	6.88406e-05	0.0459495	1.42076	3.98026	52102	A_72_P371373	60	6	NA	NA	NA	NA	NA	NA	chr5:82207906-82207965:1:iden:100.0	AACAGTTAAAGATCTTTCATTGTCACTGTTGTGGCCCCAGTCAGTGCTCTGGCACAAGTT
53651	-1.03324	7.70882	-4.46388	7.62803e-05	0.0479418	1.55075	-3.9558	52527	A_72_P168801	60	6	NA	NA	NA	NA	NA	NA	chr6:51410301-51410360:1:iden:100.0	CCTTGAGGAAAGTCGAGGAGGGTGTATCTACAGTTTATGTATTTATATCTATCTAGTAAA
54024	-0.713074	7.6554	-6.12656	5.03959e-07	0.00368048	5.95162	-5.0248	52890	A_72_P093276	60	1	5	16007448	16021674	1	ENSSSCG00000000214	glycerol-3-phosphate dehydrogenase 1	chr5:16015558-16015617:1:iden:100.0	AACAGAATCTCAGGCCTTCGCATCAGGCCCACTTGTCTACCCAATAAAGTGTTTTTTCCA
54056	0.379212	7.64462	5.01997	1.50199e-05	0.020328	2.58558	4.3284	52922	A_72_P487503	60	1	14	6177009	6180818	-1	ENSSSCG00000009612	docking protein 2	chr14:6177012-6177071:-1:iden:100.0	GCCTCTGGCTGGCCACAGGGAACGGAGTATGACAATGTCGTACTTAAGAAAGGCCCAAAG
54369	0.265588	7.68286	4.80508	2.8886e-05	0.029551	2.00566	4.18208	53230	A_72_P000506	60	1	16	51146042	51260684	-1	ENSSSCG00000016986	CREB3 regulatory factor	chr16:51178843-51178902:-1:iden:100.0	CTGTTTCTGATTCCCTGTATTACCCTGATTCACTTTTCAGTGTCAAACAAAATCCCTTGC
55112	-0.474663	7.69804	-4.9923	1.5377e-05	0.020328	3.00138	-4.32322	53960	A_72_P035611	60	1	11	7733878	7759528	-1	ENSSSCG00000009334	heat shock protein family H (Hsp110) member 1	chr11:7733922-7733981:-1:iden:100.0	GTGCGTTGTCATGTGAAGGTGTAAAATGGAAGAAACATTTGTTTGTAACTGATATTGTGA
55447	-1.00748	7.69454	-5.12409	1.13359e-05	0.0191205	2.77311	-4.38998	54286	A_72_P580097	60	1	7	7650380	7773419	-1	ENSSSCG00000001045	ELOVL fatty acid elongase 2	chr7:7651620-7651679:-1:iden:98.3	CAAAGAAGTTAAAATGTGTTCTGCATGCTATTCCAAATGACCTGTTACTCAGGAACTTTT
55543	0.277703	7.63841	4.73545	3.41042e-05	0.0324373	2.05203	4.14417	54382	A_72_P646226	60	1	7	91381644	91413884	-1	ENSSSCG00000002295	vesicle transport through interaction with t-SNAREs 1B	chr7:91386152-91386200:-1:iden:78.3	AATGTCCAGAAAAGTGACAACCAACAAGCTGCTGCTTTCCATCGTCACTTACTGGAGCTA
56537	0.368518	7.69818	5.18761	1.04653e-05	0.0191205	3.44942	4.40733	55356	A_72_P146506	60	1	X	86708632	86714329	-1	ENSSSCG00000012547	serpin family A member 7	chrX:86708704-86708763:-1:iden:98.3	TATTGGAGAAAAGCACCAGGAGTATTCTCTTTCTAGGGAAAGTTGTGGACCCAACGGAAG
56566	-0.593591	7.66316	-5.09107	1.13675e-05	0.0191205	3.27505	-4.38938	55383	A_72_P234072	60	6	NA	NA	NA	NA	NA	NA	chr14:129512339-129512398:1:iden:100.0	TTTTCTGTGTCTGTTCAGCCCATTGTTGAGTGAAACTAATGCCCATTTCAGTCCCCCTCT
56876	0.30029	7.6137	5.67043	1.91576e-06	0.0067133	4.8861	4.76211	55683	A_72_P352358	60	1	17	35985535	36068178	1	ENSSSCG00000007248	additional sex combs like 1, transcriptional regulator	chr17:36067057-36067116:1:iden:100.0	TGCCAGGGAAAGCACTGCTCTTGTATGTCTCTGTGGTCTTGGAAAAATAAACCTGTACAA
57582	0.378025	7.65342	5.73308	2.34716e-06	0.00759234	4.11166	4.72098	56368	O8024	60	1	X	84519005	84521009	1	ENSSSCG00000012532	transcription elongation factor A like 1	chrX:84520663-84520722:1:iden:100.0	CTCCGTTTGCATGGAAAGATGTACATTATATATTGTGAAGCGAAAAAAGCGGTTTTCAAA
59555	0.401425	7.67035	4.5204	6.43686e-05	0.0436575	1.70445	3.9962	58297	A_72_P386185	60	6	NA	NA	NA	NA	NA	NA	chr12:19763221-19763273:-1:iden:88.3	CCTGTTCTGCTGGGCTGTTCTCCAGAGGTGGAATAAAGAGAGAGAAATAAACTCGAAAAA
59806	0.251157	7.63837	4.81346	2.83249e-05	0.029551	2.06178	4.18653	58544	A_72_P614906	60	1	1	25480923	25565277	1	ENSSSCG00000004146	RALBP1 associated Eps domain containing 1	chr1:25565101-25565161:1:iden:100.0	AACATACCCATTTTTAAGCGGTTTTGGGTTCAAACCAATTTGGAGACCCAGACATTCAGT
60222	0.238458	7.66641	4.69477	3.80973e-05	0.0329212	2.00324	4.11873	58954	A_72_P051786	60	6	NA	NA	NA	NA	NA	NA	chr11:51339087-51339146:1:iden:100.0	GTTCTTTGGGTTTTTAAACCTAGTAGATTAGAACTATTCTATTAACACAGGCAGAGACTC
61398	-0.394045	7.68825	-4.47487	7.77569e-05	0.0479418	1.45895	-3.95121	60091	O11900	60	1	4	117064071	117069724	-1	ENSSSCG00000029849	sphingosine-1-phosphate receptor 1	chr4:117065050-117065109:-1:iden:100.0	TGTGAAAGCGTCTCTGTCTGGAGCTTTGAGGAGTTGTTTTCTCTCAGTTTAGTTGCCAAC

## Sheet: Muscle
Id	logFC	AveExpr	t	P.Value	adj.P.Val	B	z.std	probe_id_key	probe_name	length	category	chromosome	start	end	strand	gene_name	gene_description	bbh_genomic_hit	Sequence
21	0.223302	7.56263	3.72927	0.000790128	0.0271495	-0.674205	3.35623	18	A_72_P003816	60	1	13	148496547	148578631	-1	ENSSSCG00000011933	nectin cell adhesion molecule 3	chr13:148508881-148508940:-1:iden:100.0	TAGACCTGATCACTAACCCTTGCTGGTGGATATTGGCAAACCATCCTCTTTTCTTTTCTA
40	0.441832	6.11648	3.51346	0.00129975	0.0366899	-1.1409	3.21604	37	A_72_P012826	60	4	14	71122792	71269729	-1	ENSSSCG00000038913	HECT and RLD domain containing E3 ubiquitin protein ligase 4	chr10:33313481-33313540:1:iden:100.0	GTGAGAAAGAAATTGTGAATTTTAAGATACTAAGCTTTGGGATGGTGTGTGACACAGAAA
134	1.00931	8.44174	6.66167	1.26594e-07	0.00024157	7.2068	5.28371	131	A_72_P367463	60	2	13	205561927	205630797	1	ENSSSCG00000027745	ATP binding cassette subfamily G member 1	chr13:205628361-205628420:1:iden:100.0	CGGGGGGCAATGTGTATGGCTTTGGAGTTAGAAGCTCTTAAGAAATAAAATATTTTATAT
196	0.674823	9.73239	4.01296	0.00186298	0.0451091	0.165223	3.11125	188	O1764	60	1	6	75527069	75543245	1	ENSSSCG00000003477	NECAP endocytosis associated 2	chr6:75543090-75543149:1:iden:100.0	TAAAGGGTCAAGGTGATGAACTGATAAAAAATGCTGACCTTTTTATGGGACCAGATTTCT
198	0.420874	6.6655	3.76028	0.000660914	0.0244454	-0.532761	3.4053	190	A_72_P135956	60	1	1	92054664	92240829	-1	ENSSSCG00000004485	CD109 molecule	chr1:92086389-92086448:-1:iden:100.0	GCTTAGATTTCTTCTTCCCCTGACTTCTGTATGGAACAGAAATCAGAATTATTATAGCTA
225	-0.260671	6.33149	-3.38405	0.00180357	0.0443962	-1.42923	-3.12081	216	A_72_P078031	60	1	9	55836701	55864941	1	ENSSSCG00000021573	potassium voltage-gated channel subfamily J member 5	chr9:55861053-55861113:1:iden:100.0	AGGGGCGTCCCACACTGAAAAGTACAAGTGGCCTCTGTCCTCACACATCTCTCTCTGCCA
274	-0.608834	7.18567	-3.62559	0.00093253	0.0302525	-0.910723	-3.31013	265	A_72_P093681	60	6	NA	NA	NA	NA	NA	NA	chr9:41792647-41792706:1:iden:100.0	CTCCTGGCATGTGATTGATTATCTGGTATTTATGCCATTGAGGACTTGTCAGCGGTTCAG
296	0.314136	9.30642	3.32517	0.00211585	0.0490722	-1.57598	3.07347	287	A_72_P240467	60	1	2	2018910	2022082	-1	ENSSSCG00000040461	cyclin dependent kinase inhibitor 1C	chr2:2021253-2021312:-1:iden:100.0	AGGTGGACAGCGACTCCGTGCCCGCCTTCTACCGCGAGACGGTGCAGGTGGGGCGCTGTC
299	0.491577	14.3846	5.69993	0.000118272	0.00863129	4.58134	3.84968	290	A_72_P592974	60	7	NA	NA	NA	NA	NA	NA	chr5:51831154-51831214:1:iden:100.0	GCCCATGCTTAGTTTAATGCTTTCAAGCAAGTCCTTGAACAAATAAAGTTACTATCATAG
310	0.363653	7.71614	3.87873	0.000454024	0.0194885	-0.152292	3.50651	300	A_72_P202247	60	6	NA	NA	NA	NA	NA	NA	chr9:42670621-42670680:-1:iden:98.3	AAAGCATGCCAACTGAAGGGGAACACCGGTGTGAATTCACGTGTCATGTTTACAAATCAG
419	-0.196143	18.5629	-3.62715	0.000926216	0.0300717	-0.852138	-3.31203	400	A_72_P585911	60	2	2	1251527	1254226	1	ENSSSCG00000033260	troponin I2, fast skeletal type	chr2:1253393-1253453:1:iden:100.0	ACATGAACCAGAAGCTGTTCGACCTGAGAGGCAAGTTCAAGAGGCCCCCGTGAGAAGGGT
430	-0.246332	9.06273	-3.54859	0.00126278	0.0361483	-1.01384	-3.22431	411	A_72_P058811	60	1	12	26975610	26995521	-1	ENSSSCG00000038760	ankyrin repeat domain 40	chr12:26980298-26980357:-1:iden:100.0	CTTCCAAGTCTCTTGGTGCACAATAAACCTATTGCTTGAAGCTGTGAACAGCTGAGAAGT
445	0.474748	13.9709	5.13384	0.00212038	0.0490839	2.72748	3.07283	425	A_72_P604583	60	1	16	27537884	27590024	-1	ENSSSCG00000021208	selenoprotein P	chr16:27537986-27538043:-1:iden:96.7	GGCTTAGAAAGTATTTCCATAGTCAATGATGGTTCATTAGGTAAACTAAGTCCTATAACC
462	-0.439002	8.03487	-6.21378	7.44636e-07	0.000474746	6.22241	-4.94935	441	A_72_P362173	60	1	1	76998385	77171084	1	ENSSSCG00000004419	solute carrier family 16 member 10	chr1:77086747-77086796:1:iden:81.7	TTCTTTTGTAAGCTCCATAGAGCCTCTGTACCTTACCTATGGCATTATATTCGCCTGCGG
514	0.310552	7.37001	3.59711	0.00100343	0.0313758	-0.88829	3.28956	488	O5374	60	1	4	94929776	95108365	1	ENSSSCG00000006542	potassium calcium-activated channel subfamily N member 3	chr4:95107547-95107606:1:iden:100.0	TAATCACAGAACTCAATGATCGGAGTGAAGATCTGGAGAAACAAATCGGCAGCCTGGAGT
540	0.518268	9.44344	4.36896	0.000109876	0.00831721	1.17339	3.86768	514	O1632	60	1	3	8701971	8712919	1	ENSSSCG00000023619	solute carrier family 12 member 9	chr3:8712845-8712904:1:iden:100.0	CACCCTTGAGGTTGTGATGTTTTTGTTCCGTTTTATTTTTCTAACTGCTGAATGTGAATA
598	0.216456	7.91393	4.21622	0.00017591	0.0110861	0.608788	3.75131	571	A_72_P107496	60	1	1	97415716	97511880	-1	ENSSSCG00000004505	SMAD family member 2	chr1:97418157-97418216:-1:iden:100.0	GAGTAGGGCTCATTAACTTCACACAAAGGACTTTTAGATTTTTCTCCAACAAAATTTTCC
611	0.811611	7.20284	4.45399	8.55785e-05	0.00727362	1.40776	3.92822	584	O1453	60	6	NA	NA	NA	NA	NA	NA	chr5:51921221-51921277:-1:iden:95.0	AGCGTAGAATGTGATTCTCCTTGAGTTCATCCAGGAGAGCTAAGTTATGAAGGGTAGGGT
622	0.360939	12.68	4.66639	0.000473216	0.0200535	1.64103	3.49548	595	gi|49274614|ref|NM_001001860.1|	60	1	X	45258781	45330462	1	ENSSSCG00000012318	MAGE family member D1	chrX:45329228-45329282:1:iden:91.7	CCTTGTGTGCTGTCAGGTTTTGGTATCAGAAATAAACGTTGAAACTGCAAAGTGAAAAAA
698	-0.188159	8.76905	-3.34979	0.00197945	0.0469718	-1.51477	-3.0933	666	A_72_P223782	60	1	5	15029818	15049656	-1	ENSSSCG00000000185	protein kinase AMP-activated non-catalytic subunit gamma 1	chr5:15033943-15034002:-1:iden:100.0	ATTACTTTGAAGGTGTCCTCAAGTGCTACCTGCATGAGACCCTGGAAACCATCATCAACA
707	0.197756	9.54618	3.41579	0.00170952	0.0430015	-1.38105	3.13654	675	A_72_P347363	60	2	X	106616942	106661594	-1	ENSSSCG00000012656	E74 like ETS transcription factor 4	chrX:106617747-106617803:-1:iden:93.3	GCGCCTAGCACAGTGCCTGGACACAGTAGGTGCTCAATAAATGTTTATGGAAAGAAAAAA
740	1.01928	6.96702	5.86816	1.43767e-06	0.000671724	5.01122	4.81971	706	A_72_P465540	60	1	X	26368130	26384858	-1	ENSSSCG00000012201	chromosome X CXorf21 homolog	chrX:26369434-26369493:-1:iden:100.0	TCAACTGAAATCAGCACACCGAGTCTCCATATTTCTCAGTATAGTAATGTGAATCCATAG
748	0.488994	10.3489	5.04553	1.49584e-05	0.00266686	2.85321	4.3293	714	gi|115546820|dbj|AK237666.1|	60	1	6	49245802	49277917	1	ENSSSCG00000038806	AXL receptor tyrosine kinase	chr6:49277305-49277364:1:iden:100.0	GTCTAAGAACCTAGATTCTCTATGTCAAAGATTCCAGATCATATGCTTCAAGATTCTAGA
801	0.386777	7.89491	3.89758	0.000471179	0.0199926	-0.162551	3.49663	765	A_72_P151161	60	5	NA	NA	NA	NA	NA	NA	chr3:100061254-100061309:1:iden:93.3	CCTTGGCTATTGAAAATAATGCTGCTTTGAACATTGGGGTGCATTTTTCTCAGCCAAAAA
895	0.347275	15.3618	3.82413	0.000538238	0.0215768	-0.379628	3.46097	855	O2412	60	1	15	93556914	93596360	1	ENSSSCG00000016034	collagen type III alpha 1 chain	chr15:93596252-93596311:1:iden:100.0	GGGCTGCTTTTGTCACAGTAACACAGAGAATGTGTTAAAATTAAACTTTGTAAGCTTGTA
934	0.294572	14.0708	4.44599	8.76184e-05	0.0073284	1.38566	3.92255	894	A_72_P597908	60	6	NA	NA	NA	NA	NA	NA	chr7:23935610-23935670:1:iden:100.0	TTCAGTTGCCCAGCATGAAAGAATGCATGGGGGTGAAAGGTGGTAGTTCCACAATGTTAT
944	0.180175	10.9672	4.30004	0.000154933	0.0101635	0.970379	3.78303	904	A_72_P624990	60	1	13	34828606	34839841	-1	ENSSSCG00000011448	glycosyltransferase 8 domain containing 1	chr13:34828780-34828840:-1:iden:100.0	AGGCTCCAATGCCTATCGTAGGAACTCATGGAAAAAGGGACATTTCAGCTGGGTAAAAAA
945	-0.28922	6.93069	-3.68633	0.00078212	0.0269427	-0.657524	-3.35905	905	A_72_P389788	60	6	NA	NA	NA	NA	NA	NA	chr2:91611336-91611395:-1:iden:98.3	GTTTGCACATAGAACATTTGCAAATGAAATCTGCCCTCCTGAAAAGCATGTATTAGAAGC
1027	0.556898	6.83005	4.12089	0.000230928	0.0129297	0.369083	3.68253	985	A_72_P088461	60	1	9	45645027	45702018	1	ENSSSCG00000015094	CD3g molecule	chr9:45652199-45652258:1:iden:100.0	GCATTGAGCTGAATTCAGCCACTGTGTCTGGTTTTATCTTCACTGAAATCATCAGCCTTT
1062	0.365627	8.79936	4.03866	0.000287146	0.0147563	0.27474	3.62663	1018	A_72_P407548	60	1	10	47140774	47223385	1	ENSSSCG00000039658	family with sequence similarity 107 member B	chr10:47223119-47223178:1:iden:100.0	GAGTGTTTTCTAGTCTCCGAGTGGTAAAGTAGTGTTGCTTTCTAAGCTATCACAGTTGAC
1065	-0.270427	10.9152	-3.85437	0.000486612	0.0202875	-0.216794	-3.48802	1021	O12769	60	1	2	4193648	4208185	1	ENSSSCG00000012879	mitochondrial ribosomal protein L21	chr2:4204816-4204875:1:iden:100.0	CCACGGTCATTGAAAAGACAGAATCATGGCCAAAAATCAATATGAAATTTCAGAAAAGGA
1086	1.23571	10.7873	4.7936	0.000501161	0.0206426	2.17482	3.48013	1041	A_72_P157646	60	1	X	52175607	52198683	-1	ENSSSCG00000035170	V-set and immunoglobulin domain containing 4	chrX:52176285-52176344:-1:iden:100.0	CTGCACTGTGAGTCTAGTGTTCTCATACCCTTTTGATGCTCAATAAATATCTAAACATAA
1108	-0.286306	10.8071	-4.65206	0.000716371	0.0256562	1.95552	-3.38324	1062	A_72_P600213	60	1	10	725435	762254	1	ENSSSCG00000010802	ubiquitin C-terminal hydrolase L5	chr10:746037-746095:1:iden:96.7	CAAAAGAAGAAGATGCTTTTCATTTGTCAGTTACGTTCCTGTGAATGGAAGACTGTACGA
1136	-0.387559	6.26132	-3.81198	0.000577017	0.0224882	-0.472645	-3.44219	1089	A_72_P129516	60	3	17	31929892	31931712	1	ENSSSCG00000035900	centromere protein B	NA	ATCACTACTGCCCTCAAGAGTGAGGGAGAGGAAGAGGTGGACATTTTAACAGCCAAAAAA
1146	0.856788	8.15216	4.00573	0.00190358	0.0458676	0.175218	3.10488	1099	A_72_P440311	60	1	14	101125471	101254677	-1	ENSSSCG00000010450	lipase A, lysosomal acid type	chr14:101132610-101132669:-1:iden:100.0	TTGGATGCCCCACAGCAACTCTATGATGAAATGATAAATCTAATGAGGAAATATCAGTGA
1310	-0.498355	7.51408	-4.29741	0.00114726	0.0342525	0.916085	-3.25168	1259	A_72_P345578	60	1	13	122958345	123058620	-1	ENSSSCG00000038724	chromosome 13 C3orf70 homolog	chr13:122958659-122958718:1:iden:100.0	GAAAAAAGAACTCAAAGCACAAACAGAAACACGGCCCTTTCCCAATACAGTCAACTCTCA
1317	-0.358109	11.0373	-3.90406	0.000422386	0.0186626	-0.0850478	-3.52569	1266	A_72_P100051	60	1	11	5619970	5794957	-1	ENSSSCG00000009320	fms related tyrosine kinase 1	chr11:5620867-5620926:-1:iden:100.0	CTGATGAAAGAAGGCGTGCATCGTTGACTGACAGCGGTAGGAGCTATATGTATATTTGTG
1400	0.523106	5.96505	4.12491	0.000224791	0.0127977	0.32621	3.68939	1348	A_72_P011611	60	6	NA	NA	NA	NA	NA	NA	chr16:54208207-54208266:-1:iden:95.0	AAATGGGGGTTACACTTTCCCCTGATCGGACTGGCAGGAATTACTAGGTGAAGAAATTCA
1413	0.573524	11.3465	4.2974	0.00125463	0.0360676	0.924886	3.22616	1361	gi|27657424|emb|AJ536286.1|	60	2	2	59061459	59068846	1	ENSSSCG00000013916	cartilage oligomeric matrix protein	chr2:59067121-59067180:1:iden:100.0	TCTATGTGGTCATGTGGAAGCAGATGGAGCAGACATACTGGCAGGCAAACCCCTTCCGCG
1449	-0.286746	10.2694	-3.70674	0.000738588	0.0260448	-0.604419	-3.37484	1397	A_72_P584606	60	1	7	56440620	56541132	-1	ENSSSCG00000001862	electron transfer flavoprotein subunit alpha	chr7:56519268-56519328:-1:iden:100.0	CGAATAGCAGCCAAACTCGATGTTGCCCCTATTTCTGACACATTGCAATCAAATCACCTG
1485	0.980072	7.5908	5.61062	2.70013e-06	0.000937495	4.66115	4.6924	1433	A_72_P146516	60	1	13	29383303	29387881	1	ENSSSCG00000024344	chemokine (C-C motif) receptor 5	chr13:29387736-29387795:1:iden:100.0	CCCTCACTTCTTGGTCAATTCAAATATTCTGATATCTGATATTTGCGTATGTAGACATAG
1519	-0.289666	13.9095	-4.19011	0.000185252	0.0113237	0.684246	-3.73832	1466	O12121	60	7	NA	NA	NA	NA	NA	NA	chr6:151189566-151189625:1:iden:96.7	ACCCAAGTTTACCAGGAGATTTGGGTAGGAATGGGGTTGATGGGATTCATCGTCTATAAA
1524	-0.19405	15.9587	-4.51086	7.23699e-05	0.00663002	1.56508	-3.96836	1471	A_72_P440101	60	1	3	6384760	6396875	-1	ENSSSCG00000034019	ATP synthase membrane subunit f	chr3:6389341-6389400:-1:iden:100.0	TGAATCCTTTCTTATCCTAACGGAGCGTTAACACCCAATAAAAGATGATTGGTACGTGGA
1534	0.548047	6.01739	5.21828	8.77999e-06	0.00197168	3.54971	4.44523	1481	A_72_P440601	60	1	9	67400727	67405378	-1	ENSSSCG00000015652	interleukin 10	chr9:67401389-67401448:-1:iden:100.0	AACCAAAGAAAAACCTTCCAGGATGACGACTCTACTAAACTCTAGGATACAAATTGGAGA
1601	-0.966715	12.9255	-4.32185	0.00012614	0.00905914	1.04402	-3.83388	1547	A_72_P299604	60	1	13	133878636	134000847	1	ENSSSCG00000011848	transferrin receptor	chr13:134000198-134000257:1:iden:100.0	ATGCCCTTATAACTGTATACAAGCTGGTATGTGCACCAGTGTGGGAATTCCTCATCTAAT
1654	1.21309	10.1895	3.96504	0.00205529	0.0480422	0.066785	3.08212	1599	A_72_P100691	60	1	14	129381209	129423721	-1	ENSSSCG00000039838	regulator of G protein signaling 10	chr14:129386843-129386902:-1:iden:100.0	ACCTGCTTGGCCAGTAAGTTTTGCATGATGGCTCATCTTACATAAAAAAGACAAATAGCT
1665	0.453731	10.2314	6.21375	4.42117e-07	0.000360603	6.36599	5.04987	1610	O1506	60	1	6	13659346	13686106	-1	ENSSSCG00000040037	MTSS1L, I-BAR domain containing	chr6:13659832-13659891:1:iden:100.0	GCCGAACGCCACATCTTGCCACAGTTCTTTTTATTTTTTCTATTAAACACCCGCTTTGTT
1669	-0.455025	11.3041	-4.5221	7.07996e-05	0.00652592	1.46529	-3.97358	1614	O14750	60	1	9	46563482	46590392	-1	ENSSSCG00000015120	ubiquitin specific peptidase 2	NA	AATTTGCCTCAGAAAACATCAACCATGCTGTTTACAACCTGTACGCTGTGTCCAATCACT
1675	-0.332883	9.60023	-3.35599	0.00194647	0.0465973	-1.49933	-3.09828	1620	O13201	60	1	13	88934985	88980310	1	ENSSSCG00000011695	angiotensin II receptor type 1	chr13:88980099-88980158:1:iden:100.0	GGTCCCAGGTAGTAGTGTCTTCCTAGTCATATTAGTTTTATTTCATATCTGAGAAGTATA
1699	0.253785	11.6935	3.67872	0.000866821	0.0287102	-0.692359	3.33053	1644	A_72_P239682	60	1	17	28975146	29268877	1	ENSSSCG00000007108	kizuna centrosomal protein	chr17:29082295-29082354:1:iden:100.0	GCGTCCCAGAAACCATAACACATCCACTGATGATTTTGATGATTTTTATGACTTATAAAC
1712	-0.206981	9.97298	-3.61647	0.00095079	0.0305282	-0.838425	-3.3047	1657	A_72_P329728	60	1	X	82978130	82981019	-1	ENSSSCG00000012494	translocase of inner mitochondrial membrane 8A	chrX:82978700-82978759:-1:iden:100.0	TAGATGCATATTACTGTGTGAGGGACGATGCTTTTCTCATAGCCCCATTAATTCACTGCT
1803	-0.343795	7.74194	-4.20461	0.000183258	0.0112484	0.639592	-3.74104	1748	O13621	60	1	12	4938663	4955291	1	ENSSSCG00000017177	ST6 N-acetylgalactosaminide alpha-2,6-sialyltransferase 2	chr12:4950670-4950716:1:iden:78.3	ATTCAAGCTACTCCATCCAGACTTCATCAGCTACCTGAGAGAGAGGTTTCTGAAGTCCAA
1810	-0.536372	14.9245	-5.22801	0.000310415	0.0154841	2.98317	-3.60645	1755	CUST_272_PI427286967	60	1	2	80452893	80472663	1	ENSSSCG00000040507	PDZ and LIM domain 7	chr2:80458241-80458300:1:iden:100.0	ATCGATGGCGAGAATGCAGGAGGCCTCACACACATCGAAGCCCAGAATAAGATCCGTGCC
1841	-0.176695	12.3998	-4.04765	0.000279798	0.0145627	0.298936	-3.63332	1785	A_72_P072711	60	1	14	129441211	129467150	-1	ENSSSCG00000010685	TIA1 cytotoxic granule associated RNA binding protein like 1	chr14:129445643-129445702:-1:iden:100.0	GGACACATGTCTTCTAGTTCTGCCTTTTTAAGTTTTTGTTCATGATGGATATGAACATGA
1883	-0.210041	16.9428	-3.73661	0.000679065	0.0248231	-0.526461	-3.3979	1825	A_72_P686851	60	1	4	98074303	98082437	1	ENSSSCG00000006631	tropomodulin 4	chr4:98079242-98079301:1:iden:100.0	ATAACAGTACCCTCCCTTTATCAACTGGAGCCCGGAGCCCTGAATGCTTAAATTAAATCC
1904	-0.364042	6.39482	-4.17146	0.000196532	0.0118353	0.462081	-3.72343	1845	A_72_P406028	60	6	NA	NA	NA	NA	NA	NA	chr15:48188088-48188145:-1:iden:96.7	GCTTTATAGAGTCTCAGGTCAACAGAGAAATGTAGAAACTGGTCCTCTTGAGGAATCCCG
2038	-0.27786	8.93715	-3.53693	0.00118571	0.0350489	-1.04259	-3.2423	1977	A_72_P140451	60	6	NA	NA	NA	NA	NA	NA	chr3:102939017-102939076:-1:iden:100.0	AAGGTTGTCAAGAAGATGAAATGGCTTAGAATGGTGCTTAGCACATAAGTGCTAAATATT
2221	1.58563	6.69879	5.99849	7.95624e-05	0.0069736	5.54459	3.94571	2156	A_72_P442831	60	1	14	132240890	132247816	1	ENSSSCG00000002980	sperm associated AWN protein	chr14:132247757-132247816:1:iden:100.0	TTACCTTTTCCTTACTTTGAACGGCAGACAATCATTGCTACAGAGAAAAACATCCCTTGA
2297	-0.339031	8.10944	-3.47043	0.00144438	0.0390117	-1.23265	-3.18563	2232	O8316	60	1	18	42062327	42076551	-1	ENSSSCG00000033190	aquaporin 1 (Colton blood group)	chr18:42065266-42065325:-1:iden:100.0	GGGTGATATCCACATTGTAGACACTCTGACAAGCTGGCCAAAGTCACTTCCCAAAGATCC
2308	-0.284678	7.04554	-3.62891	0.000918385	0.029937	-0.806324	-3.3144	2243	A_72_P495933	60	1	6	128030692	128048056	1	ENSSSCG00000005773	ribosome binding factor A	NA	GAAAAAGACAACTTTACACAAAATGATTTCAGGAACCCTGAGGCCCCTGACACCATGTCG
2343	-1.96609	12.0247	-4.34318	0.000121154	0.00879427	0.829559	-3.84378	2276	A_72_P024351	60	1	7	75650847	75704483	1	ENSSSCG00000002029	myosin heavy chain 7	chr7:75704424-75704477:1:iden:90.0	GGAGTGACTGCCTGTGGAACCTCGCTCTCGCTGACCTATAATAAACATGAGCGCGAAAAA
2375	0.887242	9.7461	3.81159	0.000549428	0.0218673	-0.329698	3.45542	2308	gi|115548447|dbj|AK235064.1|	60	1	2	59905450	59928248	1	ENSSSCG00000013888	Janus kinase 3	chr2:59926442-59926501:1:iden:100.0	GGTGGGCACAGAGAGGACTCTGGGAGCAATTGCTGAATGAATAAAGAAGTTTAGTGGAAA
2397	0.273471	13.9488	4.33155	0.000122608	0.00888393	1.07063	3.84085	2329	A_72_P292849	60	1	5	18266481	18300544	1	ENSSSCG00000032028	NA	chr5:18296786-18296845:1:iden:100.0	TGGAACATTCGAGAGCAAATCAAACCTCTATCCAGACAAGACAAAATAAAACTCACCATC
2448	0.554984	10.1169	3.70667	0.000738733	0.0260448	-0.604601	3.37479	2380	A_72_P716098	60	6	NA	NA	NA	NA	NA	NA	chr4:92779378-92779437:-1:iden:100.0	AATTTGTATTGTCTCTGGTCCTTCCAAGCCAACTCCTTTTCAGAGAAAGACCCCAGGAAC
2486	-0.451577	13.21	-6.03314	7.59145e-07	0.000474746	5.8569	-4.94559	2417	A_72_P032446	60	2	5	8870645	8902270	-1	ENSSSCG00000020873	synaptogyrin 1	chr5:8877409-8877468:-1:iden:100.0	CACCACCTATTCACTCATTGCCTCCTTTGTGTCCGTTCATTCAGTAAACATTTATTGAGC
2560	1.41573	11.2548	4.06416	0.001762	0.0439138	0.244641	3.12767	2490	O9003	60	1	6	75696478	75756332	-1	ENSSSCG00000026478	peptidyl arginine deiminase 2	chr6:75697614-75697670:-1:iden:95.0	TCATTTGGACATAATCAGATTCACTCCCTGGCTCCAACTGAAAAGACTCAGTTTCAGTTT
2575	-0.488722	11.7263	-5.30747	6.71688e-06	0.00165475	3.80213	-4.50247	2505	gi|116341561|gb|DT323833.1|DT32...	60	1	4	117064071	117069724	-1	ENSSSCG00000029849	sphingosine-1-phosphate receptor 1	chr4:117065445-117065504:-1:iden:100.0	TATGTCTTCTGGAAACGTCAACTCTTCTTCCTAAAAGTGAAACCTGCCAACCCGTGTGGA
2578	-0.316963	7.66792	-4.10063	0.000254383	0.0137141	0.411622	-3.65781	2508	A_72_P035801	60	4	3	94167752	94253662	-1	ENSSSCG00000008443	endothelial PAS domain protein 1	chr3:94167775-94167821:-1:iden:76.7	ACTAGGTAATTCTAACACCAACACACTTTTACAAGATATACTTACCGCACACTGCCCAGT
2583	-0.488334	9.74214	-3.983	0.000336973	0.016077	0.125469	-3.58508	2513	A_72_P258132	60	6	NA	NA	NA	NA	NA	NA	chrX:29095469-29095528:-1:iden:100.0	CCTTTCATCACTGAAGTCTTAGCACTTAAAACCTCCCTGAATTGTAATGAGTATTCAGTA
2624	-0.449235	17.2924	-5.62232	2.60679e-06	0.000913478	4.69432	-4.69959	2553	A_72_P746223	60	1	X	62187404	62210705	1	ENSSSCG00000012440	phosphoglycerate kinase 1	chrX:62210078-62210138:1:iden:100.0	CTGGATTTGCCTATATTCCTCAAGATCCCATTTGAATTTACTAGTGTCTAACCATTGTGC
2654	0.331469	9.24814	3.74875	0.000708882	0.0255003	-0.527774	3.38612	2583	A_72_P642480	60	6	NA	NA	NA	NA	NA	NA	chr17:11195678-11195738:-1:iden:100.0	GAGACACATGTCATTTGAATAACTGAGAAACTAGGCTTCAGCTTATTATATCAATCCAGT
2722	-0.358625	11.4779	-5.90859	0.0018241	0.0446572	5.09206	-3.11747	2649	A_72_P728293	60	1	7	97258674	97271302	1	ENSSSCG00000002354	coenzyme Q6, monooxygenase	chr7:97270203-97270245:1:iden:71.7	CAGTATCTCCACTCAAAGAGCAGATTATGGCCTTTGCAAGCAAATGAATGCTCTTCTTCC
2757	-0.386703	11.4651	-5.58732	0.000202891	0.0120929	3.9524	-3.71539	2684	A_72_P080541	60	1	6	47315417	47319485	1	ENSSSCG00000002959	family with sequence similarity 98 member C	chr6:47319426-47319485:1:iden:100.0	CCCCATCTACCATTCAACACCAAGGACCATGTTCTTTGGAAAATAAATTTAATTTATGAC
2805	0.259611	11.6659	3.46478	0.00146945	0.0392972	-1.27446	3.18065	2732	A_72_P091001	60	1	12	53097729	53165653	1	ENSSSCG00000021363	chromodomain helicase DNA binding protein 3	chr12:53141248-53141307:1:iden:100.0	AATTTGGCTCTGAGCGAGATGAGTACCGGGAGAAGTCGGAGAGTGGAGGCAGTGAATATG
2930	0.266337	14.2385	5.02578	1.5637e-05	0.00268969	3.00598	4.31952	2854	O14711	60	1	11	5044332	5045939	1	ENSSSCG00000009310	RNA polymerase I and III subunit D	chr11:5045860-5045917:1:iden:96.7	TTGGAGTCCCTGCAAGAACCCTCTGTATTCTTCTAATAAATTCCCTCTTTCATTCAAAAA
2938	0.654944	6.69246	3.74782	0.000657946	0.024398	-0.497136	3.40653	2862	gi|74361496|gb|AJ944754.1|AJ944754	60	2	2	151099084	151129407	-1	ENSSSCG00000014441	colony stimulating factor 1 receptor	chr2:151107806-151107865:-1:iden:100.0	AAGTACCAGGTGCGCTGGAAGATCATCGAGAGCTTCGCGGGCAACAGCTACACGTTCATC
2944	-0.218663	9.11887	-4.52563	0.000772063	0.026755	1.46781	-3.36262	2868	A_72_P257787	60	1	13	66421528	66441980	1	ENSSSCG00000011569	TatD DNase domain containing 2	chr13:66441871-66441930:1:iden:100.0	TTTAGTTTCTGAATGGCTGACTTGATTGTGCTGTGTTGGCAGAATGCCTCTGTACCTCTG
3017	-0.437419	7.58421	-6.60446	1.3812e-07	0.00024157	7.4603	-5.26773	2939	A_72_P076816	60	1	2	513062	518182	1	ENSSSCG00000012841	patatin like phospholipase domain containing 2	chr2:515907-515966:1:iden:100.0	TGGACGGTGGCATCTCAGACAACCTGCCTCTCTACGAACTCAAGAGCACCATCACCGTGT
3025	-0.471632	11.3531	-3.84174	0.000504393	0.0206893	-0.250177	-3.47841	2946	A_72_P672137	60	1	17	51722426	51724298	1	ENSSSCG00000034207	CCAAT enhancer binding protein beta	chr17:51724210-51724270:1:iden:100.0	GAGAAAAGAGGCATTGTATATTTGGGAATCTTTTCCGTTCGAGCATTAAGAACACTTTTA
3029	0.669524	7.68618	4.06068	0.000269483	0.0142263	0.334001	3.643	2950	A_72_P114076	60	1	2	69585883	69600756	1	ENSSSCG00000013632	chromosome 2 C19orf38 homolog	chr2:69592216-69592262:1:iden:78.3	CCTTCTCCTTGCTGGGCTGGTGATCATTGCCATGGTCGTCAGAAAAGTTAAATTAAAAAA
3057	-0.45982	7.86404	-4.32864	0.000123657	0.00893152	1.06265	-3.83876	2978	gi|27497109|gb|AF403246.1|	60	1	3	28360872	28485842	-1	ENSSSCG00000007874	ATP binding cassette subfamily C member 1	chr3:28370911-28370968:-1:iden:95.0	ACTGAAATGGAAACCAACATTGTGGCTGTGGAGAGTGCTAAAGGAGTATTCAGACACCGA
3109	0.271503	11.86	4.27239	0.000147709	0.009843	0.661988	3.79489	3029	gi|115547230|dbj|AK234603.1|	60	1	X	124960966	124967289	1	ENSSSCG00000030421	GDP dissociation inhibitor 1	chrX:124966777-124966833:1:iden:95.0	CTCTAGTGTATTTCACAGAAAACAAAACCTCCCAATAAAACTGTGTTGAAACCTCGAAAA
3151	0.192065	8.36905	3.60716	0.00101736	0.0316649	-0.872069	3.28568	3071	A_72_P316808	60	1	4	106809380	106885929	1	ENSSSCG00000006766	putative homeodomain transcription factor 1	chr4:106880644-106880703:-1:iden:100.0	GTACCTTTATATATACACTTGAGGTTCCGATTAGAGAAAGATCTGTAAATCGCTCGTTAT
3160	0.572956	6.92128	4.36362	0.00011161	0.00838601	1.15871	3.86386	3080	A_72_P077381	60	1	3	17817568	17858086	-1	ENSSSCG00000007797	integrin subunit alpha L	chr3:17818863-17818922:-1:iden:100.0	ACTTGATCTAATTTTGGATAAACTGTAACCTCAGACCCAGCGACACTCTGGGCCCTCATA
3164	-0.340693	14.0429	-4.88577	0.000420161	0.0185845	2.55101	-3.52709	3084	A_72_P574755	60	1	1	95738264	95751358	-1	ENSSSCG00000004499	ATP synthase F1 subunit alpha	NA	ATCATCTATGATGACTTATCCAAACAGGCTGTTGCTATCGTCAGATGTCTCTGCTGCTCC
3177	-0.264118	9.59215	-3.83324	0.000516705	0.0210246	-0.272606	-3.47194	3097	A_72_P338523	60	1	14	85544078	85677929	1	ENSSSCG00000010351	coiled-coil serine rich protein 2	chr14:85673881-85673940:1:iden:100.0	GAAAAGAAATCATGCAGAATACTAATGACAATTTGAATTCTGGGGATTGTTTGGCCTCTA
3289	0.623266	10.4408	4.31465	0.000128827	0.00914397	1.02428	3.82869	3204	O4736	60	1	13	18371985	18424129	1	ENSSSCG00000011234	CKLF like MARVEL transmembrane domain containing 7	chr13:18424044-18424103:1:iden:100.0	AGGAGATCTCACTGCTCCTTTCCTGTTCTTACCATTGTGAACATGTTTTTTATGTGTTTT
3312	-0.291852	8.0802	-4.11895	0.000240929	0.0132345	0.449931	-3.67171	3227	A_72_P198117	60	1	13	206803231	206909457	1	ENSSSCG00000038081	1-acylglycerol-3-phosphate O-acyltransferase 3	chr13:206892896-206892955:1:iden:100.0	TCATCATCCTCAACCACAACTTCGAGATCGACTTCCTCTGCGGCTGGACCATGTGCGAGC
3334	-0.641549	7.30163	-4.53692	7.88722e-05	0.006966	1.61206	-3.9478	3249	O8118	60	1	2	8892245	8899248	-1	ENSSSCG00000022404	solute carrier family 3 member 2	chr2:8894584-8894638:-1:iden:91.7	TTTCCTGGTCACGCAGTATTTGAATGCCACTGGCAGTCGCTGGTGCAGCTGGAGCTTGTC
3335	1.06152	13.7337	5.24885	0.000238387	0.0132131	3.38637	3.67442	3250	A_72_P165511	60	1	5	5723190	5735131	-1	ENSSSCG00000000033	translocator protein	chr5:5723191-5723250:-1:iden:98.3	TTTCTGCACTGCTCGCTCTCAGAATGAGGAAATTTATAAGCCAAATAAAGTTTTTAACCT
3362	0.170825	15.6692	3.71611	0.000719389	0.0257189	-0.579988	3.38208	3275	A_72_P797407	60	7	NA	NA	NA	NA	NA	NA	chr4:124361321-124361369:-1:iden:81.7	CAAGAAACAGTTCTCTCAGTACATAAAGAACAACGTGACTCCAGACATGATGGAGGAAAT
3380	0.324038	7.8899	4.115	0.000230342	0.0129297	0.480591	3.68318	3293	A_72_P547836	60	1	14	59515681	59552282	1	ENSSSCG00000010181	chromosome 14 C1orf198 homolog	chr14:59550883-59550942:1:iden:100.0	TTTTGTATCTAGGTTTAGCAGTTGTAGGGCTACGGCTTTCCTCGGGTTTTGTACCAGTGT
3443	0.357974	10.1385	3.5771	0.00106221	0.0324646	-1.02	3.27351	3356	A_72_P643228	60	1	9	4155973	4170345	-1	ENSSSCG00000014670	tripartite motif protein TRIM5	chr9:4157379-4157436:-1:iden:95.0	CTATATACTGCCCCTTATCAAGTAAGTAATTTCTGTGGGATCCAGGATCAAGTTTTTTAA
3540	0.359341	16.5143	4.11325	0.000244212	0.0133427	0.377877	3.66825	3451	A_72_P722583	60	1	1	92421230	92472785	1	ENSSSCG00000004489	eukaryotic translation elongation factor 1 alpha 1	chr1:92424905-92424963:1:iden:96.7	GGAAAGGAGAAGTTTTGTGGACCATTTGTTTTTTGTGTGTGGCAGTTTTTAAGTTATTAG
3569	0.414366	6.00912	3.33821	0.00204254	0.0477992	-1.54359	3.08398	3478	A_72_P577723	60	1	X	107674208	107691098	-1	ENSSSCG00000012667	immunoglobulin superfamily member 1	chrX:107676142-107676201:-1:iden:100.0	TGGAGACTTTGTCATCAACAACGTAGAAGGAAAGGGCATTGGAAACTACAGCTGCAGCTA
3691	-0.222303	13.1165	-3.73716	0.000678017	0.0248231	-0.525029	-3.39832	3596	gi|83921634|ref|NM_001038000.1|	60	2	17	33910040	33935209	1	ENSSSCG00000007188	FK506 binding protein 1A	chr17:33935143-33935202:1:iden:100.0	ACCCCCTGCACTACATATGAGTTTCAAGTTTTATTATTGCAATAAAAGTGCTTTATGCTG
3749	1.08149	7.62271	4.44195	0.000892511	0.0293288	1.37336	3.32239	3654	A_72_P077401	60	1	9	124093611	124132942	1	ENSSSCG00000022292	N-acetylneuraminate pyruvate lyase	chr9:124130086-124130145:1:iden:100.0	CTGAAGAGCCTGGATGTCCTTTCTTTCACTGATTTAAAAGATGGAAACTTGGAAGCTTGT
3793	1.45638	9.9139	6.37211	4.59539e-05	0.00494174	6.24628	4.07531	3697	A_72_P737664	60	1	2	72431163	72471564	1	ENSSSCG00000013551	complement C3	chr2:72469802-72469856:1:iden:91.7	TTAAATGTGGGGCTTATACAGCCTGGGTCAGTCAAGGTGTACTCCTATTACAACCTGGAT
3807	1.04196	7.55651	4.77011	3.7014e-05	0.00446199	2.17519	4.12537	3711	A_72_P107421	60	1	15	17262138	17543398	1	ENSSSCG00000015700	transmembrane protein 163	chr15:17543200-17543259:1:iden:100.0	TATGCATATATCTATATGCTGTATGACGTGGGCATAGTGCACTACAGTCTGTTAGAGGCG
3826	-0.287056	9.40056	-4.78341	3.22501e-05	0.00414401	2.32464	-4.15697	3730	gi|115546614|dbj|AK234452.1|	60	1	3	39981940	39985082	-1	ENSSSCG00000008035	growth factor, augmenter of liver regeneration	chr3:39983492-39983544:-1:iden:88.3	TATTTTCCAAGTTTTACCCATGCGAGGAGTGTGCTGAAGACATAAGGAGGAGGATATGCC
3901	0.624859	13.5049	4.51367	7.62545e-05	0.0068662	1.52938	3.95588	3805	A_72_P176171	60	1	7	24825011	24830844	1	ENSSSCG00000001453	MHC class II DR-alpha	chr7:24830559-24830618:1:iden:100.0	GGCATCTACTGTATACTTATTACTTGGAGTTTCTTCCAACTGTGATTGTGATTTTTCTGA
3942	0.419977	6.45622	4.21009	0.000175304	0.0110651	0.550396	3.75218	3846	A_72_P579142	60	1	1	252986558	253093062	-1	ENSSSCG00000005466	polypyrimidine tract binding protein 3	NA	TCACAGAGAACTTAAGACTGACAATCTACCTAATCAAGCTAGAGCCCAAGCTGCACTGCA
3990	1.07657	13.6982	4.49122	7.66871e-05	0.0068662	1.5107	3.95452	3892	A_72_P107841	60	1	6	97230140	97240724	-1	ENSSSCG00000038992	tubulin beta 6 class V	chr6:97233722-97233781:-1:iden:100.0	GTCTCCCACATGTCTGTGAAGCAGGGTTAGAAATAGCATGTTTTCATCCCATGATGATGC
3993	-0.378448	10.5641	-4.01462	0.000307711	0.0154231	0.210197	-3.60872	3895	A_72_P303349	60	1	14	92296249	92330421	-1	ENSSSCG00000033323	ubiquitin conjugating enzyme E2 D1	chr14:92300012-92300061:-1:iden:83.3	GACCCCTTAGTACCAGATATTGCACAAATCTACAAATCAGACAAAGAAAAATACAACAGA
4016	0.894035	7.3922	4.86948	2.49513e-05	0.00363529	2.56606	4.21524	3918	A_72_P276754	60	1	1	273067274	273075440	-1	ENSSSCG00000024166	solute carrier family 2 member 6	chr1:273067272-273067328:-1:iden:93.3	GCAAGCTGTGCTCACCCTATTTATAGAAATAAATCGGCCACGGCCTGGGAGAGGAAAAAA
4018	0.305135	13.5936	4.20905	0.00147197	0.0393386	0.650229	3.18015	3920	A_72_P725658	60	1	15	101373976	101376144	1	ENSSSCG00000016078	heat shock protein family E (Hsp10) member 1	chr15:101376065-101376125:1:iden:100.0	CAAACTGATGACATCCAGTGCTTCTAAAATTTAGTTTCACTGTCCGATGTACACATTTAC
4116	0.490776	8.95518	3.4848	0.00137704	0.037672	-1.22735	3.19942	4016	A_72_P543787	60	1	14	101213979	101251108	1	ENSSSCG00000010452	interferon-induced protein with tetratricopeptide repeats 1	chr14:101224299-101224358:1:iden:100.0	GAAGACACTGCAGCCCAACAGTCTTTAGAAAATTTGTCCATAAACACGAAATCAACTGAG
4180	0.660162	7.25459	4.52242	7.95722e-05	0.0069736	1.57784	3.94568	4077	gi|47523339|ref|NM_213750.1|	60	1	15	309534	456168	1	ENSSSCG00000029073	calcium voltage-gated channel auxiliary subunit beta 4	chr15:455596-455648:1:iden:88.3	ATTTGCCATAGCACTGCTAGGATCCAACCAATCATCTTGGCAAGTCAGCACAGGTATTGA
4182	-0.396232	11.9483	-4.41133	0.000177813	0.0111322	1.27462	-3.74862	4079	A_72_P634012	60	1	8	112235094	112331428	-1	ENSSSCG00000009134	epidermal growth factor	chr8:112236152-112236209:-1:iden:96.7	CCTGCTATGGTCCATGCTGGTAATTTTTCAGACTGAATTATGATAAATTAATGAGCAATG
4185	0.454051	6.89344	4.38245	0.000105612	0.00817717	1.21049	3.87732	4082	A_72_P203952	60	1	X	124250338	124296636	1	ENSSSCG00000012766	biglycan	chrX:124293008-124293067:1:iden:98.3	CCATCTGGACCACAACAAGATCCAGGCTATCGAGCTGGAAGATCTGCTCCGCTATTCCAA
4197	0.206362	6.68634	3.61388	0.00101777	0.0316649	-0.851543	3.28557	4093	A_72_P382363	60	4	5	50914827	50970738	-1	ENSSSCG00000039397	ethanolamine kinase 1	chr13:100803668-100803719:-1:iden:86.7	TGTAAATTGCTATATAAGTGATACAGACTTAAGCCCCAAAGTCCACTTAACCCTCAAAAA
4228	0.318463	9.07653	4.27493	0.000144688	0.00980237	0.915531	3.80001	4123	A_72_P311288	60	1	18	10509535	10588832	1	ENSSSCG00000016512	zinc finger CCCH-type containing, antiviral 1	chr18:10588789-10588848:1:iden:100.0	CGCTGATACATTGGATGAATGTTGTTCAATAAAGCTCAACTTTCTATAATTCAGTAGTGG
4261	0.551663	6.14831	6.19047	6.17834e-07	0.000428151	5.85529	4.98556	4156	A_72_P165371	60	1	13	24045999	24068424	1	ENSSSCG00000022773	caspase-15	chr13:24066260-24066319:1:iden:100.0	GCACAGTGAATTTAATCTCCAAAAGGAACCAGTAAAAGTAACACTTGTAATGGAATCAAC
4324	-0.286499	12.1512	-4.39187	0.000102732	0.00801527	1.23641	-3.88405	4219	CUST_492_PI427286967	60	1	X	19800073	19819509	1	ENSSSCG00000012171	peroxiredoxin 4	NA	TGGAAACCTGGTAGTGAAACTATAATCCCAGATCCAGCTGGGAAACTGAAGTATTTTGAT
4326	-0.215834	11.3177	-3.82947	0.000522264	0.0211872	-0.282558	-3.46907	4221	A_72_P512878	60	1	7	20998935	21003133	1	ENSSSCG00000020696	high mobility group nucleosomal binding domain 4	chr7:21002912-21002971:1:iden:98.3	AGTATCTTGACTATGCTTAGCCAATTGCTTTTCCATGCAAGTTCTAGAATTAGATTGACA
4343	0.246683	11.1838	3.54196	0.00116931	0.0347452	-1.02973	3.24626	4238	A_72_P049866	60	1	12	43884933	43904110	1	ENSSSCG00000017752	WD repeat and SOCS box containing 1	chr12:43903979-43904039:1:iden:100.0	CAAAGAGAAGCAAATAGTATGTCTGCTTTTGCCTTCTGTTATTTATCTTACCTGCAGATA
4392	-0.271947	16.1777	-4.32851	0.000123704	0.00893152	1.06229	-3.83867	4286	A_72_P758554	60	7	NA	NA	NA	NA	NA	NA	chr2:94346458-94346517:1:iden:98.3	CAGTGGAAAATAAGTGGCGGTTACTAGCTATGATGACTCTGTACTTTGGATCTGGATTTG
4396	1.22235	11.9902	4.35358	0.000114944	0.00852622	1.13112	3.85667	4290	A_72_P380778	60	5	NA	NA	NA	NA	NA	NA	chr7:39217219-39217270:1:iden:86.7	TCCTGCCCTCAAAGTCCAGCATGCAGCAGGTGCTCAATAAATATTTGTTGCCCTCAAAAA
4428	0.627636	6.12227	4.64351	0.000729218	0.0259331	1.81117	3.37835	4322	A_72_P709584	60	1	13	179427521	179478876	-1	ENSSSCG00000038062	SAM domain, SH3 domain and nuclear localization signals 1	chr13:179432412-179432471:-1:iden:100.0	CTACAGATATGTTCCACTTAAGCTCTTCTTGAACTAAACGATCAAATAGGAGAAGAAAAG
4483	0.855953	8.55978	5.74937	1.77927e-06	0.000738014	5.05431	4.777	4377	A_72_P563939	60	1	1	127915939	127936924	-1	ENSSSCG00000004705	microtubule associated protein 1A	chr1:127916905-127916964:-1:iden:100.0	TGAAGCTGAGCTAAGGCTTAACTCCTACTGAGTGAGAGGAAAACAGGCCAAAAATACCAC
4493	-0.194787	16.1778	-3.83285	0.000517291	0.0210273	-0.273659	-3.47164	4387	O381	60	1	2	136301848	136362925	-1	ENSSSCG00000014296	voltage dependent anion channel 1	chr2:136302218-136302277:-1:iden:100.0	CTTCCATTTTGTGTGGAATTAGATCCTCCCCTTCAAATGCTGTAATTAACATCACTTAAA
4559	0.677392	6.16718	6.22148	4.3202e-07	0.000360603	6.38774	5.05428	4452	A_72_P117401	60	6	NA	NA	NA	NA	NA	NA	chr15:8542705-8542764:-1:iden:100.0	CCAGGTGCATTCCATTTCTTATGTCATGTAATATTCTGTTACCAGTGTTCACAGTTTAAA
4600	-0.579311	9.39306	-5.32703	6.33337e-06	0.00160903	3.85754	-4.51494	4493	O8145	60	1	13	8236335	8569112	-1	ENSSSCG00000011208	zinc finger protein 385D	chr13:8237479-8237538:-1:iden:100.0	GCTGTTTGCTCCTTACTGAATTCCAAATGGGAGTACTTGTACTGCAATAATTTTTCAAAA
4695	0.215545	5.75435	3.888	0.000442178	0.0192236	-0.127683	3.51354	4587	A_72_P494536	60	1	1	229768962	229849140	-1	ENSSSCG00000037206	NA	chr1:229769423-229769482:-1:iden:100.0	CTTTCAGATGGAGAAATAAAAGTGGCCATCAGTACTGTGAACATGACCCTTGAGGTAAGG
4874	1.26784	10.6611	4.29076	0.00117049	0.0347546	0.825662	3.24598	4762	A_72_P503026	60	1	X	52175607	52198683	-1	ENSSSCG00000035170	V-set and immunoglobulin domain containing 4	chrX:52176285-52176344:-1:iden:100.0	CTGCACTGTGAGTCTAGTGTTCTCATACCCTTTTGATGCTCAATAAATATCTAAACATAA
4923	0.228791	6.46236	4.12795	0.00167745	0.0425369	0.458874	3.14209	4811	A_72_P443099	60	1	3	101617525	101682988	-1	ENSSSCG00000008486	galactose mutarotase	chr3:101672693-101672752:-1:iden:100.0	AATTGCCAAAGGAACATTCACATTGGATGGGAAGGAGTATAAGCTGGCCATCAACAACGG
4966	-0.246587	7.19852	-3.49447	0.00138793	0.03789	-1.18546	-3.19715	4852	gi|112757506|gb|DB804126.1|DB80...	60	4	6	55644583	55649015	-1	ENSSSCG00000032902	kallikrein related peptidase 7	NA	GGTATGCAAAGGTACCTTACAAAGCATCGCTAATCTCTCCATACTCCCCTCTCTGCATCC
5140	-0.278379	6.6536	-3.54755	0.00124336	0.0359464	-1.04076	-3.22874	5019	A_72_P223352	60	1	4	101385048	101443405	1	ENSSSCG00000036808	hydroxymethylglutaryl-CoA synthase, mitochondrial-like	chr4:101403943,101440239-101404002,101440298:1,1:iden:100.0	TGCCCTCCATCGATCATATACAACCCCCCACTTAACTGGTAAATAAATTGGATTGGACAC
5174	-0.257854	10.47	-3.431	0.00158675	0.0411613	-1.31134	-3.15833	5052	A_72_P578028	60	1	6	137541381	137595108	-1	ENSSSCG00000003776	acyl-CoA dehydrogenase medium chain	chr6:137542067-137542109:-1:iden:71.7	TGCCAAGATCTATCAGATTATGAAGGTACAGCACAAATTCAAAGGATTATTATAGCCCGT
5228	-0.219916	14.589	-4.24701	0.000192126	0.0116912	0.773546	-3.72915	5103	A_72_P564174	60	1	6	98814787	98853454	-1	ENSSSCG00000038826	NADH:ubiquinone oxidoreductase core subunit V2	chr6:98826749-98826804:-1:iden:98.3	TTGAAGAAATTATTGATGAACTCAAGGCTGGCAAAATCCCCAAACCTGGGCCAAGGAGTG
5242	0.512262	7.26989	3.44166	0.00154111	0.0406254	-1.28445	3.16683	5117	O9827	60	2	7	39255075	39263367	-1	ENSSSCG00000001703	NFKB inhibitor epsilon	chr7:39255966-39256025:-1:iden:100.0	AAGAGCCAGTCTGGAAGGAAGAGCTTCTGGGTGAATTGGAAGGACCCCTAAAGCCCCAGG
5269	-0.151408	6.2044	-3.39794	0.00173661	0.0434868	-1.39442	-3.13193	5144	A_72_P259412	60	5	NA	NA	NA	NA	NA	NA	chr9:118783957-118784013:-1:iden:91.7	TCAAGCCAAGGCAGACCCACCCCTGTTTTTGTGAATAAAGTTTTATTGAAACACAAAAAA
5285	-0.257503	16.9998	-4.08694	0.00169667	0.0428412	0.3599	-3.13876	5160	A_72_P725193	60	1	MT	11359	12736	1	ENSSSCG00000018087	NADH dehydrogenase subunit 4	chrMT:12466-12524:1:iden:96.7	CCCCCATCCATCAATCTAATCGGAGAATTATTTATCATTACAGCATCATTTTCATGATCA
5317	-0.34087	17.4189	-4.4876	0.00102388	0.0317706	1.31055	-3.28388	5192	O11229	60	4	2	1251527	1254226	1	ENSSSCG00000033260	troponin I2, fast skeletal type	chr2:1253504-1253547:1:iden:73.3	AAGTGTGCATGGACCTGCGGGCCAACCTGAAGCAGGTCAAGAAGATGTTCGAGACGGAGT
5322	-0.565799	11.4326	-6.06386	8.27531e-05	0.00718767	5.52926	-3.93628	5197	A_72_P053406	60	1	1	19755720	20024398	1	ENSSSCG00000004121	EPM2A, laforin glucan phosphatase	chr1:19891860-19891920:1:iden:100.0	CAGTTTAATACAATACACAGTTACTGTGCCTCCAGACTATGATTTGCTATCCTGGGTTCT
5370	0.182938	8.33109	3.35469	0.0020052	0.0472517	-1.51468	3.08946	5243	A_72_P390038	60	6	NA	NA	NA	NA	NA	NA	chr5:45930179-45930239:-1:iden:100.0	AGGGTTGGCTGGTGCTTTGTCAAATGGATTCATAGTTGGTTGCTAGTAAAGAAAAGGGAA
5541	-0.324876	13.9868	-4.2875	0.0012235	0.0357284	0.858611	-3.23335	5411	A_72_P600068	60	1	1	95738264	95751358	-1	ENSSSCG00000004499	ATP synthase F1 subunit alpha	chr1:95742795-95742855:-1:iden:100.0	CTGGCTCCTTATCTGGATGTTCTATGGGAGAATATTTTAGGGATAATGGCAAACATGCTT
5556	0.159714	17.1466	4.8823	2.40145e-05	0.00358884	2.60208	4.22387	5426	A_72_P440021	60	7	NA	NA	NA	NA	NA	NA	chr3:22785054-22785108:1:iden:90.0	AGGAAATTCTATAAGGGCAAGAAGTACAAGCCTCTGGATCTACGGCCCAAGAAAACACGT
5572	0.552218	9.14151	4.77147	3.34174e-05	0.00423172	2.29119	4.14883	5440	gi|72535137|ref|NM_001031775.1|	60	1	8	30147588	30180651	-1	ENSSSCG00000026583	toll like receptor 1	chr8:30147620-30147679:-1:iden:100.0	ATACATCCTTTTGGGTCCCAGGTCCCCATGTATACATGGTAATAAAAGTTGATGAAGTGA
5619	0.647658	8.09067	4.96816	1.85797e-05	0.00292731	2.84362	4.28131	5487	A_72_P382128	60	1	15	47046571	47069927	1	ENSSSCG00000032687	cytochrome P450, family 4, subfamily v, polypeptide 2	chr15:47068227-47068286:1:iden:100.0	GTCAGAGTTGGAATTGAGAAATTATGTCATCTTCTGTAGTACTGAAATGCAGATTCTGAT
5670	0.182977	17.4266	3.86746	0.000468821	0.0199551	-0.182138	3.49797	5536	A_72_P765707	60	1	9	9618623	9631001	1	ENSSSCG00000014855	ribosomal protein S3	chr9:9630340-9630400:1:iden:100.0	GCAGCTGGATCTGGAGTCTGGATGTTGTTCTGTAAAGACTTTAATAAAATCTTTTCAAAA
5678	0.688786	8.44579	3.35361	0.00195904	0.046788	-1.50525	3.09637	5544	O11092	60	1	X	107674208	107691098	-1	ENSSSCG00000012667	immunoglobulin superfamily member 1	chrX:107675070-107675128:-1:iden:98.3	AAGGGGATTTTAGGAGTTGAGAGCTCTATCCCGAGTGAGATGTTTCCTGAAGAGAGATTC
5712	0.966776	8.62649	5.58292	2.93458e-06	0.00096715	4.58266	4.67535	5577	A_72_P262597	60	1	15	64353475	64421578	-1	ENSSSCG00000029753	cytohesin 1 interacting protein	chr15:64354962-64355021:-1:iden:100.0	TGTGTGTGTCTATCAAATAGAGACATTTGACAGTTGAGTTTGAGTGCAACTGTTACACTT
5781	0.384171	16.9347	4.4034	0.000104872	0.00813537	1.07443	3.87903	5645	A_72_P016236	60	1	1	92421230	92472785	1	ENSSSCG00000004489	eukaryotic translation elongation factor 1 alpha 1	chr1:92424901-92424960:1:iden:100.0	AGAAGGAAAGGAGAATGTTTTGTGGACCATTTGTTTTGTGTGTGGCAGTTTTTAAGTTAT
5803	0.660586	12.13	4.78271	3.23169e-05	0.00414401	2.32269	4.15649	5667	A_72_P706027	60	1	7	48431636	48442611	1	ENSSSCG00000001773	transmembrane p24 trafficking protein 3	chr7:48442193-48442252:1:iden:100.0	ATGTATCTCCCAGGAGGCGGGACACTGGCTAATAAAAACTGTGTGAGCACCACGAGACCC
5879	-0.600874	13.9506	-6.79437	2.74872e-05	0.00378755	6.58318	-4.19334	5742	gi|74136760|ref|NM_001033014.1|	60	1	9	113873490	113895024	-1	ENSSSCG00000030681	myosin binding protein H	chr9:113874746-113874800:-1:iden:91.7	ACCCAAGCCCAAGATCATCTGGATGAAAAACAAGATGAACATCCAGGGTGACCCCAAATA
5955	0.789119	9.99397	3.76568	0.000625613	0.0236124	-0.450347	3.42026	5817	A_72_P253662	60	1	NA	NA	NA	NA	ENSSSCG00000031715	NA	NA	CACGCACGTTGCAGTGTTAAAAACGCAGCCGCGTCAATAAACGAGCACCGTCCGCAAAAA
5964	-0.252509	8.0038	-3.54746	0.00115796	0.0344917	-1.04926	-3.24904	5826	A_72_P174981	60	1	2	88667294	88680947	-1	ENSSSCG00000014116	metaxin 3	chr2:88670007-88670066:-1:iden:100.0	CTGCATCCTCTCAATGTGTTCTGTATTTAAGAATCTATTTATGCAGGAGTCTTTAAGTCA
6000	-0.319758	6.6273	-3.71097	0.000729844	0.0259331	-0.593373	-3.37812	5862	A_72_P399493	60	1	17	51722426	51724298	1	ENSSSCG00000034207	CCAAT enhancer binding protein beta	chr17:51722993-51723052:1:iden:100.0	TTCTCCGACGACTACGGGGGCAAGAACTGCAAGAAGGCGGCCGAATACGGCTACGTGAGC
6022	0.248864	6.49779	3.35159	0.00197251	0.046906	-1.54699	3.09434	5884	O5350	60	1	4	89337470	89343881	-1	ENSSSCG00000038597	kelch domain containing 9	chr4:89341671-89341730:-1:iden:100.0	GTTGCAAACTCATAAAGCATTATCACCAGAGCTATCTGCCTCATTCAAAATGCTTATTAA
6031	0.681941	12.4164	4.6262	5.14511e-05	0.00533061	1.88549	4.04894	5893	A_72_P057981	60	2	12	52160624	52170582	-1	ENSSSCG00000017918	arrestin beta 2	chr12:52161779-52161837:-1:iden:98.3	TCTGGGGGGCAAGGCCACTTTGTTTCTGAGGCTAAAGAAGAAAATAAACCTTTTAATAGC
6115	-0.251352	16.8222	-4.3097	0.000130706	0.00919857	1.01071	-3.82512	5976	A_72_P731718	60	1	MT	11359	12736	1	ENSSSCG00000018087	NADH dehydrogenase subunit 4	chrMT:12466-12526:1:iden:98.3	CCCCCATCCATCAATCTAATCGGAGAATTATTTATCATTACAGCATCATTTTATGATCCA
6138	-0.248226	10.7895	-4.55381	6.67455e-05	0.00630962	1.60192	-3.9876	5999	A_72_P432134	60	1	7	38116172	38121756	-1	ENSSSCG00000001658	mitochondrial ribosomal protein L2	NA	TTGAACTCTGACCACATAGGTCGAATGGCAGTTGCTGCTCGGGAAGGGGATGCCCATCCT
6141	-0.335089	7.83725	-3.87333	0.000461054	0.019707	-0.166592	-3.50242	6002	O8676	60	7	NA	NA	NA	NA	NA	NA	chr4:109895673-109895732:-1:iden:100.0	ACCTGCTCAACATCATCGATTTCGTGGCCATCCTCCCCTTCTACCTGGAAGTGGGGCTGA
6161	0.983991	9.11641	5.43281	4.60853e-06	0.00133265	4.15721	4.58186	6021	gi|74136758|ref|NM_001033013.1|	60	1	4	88873112	88989880	-1	ENSSSCG00000006350	Fc fragment of IgG, low affinity IIb, receptor (CD32)	chr4:88873798-88873857:-1:iden:100.0	GTTTCAGGGTGATGGAATTATTGGCGCTTTTCATTTCCTTTATTTTTCTGTGTAGATCAT
6164	-0.359214	6.30504	-3.58662	0.00114681	0.0342525	-0.923284	-3.25179	6024	A_72_P364998	60	6	NA	NA	NA	NA	NA	NA	chr8:43978025-43978083:-1:iden:98.3	TTTGCTCTAAGTGTAACTCATACCAGGTTCTTCTGTTAAAATGAACACCCTCCTCCCACT
6257	-0.296696	8.01564	-3.45322	0.00149307	0.0397457	-1.25527	-3.17603	6116	A_72_P144396	60	1	14	50260799	50262550	1	ENSSSCG00000010087	YdjC chitooligosaccharide deacetylase homolog	chr14:50262490-50262549:1:iden:100.0	TTGGTGCCATGTAAGCATCTTCCTTGGGCAGAGATGACTAATAAAGTAACATGTGTCCTG
6276	0.336798	12.684	4.35213	0.000115642	0.00855368	0.998261	3.85518	6135	A_72_P033641	60	1	13	135467337	135590352	1	ENSSSCG00000037905	integrin subunit beta 5	chr13:135587362-135587421:1:iden:100.0	AGACACCTGTTAAAGGCACATAGTTGGCAAATGTCACCTTCCTTCTCCTGTCCATGTTTG
6306	0.370576	8.94334	4.46022	9.54501e-05	0.00765277	1.32811	3.90188	6165	A_72_P282804	60	6	NA	NA	NA	NA	NA	NA	chr12:15451376-15451435:-1:iden:100.0	AGGAAAGCAAGCGAGCAGTGGATCACAGCATTTATAGCACAAGAAATAACTTGTATATAA
6322	-0.675572	10.1672	-6.23844	7.70853e-07	0.000474763	6.13394	-4.94261	6181	O14257	60	1	1	223720413	223748621	-1	ENSSSCG00000021646	Kruppel like factor 9	chr1:223721975-223722034:1:iden:100.0	GCATCAGAGCTCCCTGTTTTAAATATCAGATAAAATTGTCAGAAAACATCGTTTCTGATG
6355	1.04983	8.70289	4.06112	0.000269143	0.0142263	0.33518	3.64332	6213	A_72_P236917	60	1	18	6429886	6452966	-1	ENSSSCG00000027826	GTPase, IMAP family member 4	chr18:6430194-6430253:-1:iden:98.3	TGAAGAGAAATTTGTTTACTTAGAATCTGACGGAAAGACTCGTTCCTTATCATATGGCCA
6389	0.379426	7.7012	3.657	0.00085424	0.0285325	-0.833287	3.33459	6247	A_72_P489831	60	1	14	101254658	101267659	1	ENSSSCG00000010454	interferon-induced protein with tetratricopeptide repeats 5	chr14:101266007-101266066:1:iden:100.0	ATAGATCCAGAAAATGCAGAATTTCTTACTGCTCTCTGTGAGCTTCGACTTTCCATTTAA
6430	0.246629	5.52144	3.57651	0.001259	0.0361045	-0.967098	3.22516	6288	A_72_P441569	60	1	2	134832168	134835212	-1	ENSSSCG00000014278	interleukin 5	chr2:134832511-134832570:-1:iden:100.0	AGTTTTTCTTGGTGTGATAAATACCGAGTGGACAATGGAAAGTTAAGACCAAACTGTCTT
6432	-0.358741	8.72795	-4.27722	0.000145645	0.0098127	0.729301	-3.79838	6290	A_72_P264772	60	1	14	71675671	71812694	1	ENSSSCG00000010241	tet methylcytosine dioxygenase 1	chr14:71765604-71765663:1:iden:100.0	TCCAGATCCTGCAAACTGCAACTTAAATAGTCGTACTAGTGTACACAATGAAAGTGATCA
6438	-0.723499	10.9462	-6.63589	2.66546e-05	0.00374908	6.76189	-4.20031	6296	A_72_P645327	60	1	1	223720413	223748621	-1	ENSSSCG00000021646	Kruppel like factor 9	chr1:223720596-223720656:-1:iden:100.0	CTGGATAGATTGAGATGTTCTTTCACAACAGATGACGATCTGTATCACTGTAAGACACGG
6444	-0.232557	12.0536	-3.77791	0.000604376	0.0230679	-0.418271	-3.42964	6302	A_72_P594019	60	7	NA	NA	NA	NA	NA	NA	chr14:12962015-12962075:1:iden:98.3	ATGTTATATAAATGTACAGGTGGTCTTGAGGGGTAGCACGAGGTGGTCTAGCAGGACTAA
6506	0.326027	5.87426	4.10076	0.000242583	0.0132715	0.307235	3.66997	6363	A_72_P324018	60	6	NA	NA	NA	NA	NA	NA	chr9:17637603-17637662:-1:iden:100.0	ATAACAAATGGGGTTAACAAAGTGCCGAGTGGGACGTGCAGTCAAGATACTAGTTAAGGA
6538	0.526563	9.65164	4.12091	0.000226437	0.0128374	0.496559	3.68753	6395	A_72_P442594	60	1	16	250211	322054	-1	ENSSSCG00000032942	death associated protein	chr16:250837-250896:-1:iden:100.0	AAAGGGCTCATTTATTTACTCAGAGGTTCAAACCTCCCAGAGCAGATGCTTTGAGAGAGG
6541	0.315185	10.2573	3.31621	0.00216769	0.049754	-1.59819	3.06624	6398	A_72_P070146	60	1	14	121271513	121338546	1	ENSSSCG00000010627	programmed cell death 4	chr14:121334672-121334731:1:iden:100.0	GCTGGAACATCTATTTTTCTACAAAACTGGAAAAATGAACCCGGTTCTAGAGAATGTATG
6548	-0.30594	15.836	-4.19411	0.00148947	0.0396759	0.57865	-3.17673	6405	A_72_P442199	60	7	NA	NA	NA	NA	NA	NA	chrMT:11306-11365:1:iden:100.0	ATAGTATCCAACACATACGGTACCGATTACGTCCAAAACTTAAACCTTTTACAATGCTAA
6589	0.925733	10.7362	6.41492	2.42586e-07	0.000308153	6.93079	5.16334	6446	O10383	60	1	1	127915939	127936924	-1	ENSSSCG00000004705	microtubule associated protein 1A	chr1:127925677-127925736:-1:iden:100.0	TCAGAACTAGCCAAGGAATTAGCCAAGACAGAGAAGAAGGCAAAAGAGTCATCTGAGAAG
6667	0.191592	14.7706	3.5301	0.00124423	0.0359464	-1.10667	3.22854	6521	A_72_P595524	60	1	4	29289332	29345385	1	ENSSSCG00000006033	eukaryotic translation initiation factor 3 subunit E	NA	TGAGAAGAAACTGAATCAAATAGTAGGTCAGAGGCTCCTAACTGGGCAACTCAGGACTCT
6676	-0.343434	6.16686	-3.77988	0.000601018	0.0230045	-0.413096	-3.43115	6529	A_72_P704648	60	1	1	256823395	257741226	-1	ENSSSCG00000005502	astrotactin 2	chr1:256990278-256990337:-1:iden:100.0	AGCCAGCCATCGGGACCAAGGTCTCAGACTATATCCTACAGCACAAGAAAGTGGATGAAT
6702	-0.392321	7.3286	-4.15332	0.00156754	0.0410296	0.481631	-3.16188	6554	antisens_OTTSUST00000000505	60	3	7	24993416	25001394	1	ENSSSCG00000001458	NA	chr7:25001349-25001395:-1:iden:78.3	AAGTCCAGAGTATCCTTTCTAATACCTGATGGAGATGAACAGTCCCATCCCCAGGAAGAG
6704	0.351443	5.76362	3.7829	0.000598514	0.0229953	-0.475816	3.43229	6556	A_72_P237152	60	1	15	47046571	47069927	1	ENSSSCG00000032687	cytochrome P450, family 4, subfamily v, polypeptide 2	chr15:47066116-47066175:1:iden:98.3	TCCAACCAAAAAAGAGAAGAACTTGGTCTAGCAGGAGAGCCGATTCTTCGTCCAACTAAC
6725	0.460348	5.88027	5.46225	4.21814e-06	0.0012701	4.24064	4.60033	6577	A_72_P217987	60	1	13	23944369	23957486	-1	ENSSSCG00000024024	C-X3-C motif chemokine receptor 1	chr13:23945947-23946007:-1:iden:100.0	TGGACACTGCTTTCCTGCAAGAACACAAGAAAGCTAAAGCCATTAAGCTGATCTTTCTGG
6752	-0.175109	12.1107	-3.36723	0.00188798	0.0455728	-1.47129	-3.10731	6604	O10605	60	1	3	69547530	69557777	1	ENSSSCG00000008304	protease associated domain containing 1	chr3:69551938-69551994:1:iden:95.0	ATGAAGGAGCTGGTGTTTGAGGACTTAATAAACCCTCACTGACTTTTTAGCAATAAAAAA
6754	0.410589	14.9807	6.0023	1.63417e-06	0.000699416	5.75983	4.79409	6606	A_72_P149151	60	1	6	54564818	54572616	1	ENSSSCG00000034448	ribosomal protein L13a	chr6:54568696-54568752:1:iden:93.3	CACAGGGCATCTCCCCTATACATTGTGATCCTGAACTAATAAATTATTTTTGAAGGAAAA
6804	-0.279458	5.98398	-5.03475	1.52295e-05	0.00266839	2.632	-4.32534	6655	A_72_P265517	60	1	15	140171129	140186481	1	ENSSSCG00000032684	BOK, BCL2 family apoptosis regulator	chr15:140180750-140180808:1:iden:85.0	TATCACATGGGGCAAGGTAGTGTCCCTGTACTCGGTGGCTGCGGGACTAGCGGTGGACTG
6850	-0.262042	6.75312	-3.59323	0.00104998	0.0322118	-0.942411	-3.27678	6699	A_72_P306253	60	1	7	33205704	33268272	-1	ENSSSCG00000001582	MAM domain containing glycosylphosphatidylinositol anchor 1	chr7:33210121-33210180:-1:iden:100.0	TATATTAAAGCACAAGTTTCTATCCGACCTGCCAGCACCTTCTTTACTGCAGAGACAGGG
6901	0.617841	11.0025	4.98857	1.74794e-05	0.00281984	2.9011	4.29487	6750	A_72_P500385	60	1	15	137785761	137787694	-1	ENSSSCG00000016342	hes family bHLH transcription factor 6	chr15:137785808-137785864:-1:iden:95.0	GTAGTAGGTTGCCAGCGTTTGTTCCAATTCTGTTAAATAAAGGATTTTGGAAAGTCAAAA
6907	1.42482	8.15983	3.84199	0.000603614	0.0230604	-0.25433	3.42999	6755	O8038	60	1	9	82102674	82363745	1	ENSSSCG00000015353	scinderin	chr9:82184461-82184520:1:iden:98.3	ACAGACCCTTCTGGAAGAGATAAGAGGACGCCAATTGTCAATGTAAAACAAGGCCATGAG
7130	-0.133894	12.2269	-3.60529	0.000980857	0.0309464	-0.867237	-3.29596	6975	A_72_P374883	60	1	17	50804026	50903109	-1	ENSSSCG00000027444	staufen double-stranded RNA binding protein 1	chr17:50805157-50805216:-1:iden:100.0	CTGCTTCCATTTTTTCTCCCCATGGAATGTAAGTAAAACTTAAGTGTTTGTCACCAATAA
7174	0.412287	5.96136	3.94369	0.00199731	0.0471753	-0.109509	3.09063	7018	O13756	60	1	9	17576151	18495897	-1	ENSSSCG00000014904	discs large MAGUK scaffold protein 2	chr9:17580121-17580180:-1:iden:100.0	GGGGATTCCACCTGGGATTAGCTTTATGATTGTTTATTGTCTATTTTGCCATTTATAAAC
7187	-0.361779	8.90229	-3.43238	0.00182479	0.0446572	-1.32636	-3.11736	7030	A_72_P228682	60	1	10	10156795	10191317	1	ENSSSCG00000010826	mitochondrial amidoxime reducing component 2	chr10:10164044-10164103:1:iden:100.0	TTGTGCTGGTCTCCATCACCCATGATGACAACTGCCTTGTCCTCAGGGCGCCGGGCATGG
7235	1.5041	9.27238	6.21266	4.43557e-07	0.000360603	6.36293	5.04925	7078	A_72_P333308	60	1	13	23944369	23957486	-1	ENSSSCG00000024024	C-X3-C motif chemokine receptor 1	chr13:23944406-23944465:-1:iden:100.0	CCATCAAGATCATGTACTGTAACTCACTCACCATTTCTCTGTTAATAAACATTCACTGTT
7253	-0.435889	12.522	-5.19127	1.02722e-05	0.0021413	3.29285	-4.41136	7094	O9017	60	1	2	513062	518182	1	ENSSSCG00000012841	patatin like phospholipase domain containing 2	chr2:517901-517960:1:iden:100.0	AGAATGTGTGTGAAGAGTTATTTATTTTTGCCAAAGCAGATGTAATAAACGCCACAGCCC
7295	-0.282426	8.37671	-3.3251	0.00211625	0.0490722	-1.57615	-3.07341	7134	A_72_P226947	60	6	NA	NA	NA	NA	NA	NA	chr4:16440401-16440460:-1:iden:100.0	CTATTAGCCCAGAATCCCAGACCCAGCCAAAAATATTCCTTCAGGAATGAAAGGAAAATG
7296	0.222031	10.9735	4.31747	0.000136567	0.009409	0.978705	3.8143	7135	A_72_P185341	60	1	7	23958941	23978188	-1	ENSSSCG00000001419	solute carrier family 44 member 4	chr7:23977715-23977774:-1:iden:100.0	TCCCCATCCTTAGCTGAAGTTTGATGAATTGAAATTGGGGCCCTATGCTAACTGGTTTCC
7309	-0.196248	7.99039	-4.04623	0.00181166	0.0444969	0.237812	-3.11949	7148	A_72_P512574	60	1	13	30328868	30341316	-1	ENSSSCG00000011336	elongator acetyltransferase complex subunit 6	chr13:30336503-30336562:-1:iden:100.0	TAAAGTCTGCTTTGTGGCACTCACTCAGTCCTTCAGTCACTACAATATCGTGGGACAGAA
7315	-0.671602	14.6176	-5.54332	4.81461e-06	0.00133265	4.24351	-4.57271	7154	A_72_P584821	60	1	X	58456069	58583279	-1	ENSSSCG00000012411	phosphorylase kinase regulatory subunit alpha 1	chrX:58456215-58456273:-1:iden:98.3	GTTAAGTTGTCCATCACTATGCTTCCCATATAGTGCTACTTCACTTTTAAAGCAACTTTT
7365	-0.580871	12.8719	-6.3503	2.94094e-07	0.000351607	6.74966	-5.12719	7203	A_72_P343898	60	1	3	39762608	39782525	1	ENSSSCG00000036614	phosphoglycolate phosphatase	chr3:39777431-39777490:1:iden:100.0	GTTACATGAAGCTCACCAAGGCTGTGCGCTACCTGCAGCAGCCCAGCTGCCTGCTTGTGG
7413	-0.168329	6.50019	-3.35264	0.00196423	0.0468602	-1.50768	-3.09559	7250	A_72_P145301	60	1	12	20288411	20344127	-1	ENSSSCG00000017401	ATPase H+ transporting V0 subunit a1	NA	ACTAGTCCTTCGCCATCAATATTTGAGGAGGAAGCATTTGGGAACTCTCAACTTTGGTGG
7512	-0.219516	6.31137	-3.70726	0.000737508	0.0260448	-0.603062	-3.37524	7348	A_72_P329828	60	1	7	31114281	31154151	1	ENSSSCG00000001536	signal peptide, CUB domain and EGF like domain containing 3	chr7:31128742-31128801:-1:iden:98.3	TCCCACACCCCTCTGATTTTAGAGTGGGCTGACCCTGTAATTTCAGGAATTCAGAAAGAA
7533	1.00703	7.60799	4.09545	0.00165441	0.0421951	0.308127	3.14614	7369	A_72_P643751	60	1	X	52175607	52198683	-1	ENSSSCG00000035170	V-set and immunoglobulin domain containing 4	chrX:52183837-52183891:-1:iden:91.7	GTCAAAGATTCCTCAAATCCACTTGAAGCCAAGACTAAGACACCTCCAACTATGCAATCA
7581	-0.266516	6.13874	-4.14616	0.000223335	0.0127505	0.311442	-3.69104	7416	A_72_P153936	60	1	6	97644177	97887602	1	ENSSSCG00000034765	NA	chr6:97876654-97876708:1:iden:91.7	ACAACATCGTGAAGTGGCTCTACTTCCCGGACTTCATTGTGCGGCCCAACCCCGTAAAAA
7661	-0.355705	11.018	-3.81449	0.000544929	0.0217378	-0.322054	-3.45764	7493	O8955	60	2	5	17399324	17411053	1	ENSSSCG00000031321	nuclear receptor subfamily 4 group A member 1	chr5:17408188-17408247:1:iden:100.0	TTTTAACACACACACCGCCCGTGCTGTAAATAAGCCGAATGCTGCTGTAAATACAGGAAG
7681	0.27064	12.5276	4.22771	0.00129764	0.0366724	0.707993	3.2165	7512	O10597	60	7	NA	NA	NA	NA	NA	NA	chr1:179476954-179477013:-1:iden:100.0	TGTGGAAAACATCAGCCTCACAAAGTGACCCAGTATAAGAAGGGCAAGGATTCCCTCTAT
7686	-0.234063	6.62309	-3.38914	0.001827	0.0446576	-1.44313	-3.117	7517	A_72_P014261	60	6	NA	NA	NA	NA	NA	NA	NA	TACCATATTTTGTTGGCTAGAAGCTAGTCACCAGTCCTGCCCACACTAAAAGCCTAAGTA
7718	0.647944	9.63697	3.61387	0.000957693	0.0306755	-0.84512	3.30267	7548	gi|115550352|dbj|AK238617.1|	60	1	17	50353929	50550250	-1	ENSSSCG00000031118	phosphatidylinositol-3,4,5-trisphosphate dependent Rac exchange factor 1	chr17:50353144-50353203:-1:iden:100.0	CTATATTGTCTAACAGGGGACCAACCTAAGGTAGTATTGACAACTCTTTCCAGTTCTACT
7721	-0.501304	9.87261	-3.5982	0.00101813	0.0316649	-0.97638	-3.28547	7551	gi|37856595|gb|BX666877.1|BX666877	60	1	4	91221889	91225651	-1	ENSSSCG00000036223	atypical chemokine receptor 1 (Duffy blood group)	chr4:91224089-91224144:-1:iden:93.3	TCCTCGCTCTCTTACCACCTGTCAACCTGAATTAAAGTCTCCGCTGTTTTTATGAAAAAA
7779	0.233659	15.4292	3.48025	0.00138627	0.0378698	-1.18684	3.1975	7609	A_72_P732813	60	7	NA	NA	NA	NA	NA	NA	chr4:124363729-124363789:-1:iden:100.0	ACAAGATTTACGAAGGCCAGGTCGAGGTGACTGGAATGAATACAATGTGGAAAGCATCGA
7877	0.32857	12.5547	4.0792	0.000267942	0.0141817	0.191698	3.64447	7705	A_72_P057796	60	1	7	23802617	23842498	-1	ENSSSCG00000038514	dimethylarginine dimethylaminohydrolase 2	chr7:23838994-23839053:-1:iden:100.0	GGATAGAGGCCACTGGGTGACTCTTCTCCCCAAGAACTAATAAAATAGAACTGACCTTTT
7916	-0.350923	18.1948	-7.00244	1.25598e-07	0.00024157	6.81205	-5.28516	7743	A_72_P641194	60	1	12	51949957	51961496	-1	ENSSSCG00000017904	enolase 3	NA	TTCATCAAGAACTATCCTGTGGTCTCCATTGAGGACCCTTTTGACCAGATGACTGGAAGA
7917	0.212627	9.33695	3.77889	0.000603449	0.0230604	-0.475858	3.43006	7744	A_72_P178511	60	1	12	38941124	38974912	1	ENSSSCG00000029874	dual specificity phosphatase 14	chr12:38974619-38974678:1:iden:100.0	GCTGCAAACACCCTCTTGGAATCAATGTGTCCCAGGACTATCTATTAGCATTATTTTTAA
7919	0.287068	8.82171	3.62594	0.000926007	0.0300717	-0.813976	3.31209	7746	A_72_P233222	60	6	NA	NA	NA	NA	NA	NA	chr4:274936-274994:1:iden:98.3	TGACGCATGGACTCGAGAGGTGACACCACTTTGTGTGAATAAAGTACATATGGACACTTA
7948	-0.288837	9.34223	-5.47999	0.000166716	0.0106722	4.18954	-3.76475	7773	A_72_P428129	60	1	2	18408992	18448167	-1	ENSSSCG00000040937	alkB homolog 3, alpha-ketoglutaratedependent dioxygenase	chr2:18412338-18412397:-1:iden:100.0	AAGAGTACCACTCTAGAGAGCCAAGAATAAACCTGACCTTTCGGACAGTTTATCCTGACC
7986	0.485355	6.10926	4.20073	0.000179618	0.0111746	0.713134	3.74608	7810	gi|11503512|gb|BF443420.1|BF443420	60	7	NA	NA	NA	NA	NA	NA	chr2:72173731-72173790:-1:iden:100.0	AACTACACCAGTGCAGGCAGATTCAAGAAGAGATTCATGTACCCTTTTGGCTATGGGATC
8015	-0.175592	15.3842	-3.99163	0.00032873	0.015795	0.148562	-3.59154	7836	A_72_P661105	60	1	6	85307175	85309221	1	ENSSSCG00000027072	ATP synthase inhibitory factor subunit 1	chr6:85309126-85309185:1:iden:100.0	TTATTGCCCACTTCTATGTAGCCATCATTCTGGTTTTAATTAATAGCTATCTGTGTGCTG
8029	-0.45538	6.88469	-3.90941	0.000465026	0.0198351	-0.135159	-3.50013	7850	A_72_P437194	60	1	1	180635727	180661065	1	ENSSSCG00000005023	abhydrolase domain containing 12B	chr1:180642978-180643036:1:iden:98.3	GCCTACATGTTCTTGGCTTCCAGTTTTCCAGTGCCCTGTTTTACATTTTACCTCCCTTAA
8050	0.450864	5.97976	4.00354	0.000317677	0.0155648	0.180463	3.60044	7870	gi|113721293|gb|BX674529.2|BX67...	60	1	X	107674208	107691098	-1	ENSSSCG00000012667	immunoglobulin superfamily member 1	chrX:107676142-107676201:-1:iden:100.0	TGGAGACTTTGTCATCAACAACGTAGAAGGAAAGGGCATTGGAAACTACAGCTGCAGCTA
8065	0.380879	13.3152	4.74817	3.58169e-05	0.00443444	2.22598	4.13293	7884	A_72_P088426	60	1	X	45258781	45330462	1	ENSSSCG00000012318	MAGE family member D1	chrX:45329222-45329281:1:iden:100.0	TTTCCCCCTTGTGTGCTGTCAGGTTTTGGTATCAGAAATAAACGTTGAAACTGCAAAGTG
8082	-0.213391	5.95262	-3.83544	0.0005135	0.0209161	-0.266819	-3.47361	7901	O7026	60	6	NA	NA	NA	NA	NA	NA	NA	CAGTCATTCACCCCCGATTCCTGGCAGAGTTGCTTTCCCCAGAACCAGAGCTGGATCTCT
8108	0.126683	15.34	3.79837	0.0005704	0.0223159	-0.364514	3.44531	7926	A_72_P603888	60	1	6	53974297	53978564	-1	ENSSSCG00000025928	ribosomal protein L18	chr6:53976840-53976899:-1:iden:98.3	ACGAACCAACTCCACCTTCAATCAAGTTGTACTGAAGAGGTTGTTCATGAGTCGCACCAA
8115	-0.477135	5.68644	-5.63584	3.10782e-06	0.00100262	4.22687	-4.66356	7933	A_72_P388643	60	6	NA	NA	NA	NA	NA	NA	chr1:109265059-109265118:-1:iden:100.0	AAGAAAAAGCATCAGAAACCTGCATCAGGATCCTGTTGCTTGTTTACACAGGGCCCATCT
8206	-0.328048	6.86061	-4.03578	0.0018517	0.0450521	0.223008	-3.11304	8023	A_72_P207287	60	1	3	110231915	110276917	-1	ENSSSCG00000008534	TOG array regulator of axonemal microtubules 2	chr3:110231919-110231978:-1:iden:100.0	GGCTCCTTTCCCGTAGAGTTCAGATGTACATAGTCTATTTTGAAGTAGAAATAAAAGAAT
8214	0.40445	9.28874	4.7961	0.000436421	0.019014	1.96194	3.51702	8030	A_72_P541398	60	1	3	101617525	101682988	-1	ENSSSCG00000008486	galactose mutarotase	chr3:101618079-101618138:-1:iden:100.0	TAAAAGAATGATGGAGAAGTGAGCCACCTGAGGCTTAGAGGTAAATGACCCACCTAAGGT
8225	0.565883	9.27484	4.76172	4.46084e-05	0.00482257	2.20532	4.08222	8041	A_72_P098131	60	1	6	59556687	59562147	1	ENSSSCG00000039460	ribosomal protein L28	chr6:59562068-59562127:1:iden:100.0	TCAGTCCTGTCCAGGAATTTTTAAAATCCCTTTGTTTCTCTTCTGGTCATTTGCTAGAAT
8229	0.200102	11.8883	3.96895	0.000372999	0.0171322	0.0760637	3.55849	8045	A_72_P641066	60	2	8	71838395	71910461	-1	ENSSSCG00000008980	scavenger receptor class B member 2	chr8:71838873-71838933:-1:iden:100.0	TACCTCACTTCTCTTAGGGAAAATTGAGGATTCCCTGATGGCCTAGCAGTTAAGGACTCA
8233	0.185274	6.23966	3.49027	0.00134857	0.0374088	-1.16141	3.20544	8049	A_72_P422809	60	6	NA	NA	NA	NA	NA	NA	chr18:51138646-51138705:-1:iden:100.0	TGAAGAAAGTCAGACAGAGACACGCACATACTGTATGGTTTCACTTAGATGTGTAATCTG
8243	-0.368719	16.7115	-5.46867	0.001971	0.046906	3.86296	-3.09457	8059	A_72_P598463	60	1	X	41903020	41903325	-1	ENSSSCG00000030912	NA	chr9:80637087-80637146:-1:iden:100.0	TAAAGCTGCTTAGAATGAAGGTCTTCCAGAAGCCATCCGCACAATTTTCCACTTAACCGG
8281	0.208487	6.25073	3.31556	0.0021715	0.0498134	-1.59981	3.06572	8096	A_72_P795238	60	7	NA	NA	NA	NA	NA	NA	chr6:54021231,54043030-54021290,54043089:1,1:iden:100.0	AGGATCCCCTGGCAGAACTACCACCTGAACGACTGGATGGAGGAGCGGTACCGCCACATC
8324	0.270974	6.37042	3.91349	0.000411166	0.0183188	-0.0599761	3.53281	8138	A_72_P334183	60	6	NA	NA	NA	NA	NA	NA	chr10:23414263-23414316:1:iden:90.0	GCTGTGCTGTCTCTGTGCCAAATTCTTCAATAAAGTCTGTTCTTTGTGAGGCCATAAAAA
8332	0.673416	8.49973	4.73629	3.71046e-05	0.00446199	2.19276	4.12481	8145	OTTSUST00000000481	60	1	7	24227573	24229776	-1	ENSSSCG00000001439	G protein signaling modulator 3	chr7:24227573-24227632:-1:iden:100.0	CACTGCTGTTCTGAACTGTCTGATGTTTGGTTATGTGAATAAATATAATTCCCCTCTGGA
8479	-0.329995	16.0153	-4.38469	0.000994992	0.031243	0.950772	-3.29194	8287	A_72_P565669	60	1	1	95738264	95751358	-1	ENSSSCG00000004499	ATP synthase F1 subunit alpha	chr1:95739145-95739204:-1:iden:100.0	TGAGAATGCTTTCTTGTCTCACGTTATCAGCCAACACCAAGCCCTGTTGGGAAAAATCAG
8497	-0.786359	10.4622	-4.79007	0.000382897	0.0174881	1.83328	-3.5516	8303	A_72_P339943	60	1	2	8892245	8899248	-1	ENSSSCG00000022404	solute carrier family 3 member 2	chr2:8892099-8892150:-1:iden:86.7	TACAGATGAACTCCCAAATAGGGCATTTTCTGCTTCAAATAAATGTCAGCCCCGCAAAAA
8507	0.346654	8.38622	3.60357	0.000985571	0.0310562	-0.871673	3.29461	8313	O1191	60	1	X	82336744	82363867	1	ENSSSCG00000012482	sushi repeat containing protein X-linked 2	chrX:82363423-82363482:1:iden:100.0	ATGGAACCTGTCACCCCCGAGGAAATCTTCACATTCATTGATGACTATCTACTGAGTGAC
8517	0.162814	14.3019	4.3399	0.000119648	0.00870048	1.09353	3.84685	8323	O429	60	7	NA	NA	NA	NA	NA	NA	chr2:59894645-59894690:-1:iden:76.7	AGAAGATGAAGAAGTCTTCAGGGGAAATAGTCTACTGTGGCCAGGTGTTTGAGAAGTCTC
8528	0.212746	8.87758	3.58551	0.00103634	0.0320366	-0.918136	3.28047	8333	A_72_P023351	60	1	12	45130106	45174792	-1	ENSSSCG00000017779	PHD finger protein 12	chr12:45130397-45130456:-1:iden:100.0	CCCGCCGTTGTAAAATAATCAGAAACTTGTTCTATTTTGTGGCAGTGACAATAGTTTTAT
8539	-0.630047	9.27757	-5.67738	2.20908e-06	0.000816336	4.85036	-4.73329	8343	A_72_P297604	60	1	1	223720413	223748621	-1	ENSSSCG00000021646	Kruppel like factor 9	chr1:223722421-223722480:-1:iden:98.3	GGGGGGCAAATGTTTATTGGTTACTTTCCCATATTCCTACAAAACTCCCACTAACAGTGC
8578	0.403138	15.0593	4.30721	0.000131662	0.00919857	1.00388	3.82333	8382	A_72_P006136	60	1	13	208295467	208313130	1	ENSSSCG00000022506	collagen alpha-1(VI) chain	chr13:208313078-208313129:1:iden:86.7	TTTTCCTCAACCGCGTCCGCGACGTTTCTGAATAAAGGTTTTCACTCTCCTCGCTAAAAA
8581	0.195759	16.0644	3.48745	0.00154475	0.0406447	-1.17396	3.16614	8385	gi|80971503|ref|NM_001037146.1|	60	1	13	24072510	24083686	1	ENSSSCG00000037236	ribosomal protein SA	chr13:24081457-24081517:1:iden:100.0	CTGAGTGGTCTTAAGTTCTTCCATGAACTCTTATTTTCTAAAATAGAAGTGAGTTGGATG
8630	-0.239927	6.19623	-4.26747	0.000164318	0.0105854	0.852273	-3.76837	8430	A_72_P208267	60	6	NA	NA	NA	NA	NA	NA	chr4:62588924-62588983:1:iden:100.0	TAACCGAGTCCCGTAACCTCCCTCGGTTTATTTCCTCATTCATAAACATGGGGATAATGG
8711	-0.587974	7.70333	-4.63385	5.02974e-05	0.00526943	1.9068	-4.05424	8509	A_72_P179246	60	6	NA	NA	NA	NA	NA	NA	chr4:90365328-90365385:-1:iden:96.7	AGACTAGAACCCAGATCTCCTGCTTCCCAGTCTATTGCTCTTTTCCTATGGTTTCCAAGT
8811	-0.359458	7.62179	-5.23558	8.33547e-06	0.00192516	3.59867	-4.45638	8608	A_72_P241432	60	1	15	103542938	103558166	1	ENSSSCG00000016086	chromosome 2 open reading frame 69	chr15:103557343-103557397:1:iden:91.7	CCAAGATGTTTCCAAGGACACAGGGATATTTTTTCCTGCTCTGATCCCTTCCCCCAAAAA
8845	0.583897	8.53153	4.48931	7.71202e-05	0.0068898	1.50541	3.95318	8641	A_72_P471977	60	1	15	100029998	100066584	-1	ENSSSCG00000016067	serine/threonine kinase 17b	chr15:100033183-100033242:-1:iden:100.0	ACAAAGAGAACATCCCGGAGGATAGCAGCATGGTGTCCAAAAGATTTCGCTTTGATGACT
8851	-0.240762	5.96562	-3.78234	0.000596859	0.0229534	-0.406645	-3.43304	8647	A_72_P104046	60	6	NA	NA	NA	NA	NA	NA	chr6:168917054-168917113:-1:iden:100.0	TTACGTGGAGGTGGTAGATAACTCCCACATCTGATTTTTAACAGCTTCCTATCACCCCCT
8859	-0.178731	14.6502	-3.54902	0.00114668	0.0342525	-1.01167	-3.25182	8655	A_72_P462059	60	1	3	6384760	6396875	-1	ENSSSCG00000034019	ATP synthase membrane subunit f	chr3:6390166-6390218:-1:iden:88.3	TTCAAAGAGGTTACTACCGCTATTACAACAAGTACGTCAACGTGAAGAAAGGCAGCGTCG
8924	-0.438911	6.61967	-4.82937	3.47752e-05	0.00433613	1.92225	-4.13971	8720	A_72_P399593	60	1	13	196067599	196173948	1	ENSSSCG00000021598	eva-1 homolog C	chr13:196172604-196172663:1:iden:100.0	CCAGCATGCTCTTAAAGGGACATGTCAAACTGTTTACAGCACATTTTAAAATAAATTAGG
8996	1.21682	10.8345	5.08665	1.30307e-05	0.00249851	3.17772	4.35959	8792	O10689	60	1	6	87363665	87390238	-1	ENSSSCG00000025034	lysosomal protein transmembrane 5	chr6:87364182-87364241:-1:iden:100.0	TCCATTTGTGGGACTAAATCCACAGGTTAGTTCAGTCAGAACAAGGCAAACCCTTTGCTG
9000	-0.300743	7.29146	-5.1578	1.34435e-05	0.00252993	3.36094	-4.35276	8796	O13150	60	1	13	31159949	31179010	1	ENSSSCG00000011359	ATR interacting protein	chr13:31171212-31171256:1:iden:75.0	TGGTGAAATTAGCTGAAAATGCTTCGTTTGATTTCTTGCCCAGGTTCCAGTGCGTGTTCC
9047	-0.236242	10.9502	-4.13499	0.000217389	0.0125165	0.534672	-3.6979	8840	A_72_P473482	60	1	4	27986866	28013914	-1	ENSSSCG00000006024	estrogen receptor binding site associated, antigen, 9	chr4:27987463-27987522:-1:iden:100.0	GTCAGAAGCTGACGTTGGCATATATTTCCTCTAATTTGAATTGGTATTGTTCATCTTTGA
9111	0.783449	9.28807	4.55063	6.43485e-05	0.00619834	1.67538	3.99627	8901	A_72_P213622	60	1	7	25178086	25182954	-1	ENSSSCG00000001472	major histocompatibility complex, class II, DO alpha	chr7:25178881-25178938:-1:iden:95.0	CTTGGAACGGTGTTTCTCCGATCTCTGTCTTGGTGTTTAAAAAATCATAAAAGTGTCAAA
9127	0.22009	13.3164	4.22226	0.000188122	0.011482	0.705732	3.73445	8916	A_72_P040181	60	1	4	74295922	74338428	-1	ENSSSCG00000006237	syndecan binding protein	chr4:74295971-74296030:-1:iden:98.3	ACTTCTCTGTAAACAAAATGACAATGGCACTTCCTCATCCTTTCTTTGTTGGTTTCTGCC
9131	-0.33983	7.88649	-3.56197	0.0011063	0.0334846	-0.978538	-3.262	8920	gi|54607186|ref|NM_001006591.1|	60	1	9	7688110	7694360	1	ENSSSCG00000040207	purinergic receptor P2Y2	chr9:7694052-7694111:1:iden:100.0	ACACGAAGAGGACAGAAGACTCGGCCAGCAGCGAGGACTCCAGGCGGACAGAGATCACAC
9137	-0.257869	6.72893	-4.35896	0.000125705	0.00904387	1.11345	-3.83472	8926	A_72_P306303	60	1	7	29807011	29815191	-1	ENSSSCG00000001516	BCL2 antagonist/killer 1	NA	TATGAGTACTTCACCAAGATCGCCTCCAGCCTGTTCGAGAGTGGCATCAACTGGGGCCGA
9166	-0.383641	7.11046	-4.79826	3.8171e-05	0.00450407	1.89906	-4.11828	8954	O8187	60	1	14	85485171	85496381	1	ENSSSCG00000010350	retinal G protein coupled receptor	chr14:85495266-85495321:1:iden:93.3	TATCTATATGCAACCTTCGCGGATGTGACCTCCATCTCCCCCAAGCTGCAGATGGTGCCG
9173	-0.208444	10.0035	-4.74887	4.22406e-05	0.00467858	1.76019	-4.09487	8961	A_72_P049366	60	1	5	26964788	27083336	1	ENSSSCG00000000457	ubiquitin specific peptidase 15	chr5:27070697-27070741:1:iden:75.0	CAGCTTAGGCTAGATGAAAGATCTTTTCTTGCTTTGGATTGGGATCCTGATTTGAAAAAA
9220	0.199427	14.9023	3.62123	0.00093885	0.0303606	-0.873907	3.30824	9007	CUST_16_PI427286967	60	7	NA	NA	NA	NA	NA	NA	chrX:58149334-58149393:-1:iden:100.0	GTGACTGGTTCACTTTGCTGTATAGTAGAAAATTGACAACACTGTAAACCAACTATAATG
9296	0.506473	8.2037	4.19952	0.000180247	0.0111746	0.709861	3.7452	9078	A_72_P061276	60	1	1	239912128	239945002	-1	ENSSSCG00000033222	tripartite motif containing 14	chr1:239912155-239912214:-1:iden:100.0	AGACGACTATAAGGATTAGTAATAATGTGTGTAATCTACCTGGAATAGAGAATGCTCGCA
9301	-0.241252	6.21346	-3.73868	0.000675114	0.0247853	-0.521046	-3.39949	9083	A_72_P423344	60	6	NA	NA	NA	NA	NA	NA	NA	AATATTAACATTAATAGGAAAGCAAGACACCTTGCTTCCCATTCCCACTCAGAACAGTTT
9327	-0.56547	7.32213	-5.02423	1.57098e-05	0.00268969	3.00161	-4.31849	9108	A_72_P055116	60	1	4	109885121	109908478	-1	ENSSSCG00000006810	potassium voltage-gated channel subfamily C member 4	chr4:109885344-109885402:1:iden:98.3	TGGCCTCTGCTATTGCACGCATCCTCTGGCCACCAGCCAGGAAGTACAGTATTGCAACTC
9339	-0.243514	6.20195	-3.50034	0.00137663	0.037672	-1.16859	-3.19951	9119	A_72_P031831	60	1	14	63175653	63299917	-1	ENSSSCG00000010211	coiled-coil domain containing 6	chr14:63178377-63178436:-1:iden:100.0	GAGAACTGAAAATTAATTTATCCGTAATTTTGCAGACTCCATGTTTTGTGACAGCATCTC
9357	0.397395	7.63407	3.95308	0.000394314	0.0179089	-0.0208257	3.54386	9137	A_72_P328828	60	1	1	83847819	83850881	-1	ENSSSCG00000004458	trophoblast glycoprotein	chr1:83848146-83848205:-1:iden:100.0	TTCAAGGTGTAGCAAGTGTACTCCCACAGATAGCATTCAACAAAAGCTGCCTCGACTTTT
9382	0.81684	6.70713	5.39146	5.21851e-06	0.00139557	4.04004	4.55581	9162	gi|115555347|dbj|AK233960.1|	60	1	5	60333082	60357900	-1	ENSSSCG00000000623	BCL2 like 14	chr5:60334621-60334678:-1:iden:96.7	GTGGGACAGGTATTTGTTGACCTCGTGAGGGTGAAATGATAAATTGTGCATGAGCATAAA
9621	-0.240753	12.9034	-4.10679	0.000235878	0.0130986	0.458394	-3.67712	9395	gi|115549196|dbj|AK231872.1|	60	1	5	69747720	69772077	-1	ENSSSCG00000000767	ATPase H+ transporting V1 subunit E1	chr5:69752647-69752706:-1:iden:100.0	TTCCTTCCCAGTCCTGTCTGTCTGTAATCCTGTCTGGTATGTAATTTACCTGTTGCATCC
9689	1.11632	11.6648	4.06039	0.00176918	0.0439496	0.289164	3.12647	9463	A_72_P110576	60	1	14	101125471	101254677	-1	ENSSSCG00000010450	lipase A, lysosomal acid type	chr14:101131400-101131459:-1:iden:100.0	GCAGACAGTGTAATCTTGTGCAGACCTTTTAACATTTGAAAGGTCTCATTTAAACTTTTC
9693	0.654863	11.1368	5.02342	1.57481e-05	0.00268969	2.99931	4.31796	9467	A_72_P376303	60	1	15	137785761	137787694	-1	ENSSSCG00000016342	hes family bHLH transcription factor 6	chr15:137785808-137785864:-1:iden:95.0	GTAGTAGGTTGCCAGCGTTTGTTCCAATTCTGTTAAATAAAGGATTTTGGAAAGTCAAAA
9737	0.386132	7.82891	3.65274	0.000859243	0.0286096	-0.744677	3.33297	9511	A_72_P340113	60	1	X	125158154	125209035	-1	ENSSSCG00000012824	GRB2 associated binding protein 3	chrX:125158190-125158249:-1:iden:100.0	CTGCATACCACCTTTGTATACACAAGCATGCTGATTTTTTAAAATTCACTGTTTCCACTA
9773	-0.278492	12.523	-4.29561	0.00113817	0.0342453	0.933124	-3.25394	9547	O8109	60	1	12	20754183	20766478	-1	ENSSSCG00000017420	2',3'-cyclic nucleotide 3' phosphodiesterase	chr12:20756084-20756143:1:iden:100.0	TTCATCATGTCTCCACGTCTTTAGAGCAGTTTCGTTTTCTCAGTCGGATACCCTGTGTCT
9826	-0.276931	14.6339	-3.47207	0.00141782	0.0384475	-1.2076	-3.191	9598	A_72_P610434	60	7	NA	NA	NA	NA	NA	NA	chr5:21989331-21989373:-1:iden:71.7	TTATTGATAACATCTTTCGCTTCACCCAGGCTGGCTCAGAAGTGTCTGCTTTATTGGGCA
9889	0.182518	9.01327	5.03931	1.53044e-05	0.00266999	2.7496	4.32426	9660	A_72_P560974	60	6	NA	NA	NA	NA	NA	NA	chr15:77170196-77170255:-1:iden:100.0	ATACTTACCACAGACTCTCCTTAATATTGTACAGTTAAACTGTGGCTCTTATTTCTGATG
9917	2.26874	11.3737	4.45698	8.48298e-05	0.00727362	1.416	3.93033	9688	A_72_P721793	60	1	5	33612593	33618953	1	ENSSSCG00000000492	lysozyme	chr5:33618856-33618916:1:iden:100.0	AATTCGCAGGCATTGAATAATTGCTAATTAACCACAGGTGTGAATTTATGCATGCTGTAA
9932	0.176332	7.68476	3.4282	0.00159892	0.0413029	-1.31838	3.1561	9703	A_72_P281509	60	6	NA	NA	NA	NA	NA	NA	chr8:115702952-115703009:1:iden:96.7	TCAATAATACCGTTCTGTTCTACTGCTCATGGTGACCAATAAACAGTGTATGGATGGGAA
10022	-0.334905	9.81894	-3.48306	0.00137562	0.037672	-1.17973	-3.19972	9792	A_72_P429544	60	6	NA	NA	NA	NA	NA	NA	chr4:2845137-2845197:1:iden:100.0	CGCCCTGTCAAGTTGATGTACCTTTTTTCCTGCAAATAAAAATAACTGTGTATTCATCAA
10068	0.427964	10.0796	4.85446	0.000453881	0.0194885	2.36105	3.50659	9838	A_72_P580327	60	1	14	59515681	59552282	1	ENSSSCG00000010181	chromosome 14 C1orf198 homolog	chr14:59551776-59551834:1:iden:95.0	TAAGTACCGGTTAAGTATAGTTGAAATAGTCAAGGGAGGGGAGTTCCCTAGTGGGTCAGT
10072	0.67306	7.05277	4.71637	0.000526754	0.0212865	1.1491	3.46677	9842	A_72_P163326	60	6	NA	NA	NA	NA	NA	NA	chr14:32554642-32554701:-1:iden:95.0	CGTCCTGTACACTTAGACTCACATTTTCCCTTGTGGATGTTTTGCTTTCATAAAACATTT
10143	-0.367885	10.422	-3.83407	0.000533959	0.0214688	-0.355071	-3.46312	9912	A_72_P001546	60	1	14	43451846	43687726	1	ENSSSCG00000009957	myosin XVIIIB	chr14:43684968-43685028:1:iden:100.0	TTTGAGACAGAAGAGGCCGACAGGGCTTTCTGTCAGGGATAACCACCATTTTGAAAAAGA
10199	-0.253014	6.83271	-3.9254	0.000417447	0.0185249	-0.120481	-3.5288	9968	A_72_P168291	60	1	2	143475942	143506105	-1	ENSSSCG00000022289	protocadherin 1	chr2:143478865-143478919:-1:iden:91.7	CCTCCCTGCGGCTCATGCAGTGTCTGTACATAAGGACCTTGGAATGATGTCCCCAAAAAA
10227	0.337261	7.35423	4.5573	6.59963e-05	0.00630294	1.57217	3.99028	9996	O3030	60	1	6	55446210	55449416	1	ENSSSCG00000037098	chromosome 6 C19orf81 homolog	chr6:55449531-55449585:1:iden:91.7	CGAGGGGGTGGATACTGTGAGTTTAATTATAAAGAATGACCTGGTACAAAAGCCAAAAAA
10300	1.25022	11.6098	3.73945	0.000673652	0.0247853	-0.519034	3.40008	10066	A_72_P164781	60	1	6	53097142	53111565	1	ENSSSCG00000029371	complement C5a receptor 1	chr6:53111448-53111507:1:iden:100.0	ATGCCCAATCAAGGGACTCTATACAGCCCGTAACCTTTCGACTTTTAAGAAACCGAGTAA
10317	0.652597	9.72901	3.5653	0.00109613	0.0332264	-0.970005	3.26461	10083	A_72_P400713	60	1	17	50353929	50550250	-1	ENSSSCG00000031118	phosphatidylinositol-3,4,5-trisphosphate dependent Rac exchange factor 1	chr17:50353144-50353203:-1:iden:100.0	CTATATTGTCTAACAGGGGACCAACCTAAGGTAGTATTGACAACTCTTTCCAGTTCTACT
10326	-0.397051	10.7123	-5.0122	1.6286e-05	0.00273558	2.96768	-4.31053	10092	A_72_P152901	60	1	13	138018447	138105564	1	ENSSSCG00000028475	karyopherin subunit alpha 1	chr13:138102282-138102341:1:iden:100.0	AGTTCCCCTGACAAGCTGTTATACATCTCCGGTAAATCCTGCTGAATGTTAGGGATATTC
10345	0.463699	11.1613	3.75091	0.000732102	0.0259906	-0.501601	3.37727	10111	A_72_P411278	60	6	NA	NA	NA	NA	NA	NA	chr12:2092243-2092302:-1:iden:98.3	TTTGATGAAGGTGTTTTGTTTTGTGTGCTCTGCCTTCAAAGCGCTGACAGTCACACTTGG
10392	-0.415278	17.5487	-4.47169	8.59024e-05	0.00727362	1.25217	-3.92731	10157	A_72_P599573	60	1	12	55190601	55215951	-1	ENSSSCG00000018003	myosin, heavy chain 4, skeletal muscle	NA	TTAGAAACACACAAGGAGTACTGAAGGACACTCAGCTCCATTTGATGATGCCATCAGAGG
10417	0.544444	11.8186	4.31122	0.000136854	0.00941286	0.977957	3.81379	10180	A_72_P610249	60	1	7	24825011	24830844	1	ENSSSCG00000001453	MHC class II DR-alpha	chr7:24830279-24830337:1:iden:95.0	ATTTCCTCTTGGAACAGCTTTACAAACCCAGCAATACTCCAGTTGTTCACCTCCGTGAAG
10442	-0.24931	7.02573	-4.27023	0.000146684	0.0098127	0.902699	-3.79662	10205	O13834	60	1	4	50344816	50389085	1	ENSSSCG00000006136	regulator of microtubule dynamics 1	NA	TAAGTTTTTGCTGTAGAAGTTTGGATCCACTTGCTCTGCCCTGTGAAAGTAGCCTAAGGC
10446	-0.239099	6.16093	-3.93477	0.000386906	0.0176315	-0.00332463	-3.54886	10209	O10465	60	1	X	14714778	14823413	-1	ENSSSCG00000012155	Scm polycomb group protein like 2	chrX:14719251-14719310:1:iden:100.0	TTTAAGTTTTTCAATATAGTAACATAACTTTAAGGCTGGCCCCAACTTCAGCCCCATATA
10488	0.24789	6.04809	3.53586	0.00118921	0.0350545	-1.04532	3.24146	10249	gi|115546887|dbj|AK237733.1|	60	6	NA	NA	NA	NA	NA	NA	chr2:51732234-51732293:-1:iden:100.0	ATGTGTTTAGAAAGGGACCCACTATGAAACTTATGAAAGTTTTCTATGAAGCATCTCCAT
10514	-0.707018	14.1832	-5.71617	0.00172382	0.0432541	4.69435	-3.1341	10274	O11629	60	1	X	58456069	58583279	-1	ENSSSCG00000012411	phosphorylase kinase regulatory subunit alpha 1	chrX:58456204-58456263:-1:iden:98.3	CATCACTATGCTTCCCATATAGTGCTACTTCACTTTTAAAGCAACTTTTAAGAGAACTCA
10518	0.301766	16.72	3.41647	0.00165103	0.0421951	-1.34791	3.14674	10278	A_72_P729083	60	2	1	92421230	92472785	1	ENSSSCG00000004489	eukaryotic translation elongation factor 1 alpha 1	chr1:92424751-92424811:1:iden:100.0	CAGAAGGCTAAATGAATATTATCCCCAATACTGCCACCCCAGTCTTAATCAGTGGTGGAA
10543	0.161741	10.9356	3.92014	0.000405176	0.0181388	-0.113669	3.53669	10303	O14016	60	1	2	89045085	89107255	1	ENSSSCG00000014121	zinc finger FYVE-type containing 16	chr2:89106727-89106786:1:iden:100.0	ATCAGTTTGTTCATACGGTTCCTACTGAATCACATCTGTAGTCCTAGCCAAAGACAGTAT
10579	-0.191184	5.96682	-3.43481	0.0015703	0.0410356	-1.30174	-3.16137	10338	A_72_P281354	60	6	NA	NA	NA	NA	NA	NA	chrX:25001539-25001598:-1:iden:100.0	TAAATGCACCCCTTGGTTTGCTGCTGCAGGAAATGTACAACTTTTAAAGAGGTGTCCTCC
10604	0.245268	10.2702	3.54582	0.00130336	0.0367152	-1.03898	3.21524	10363	A_72_P071341	60	1	15	137011430	137104085	-1	ENSSSCG00000027331	collagen type VI alpha 3 chain	chr15:137050934-137050982:-1:iden:81.7	CTGAGGCTGAACTTGCTGGACCTGGATTACGAACTAGCAGAGCAACTTGACAACATTGCT
10606	-0.768684	8.57268	-3.66229	0.000836603	0.0281987	-0.719938	-3.34039	10365	O10772	60	6	NA	NA	NA	NA	NA	NA	chr15:61140727-61140786:-1:iden:100.0	ACTGCACGGTTTACGCCACAAAAGTGCTCTTGACATTCGTGACACCGTTTTGACTTTTTT
10624	0.341253	9.90664	3.87475	0.000473907	0.0200535	-0.241683	3.49509	10383	gi|47522923|ref|NM_214054.1|	60	6	NA	NA	NA	NA	NA	NA	chr17:11195625-11195684:-1:iden:100.0	ATCCAGTCTCGTGTTTATTTACTATGTTGCCACAACCCTGAATGATATCTTACTGGAATA
10645	1.30232	8.24096	4.52254	7.63639e-05	0.0068662	1.56517	3.95553	10404	O182	60	1	5	62437647	62485537	1	ENSSSCG00000000660	alpha-2-macroglobulin	chr5:62483599-62483658:1:iden:100.0	TCCCTGTTCCACAGCTTCAGTTCTCCATATTAGAAAAGAGTGTATCTCTGAAAGCTTAAT
10664	0.157803	9.85594	3.43346	0.00157612	0.0410764	-1.30515	3.16029	10423	A_72_P436869	60	1	X	110928075	110950993	1	ENSSSCG00000012691	zinc finger protein 449	chrX:110948536-110948595:1:iden:100.0	AGTGCCTTAGTCTGGATGTGCCCAACTGCTCTGTATCTATGCAATGTTTTAATAAAGTGG
10675	-0.248916	16.3321	-3.83544	0.000513497	0.0209161	-0.266813	-3.47362	10434	A_72_P127246	60	1	MT	11359	12736	1	ENSSSCG00000018087	NADH dehydrogenase subunit 4	chrMT:11823-11882:1:iden:100.0	AGGATCCCTACCACTGCTAGTAGCACTAGTTTATATCCAAAATACCACAGGCTCACTAAA
10709	0.483038	10.3101	4.57439	0.000629458	0.0237252	1.45528	3.41859	10468	A_72_P177091	60	1	6	49245802	49277917	1	ENSSSCG00000038806	AXL receptor tyrosine kinase	chr6:49277305-49277364:1:iden:100.0	GTCTAAGAACCTAGATTCTCTATGTCAAAGATTCCAGATCATATGCTTCAAGATTCTAGA
10805	-0.489823	8.18652	-4.03401	0.00197192	0.046906	0.128314	-3.09443	10562	A_72_P512217	60	7	NA	NA	NA	NA	NA	NA	chr7:75024851-75024903:1:iden:88.3	TCTTAAAAGGCCGCCAAGAGGGCTGGTGCCGAGACTCAGCCACAGATGAACAGCTCTTCA
10836	0.32786	15.1428	3.78982	0.00058437	0.0225799	-0.386997	3.43877	10592	A_72_P025761	60	7	NA	NA	NA	NA	NA	NA	chr1:92424040-92424099:1:iden:100.0	TGTTACAACTGAAGTCAAGTCTGTTGAAATGCACCATGAAGCTTTGAGTGAAGCCCTTCC
10838	-0.25624	12.2488	-4.23181	0.000170594	0.0108424	0.723983	-3.759	10594	A_72_P030316	60	3	12	1084394	1092592	1	ENSSSCG00000039650	phosphate cytidylyltransferase 2, ethanolamine	chr12:1090986-1091031:1:iden:75.0	TTCACGATTTTGTACCTGGCTAGCTGGTGTGCAGCCGAATAAACCTGCTGCCGGGAAAAA
10851	-0.265919	6.23663	-4.04731	0.000285007	0.0146834	0.10609	-3.62856	10607	O7061	60	1	2	1469104	1496346	-1	ENSSSCG00000035293	insulin like growth factor 2	chr2:1488379-1488432:-1:iden:90.0	CTCTTTATCCACCACCCAGGAGCTTCAGGGACTACACAGCGACTAGAGGGCAGGGGCCGA
10865	0.628588	10.891	6.00404	8.28353e-07	0.000487996	5.77471	4.92857	10620	A_72_P189221	60	1	14	89113776	89331268	-1	ENSSSCG00000010381	Rho GTPase activating protein 22	chr14:89113778-89113837:-1:iden:100.0	TGGGATCTGAGTGGCCCACTGGAAACTTTTTGCATTCTTTATTAAATGTGCTCTGAAAGC
10878	-0.316448	7.52509	-3.52476	0.00122624	0.0357721	-1.07364	-3.2327	10632	A_72_P301884	60	1	6	12405616	12412778	-1	ENSSSCG00000023012	chymotrypsinogen B-like	chr6:12405555-12405609:-1:iden:91.7	GTCCAACCCCAGCACCCATCTGTGCAAAACTCAAATAAACCTCCTTGCATCTGCAAAAAA
10882	0.42583	5.85313	3.88964	0.000440124	0.0191548	-0.123348	3.51478	10636	A_72_P358663	60	6	NA	NA	NA	NA	NA	NA	chr11:49025828-49025887:1:iden:100.0	TCTGGTTGGATTTCTTCCATCTAAATTTTAAGGGCCCCAGTAGAGAATATAAGTCTTTAA
10906	-0.265059	5.63327	-4.07682	0.000257221	0.0137757	0.377486	-3.65496	10660	A_72_P199642	60	6	NA	NA	NA	NA	NA	NA	chr14:88525299-88525358:-1:iden:98.3	AGCTCTCATTACAAATAAGGCTGCAGGACACACAGCATGGAGCTGTTTTATCCATTGCAC
11016	-0.33113	7.62865	-3.53605	0.0011886	0.0350545	-1.04485	-3.2416	10767	O9216	60	1	16	71980468	71989011	-1	ENSSSCG00000036438	glutathione peroxidase 3	chr16:71984128-71984187:1:iden:100.0	GTATTTGCCAGCGTACTTCTTAAAAGGGATGTACTCCTCCCCGTCGATGGTGAGGGCTCC
11101	-0.324456	7.75913	-3.50792	0.00132268	0.036916	-1.13161	-3.21101	10850	A_72_P077646	60	1	9	7688110	7694360	1	ENSSSCG00000040207	purinergic receptor P2Y2	chr9:7694052-7694111:1:iden:100.0	ACACGAAGAGGACAGAAGACTCGGCCAGCAGCGAGGACTCCAGGCGGACAGAGATCACAC
11122	-0.3023	8.36847	-4.87305	0.000281548	0.0146145	1.90926	-3.63171	10871	O1643	60	1	5	67290112	67305758	-1	ENSSSCG00000000742	integrin alpha FG-GAP repeat containing 2	chr5:67293329-67293388:-1:iden:100.0	TAGAGCTACGTCCTGATAAACCCACTCCAAGTTGAATCTACTGTAAACCAAACATTCATT
11128	0.381186	10.6684	4.60689	0.000669099	0.0247032	1.79348	3.40194	10877	A_72_P207342	60	6	NA	NA	NA	NA	NA	NA	chr14:59553596-59553655:1:iden:100.0	GCCACCCTCTCTTTGATACATGTTTTCAAAAACAAGAAATTCTTACTGACTACTTGTAAC
11210	0.746908	14.9927	5.06033	1.40999e-05	0.00259343	3.10343	4.3423	10958	O2050	60	1	X	124250338	124296636	1	ENSSSCG00000012766	biglycan	chrX:124295396-124295450:1:iden:91.7	GGGGCTGCTTCTGAGGTCGATCGCTGTCTTTCAATTAAAGAAACACTGTGCAATAAAAAA
11225	-0.210584	9.89566	-3.34256	0.0020186	0.0474849	-1.53276	-3.08748	10973	A_72_P222587	60	1	7	37074483	37088533	1	ENSSSCG00000026752	bystin like	chr7:37087217-37087276:1:iden:100.0	TGCCCATTTTCTCACAGCCCGTGAGCTAAGAATGAGTTTTACATATTTTTTAATGTTTGG
11416	0.326112	7.91375	3.88104	0.000451044	0.0194221	-0.146163	3.50826	11159	A_72_P158916	60	1	4	89130128	89133127	1	ENSSSCG00000023957	cilia and flagella associated protein 126	chr4:89133101-89133160:1:iden:100.0	CAAAAATGCCAACTTGGAACTCCATAAGGGACTAAGGGACCACACTGAGAAAAGCTGTCT
11442	0.252854	8.81839	4.0594	0.000270478	0.0142603	0.330561	3.64205	11185	A_72_P087226	60	6	NA	NA	NA	NA	NA	NA	chr14:134117243-134117302:-1:iden:100.0	ATGCAGGCAGTGCGACTTTTTTGAATTGCGTGCTGTGTGGAAAACTTTGTTCTTGCCCTT
11450	-0.281639	5.89964	-3.37803	0.00212971	0.0492437	-1.45052	-3.07152	11193	A_72_P309963	60	6	NA	NA	NA	NA	NA	NA	NA	AGTCCATGTTTGACGATGATACAGATGATATTTTCTCCTCTGGCCTCCAGGCTAAAGCAT
11454	-0.277253	12.36	-3.62444	0.000958337	0.0306755	-0.851294	-3.30248	11197	A_72_P058726	60	6	NA	NA	NA	NA	NA	NA	chr5:69843212-69843270:1:iden:98.3	TTCTAGTTTGGCTTTCAGAGTTCAAGAATGGGGGCCTTTACTGAACTCACAGTCTGAATG
11484	0.485694	14.4502	5.16981	0.000267788	0.0141817	3.10568	3.64462	11227	A_72_P551931	60	7	NA	NA	NA	NA	NA	NA	chr5:51831148-51831207:1:iden:100.0	GTCAAAGCCCATGCTTAGTTTAATGCTTTCAAGCAAGTCCTTGAACAAATAAAGTTAACT
11512	0.444794	13.5941	4.40964	0.000959023	0.0306755	1.13009	3.30228	11255	A_72_P601483	60	7	NA	NA	NA	NA	NA	NA	chr5:51831116-51831176:1:iden:100.0	CTTCCTTAAATATTGAATGTGGGCTCCCAGAGTCAAAGCCCATGCTTAGTTTAATGCTTT
11518	-0.244555	9.86764	-4.01111	0.000310833	0.0154841	0.20078	-3.6061	11261	A_72_P593445	60	7	NA	NA	NA	NA	NA	NA	chr14:129448080-129448140:-1:iden:100.0	GTACTACGATCGAAGGACATGTTTTAAATGCTATTGGGGTAAAGAATCTCCTGATATGAC
11623	-0.331052	7.97345	-4.84194	2.80722e-05	0.00381893	2.35601	-4.18857	11363	A_72_P031376	60	1	1	236455240	236468213	-1	ENSSSCG00000005319	glucosylceramidase beta 2	chr1:236455243-236455302:-1:iden:100.0	GTGATCACCTCCTCTCTAGACAAAAATGCCTGAAGTTCCTCATTAAAACAAACACACAGG
11629	1.29384	11.7857	4.10951	0.000234027	0.0130493	0.465753	3.67913	11369	A_72_P012216	60	6	NA	NA	NA	NA	NA	NA	chrX:33680522-33680581:1:iden:100.0	GACCCTGGGAGATAATTCCTGGGAAGAACTATTAAAATTGCGCTCAGTTATTAAAATGCA
11663	0.497145	13.2811	3.79294	0.000579227	0.0224974	-0.378784	3.44116	11401	O15013	60	1	6	51372241	51375617	1	ENSSSCG00000003088	apolipoprotein E	chr6:51375270-51375329:1:iden:100.0	CCCCCAGCCTTAGCTGCCCTCTTGGTGGGCCCCTGCTTAATAAAGATTCATCAAGCTTCA
11669	0.449244	10.1298	3.61419	0.00095915	0.0306755	-0.919599	3.30224	11407	A_72_P607653	60	1	4	35975508	36010670	1	ENSSSCG00000006062	tyrosine 3-monooxygenase/tryptophan 5-monooxygenase activation protein zeta	chr4:36009745-36009805:1:iden:96.7	GTGAGTCTTGATGATAAGGGTGAGAAACTGAAATCCAATAATGGTTTTGTTGCTTGTTTT
11722	-0.297207	9.41982	-3.65101	0.000863428	0.0286276	-0.749177	-3.33162	11460	A_72_P202682	60	1	17	38660396	38775621	-1	ENSSSCG00000038237	ubiquinol-cytochrome c reductase complex chaperone	chr17:38661567-38661626:-1:iden:100.0	CAGGCAGGAATTTGCTGATTAATTTATTTTTAATGGAGTGAAGTATACCGTGCACCAAAA
11744	-0.364466	12.9218	-4.52512	8.58655e-05	0.00727362	1.53126	-3.92741	11482	A_72_P667948	60	7	NA	NA	NA	NA	NA	NA	NA	CGTCCGTTTTCTTGTGGATCTTCTCATCAAACAACATAAGGAAGATGTTTTAGAGTATAA
11802	-0.395588	7.8367	-3.51082	0.00127435	0.0363261	-1.10917	-3.22169	11538	A_72_P358171	60	6	NA	NA	NA	NA	NA	NA	NA	CCTTTATTAAAAATCCTTTTTCCCCCGGTATTTCTTGTCCACACCCCCTTCCTTAAAAAA
11830	-0.645464	14.8129	-5.37758	9.50413e-06	0.00206357	3.89602	-4.42816	11566	A_72_P593234	60	1	X	58456069	58583279	-1	ENSSSCG00000012411	phosphorylase kinase regulatory subunit alpha 1	chrX:58456246-58456302:-1:iden:95.0	CTGATGACACTGATGGCTACATTTCTCTGGGTTTAAGTTGTCCATCACTATGCTTCCCAT
11852	0.32298	9.23161	3.36534	0.00200348	0.0472517	-1.48813	3.08972	11588	A_72_P585786	60	6	NA	NA	NA	NA	NA	NA	chr17:11195669-11195729:-1:iden:100.0	GTCATTTGATAACTGAGAAACTAGGCTTCAGCTTATTTATATCAATCCAGTCTCGTGTTT
11865	0.291601	14.312	4.36681	0.00011057	0.00832565	1.16748	3.86614	11601	O2307	60	3	2	13322843	13338996	-1	ENSSSCG00000013181	serpin family G member 1	chr2:13324167-13324216:-1:iden:83.3	CAGCTTCCTCTGGTACAAATACAGCAGACTCTACAAATAAAACCTGGCAGTCCTCGAAAA
11870	0.791637	7.44387	3.73322	0.000733666	0.0259929	-0.55561	3.37668	11606	A_72_P513332	60	6	NA	NA	NA	NA	NA	NA	chr14:89770104-89770163:-1:iden:100.0	GTAATGCAATACTCATAAGCAATTTTCCGTGTGTAAGATAGAATAAACCATCTTGTGAGG
11891	-0.279667	11.3902	-5.33782	6.53301e-06	0.0016292	3.51744	-4.50836	11627	A_72_P488341	60	1	14	40481239	40522006	1	ENSSSCG00000009910	ring finger protein 10	chr14:40521666-40521725:1:iden:100.0	ATAAGAAGGGTTTTGCCTCTAGAAGGTGGCTTTTTGGCGAGGAAAGCTGTAACAGCCATT
11931	0.977265	6.28522	4.49597	7.56204e-05	0.00684609	1.52384	3.95787	11665	A_72_P562289	60	1	14	8961852	8967912	1	ENSSSCG00000009648	neurofilament medium	chr14:8966969-8967028:1:iden:100.0	GGGGATGTCTTGAGATGTATTATACGAAGAACCAACTGAGCCAAAAATAATAAATGAAAC
11966	0.299152	8.92496	3.54924	0.001146	0.0342525	-1.01112	3.25199	11700	A_72_P213397	60	1	8	29370681	29590571	1	ENSSSCG00000028983	TBC1 domain family member 1	chr8:29590514-29590573:1:iden:100.0	CACAAAGGTATCGACTCTGCGGTAAATAAGAAAGCAATAAAGCAAATCATTCATGCCCGT
11989	-0.349433	6.72275	-3.49896	0.00134914	0.0374088	-1.18456	-3.20532	11723	A_72_P441484	60	1	X	86708632	86714329	-1	ENSSSCG00000012547	serpin family A member 7	chrX:86711698-86711757:-1:iden:100.0	TCATCCCAGACCTCAAACCAAACACCATCATGGTCCTGGTGAACTATATTTGCTTTAAAG
12033	-0.192411	6.8143	-4.07101	0.000261571	0.013917	0.361824	-3.65066	11764	A_72_P075726	60	6	NA	NA	NA	NA	NA	NA	chr6:100485944-100486003:1:iden:100.0	ATCATTTCTGCTGTCACTACTGTCCAGTGTTAGCCGTGATGGGGCTGCTGGGGTCCCTAC
12105	-0.865163	12.5638	-6.10452	6.21439e-07	0.000428151	5.25006	-4.98443	11835	A_72_P644818	60	2	X	58456069	58583279	-1	ENSSSCG00000012411	phosphorylase kinase regulatory subunit alpha 1	chrX:58456823-58456882:-1:iden:100.0	TTTTATAAGGGCACTAATCCTTCCATGGGGACTCTATCATCTTCCAAAGGTGCCCATCTC
12115	0.408138	7.21858	4.19637	0.000181906	0.0112184	0.701291	3.7429	11845	A_72_P154211	60	1	14	16717175	16838620	-1	ENSSSCG00000009705	polypeptide N-acetylgalactosaminyltransferase 7	chr14:16743968-16744027:-1:iden:100.0	GTGGTCAACCCTCATGAGAACAGTCCACAGTGTAATTAAAAGGACTCCAAGGAAATACCT
12135	0.787806	6.86268	5.76473	1.69902e-06	0.000711995	5.0978	4.78628	11865	gi|115549417|dbj|AK235439.1|	60	6	NA	NA	NA	NA	NA	NA	chr5:63090452-63090511:-1:iden:98.3	ATTTAAAACCATTTCTCCTAGTCCTACCTGAGTTAAAGCTGATCATTTATTCTAGGGCTT
12137	-0.673304	8.44818	-6.31296	3.87327e-07	0.000360603	5.58903	-5.07508	11867	O13134	60	6	NA	NA	NA	NA	NA	NA	NA	TGTAGAATTCCAGAGACAGGTAATAGATCCTCTTGGGGTCCTTCTCATAGTAGTGCTGCT
12163	0.858708	7.93626	5.57364	7.87936e-05	0.006966	3.38093	3.94804	11892	O3082	60	1	9	8627416	8667755	-1	ENSSSCG00000014840	prolyl 4-hydroxylase subunit alpha 3	chr9:8627523-8627582:-1:iden:98.3	GGTGTCTCTGTATCAGGAGTGCACTTCATGAGATGATTTTTAAAGTAGTAGAAAAAAGTA
12231	-0.227132	5.82259	-3.60501	0.00118159	0.0350076	-0.975933	-3.24329	11960	A_72_P327203	60	1	X	108332624	108348437	-1	ENSSSCG00000026301	RAP2C, member of RAS oncogene family	chrX:108333354-108333413:1:iden:100.0	GGACAAAGAAGAAACAAGGTTTCAATTGCCTCCACCCTTACAATCTCACTTTCATAAAAT
12294	0.356015	11.4552	3.8968	0.000509966	0.0208757	-0.136284	3.47547	12022	A_72_P233842	60	1	15	137011430	137104085	-1	ENSSSCG00000027331	collagen type VI alpha 3 chain	chr15:137041315-137041363:-1:iden:81.7	TGGTCCCACTGGTCCTCCAGGCCTGATTGGTGAGCCAAGGCATTCCTGGATCTCGGGGAA
12319	-0.154673	18.2457	-3.42969	0.00159245	0.0412565	-1.31464	-3.15729	12046	A_72_P599694	60	2	12	55225686	55278278	-1	ENSSSCG00000029441	myosin, heavy chain 2, skeletal muscle, adult	chr12:55228674-55228734:-1:iden:100.0	AAGAAGAAGCTGGAGACAGACATCTCCCAAATCCAGGGAGAGATGGGGACATTATTCAGG
12484	0.21734	9.68122	3.64988	0.00101471	0.0316312	-0.784671	3.28642	12210	O5138	60	1	7	75091250	75104189	-1	ENSSSCG00000025470	testis specific serine kinase 4	chr7:75094947-75095006:-1:iden:100.0	GGGGTGGAGAGGGAGCAAAACAGGAGGGTCTGGGGCTAAAAATCTTTTATACCAAAAATA
12542	0.34468	6.30933	4.19022	0.00020933	0.0122707	0.66938	3.70748	12268	A_72_P380478	60	6	NA	NA	NA	NA	NA	NA	chr4:59583871-59583922:1:iden:86.7	AAAGGATCAAAGAAACCATGGAGCTTTTACTGTCTGCTAAGTATTGGATTCTCCCAAAAA
12565	1.16374	10.8353	5.82489	1.41808e-06	0.000670274	5.26815	4.82245	12289	A_72_P286484	60	1	6	58941108	58952131	1	ENSSSCG00000034284	leukocyte-associated immunoglobulin-like receptor 1	chr6:58949124-58949183:1:iden:100.0	ACAGACCACGTCTTCTGGAACATGCTTCACCTTGTTCCGCAATAATAAATGTTCCCACAG
12577	0.355608	7.14939	4.21571	0.00135513	0.0374381	0.486834	3.20404	12301	A_72_P398963	60	1	6	158219136	158261729	-1	ENSSSCG00000021216	transcription elongation factor A N-terminal and central domain containing 2	chr6:158221200-158221259:-1:iden:100.0	CGGTTTAAGGTTCTGCAGAAGATACATGATGAAATTTCTTTTGAAATGAATTCCTGTAGG
12633	0.235367	8.83495	4.86095	2.55943e-05	0.00367626	2.54212	4.20949	12357	A_72_P427324	60	1	1	261133231	261229288	1	ENSSSCG00000032297	centriolin	chr1:261228117-261228176:-1:iden:100.0	GCGTTAGACATTCCAGTATGATGTTCAAGTATTTTTCATGGACAATAAAGTGTTTGATGC
12676	0.375925	8.07868	4.10377	0.00158515	0.0411461	0.423586	3.15863	12399	gi|54505924|gb|CJ011777.1|CJ011777	60	1	15	68826713	68904586	-1	ENSSSCG00000015896	fibroblast activation protein alpha	chr15:68857833-68857892:-1:iden:100.0	TGCCAATATTACACAGCAAGTTTCAGCGACTACGCCAAGTACTATGCACTCGTCTGCTAT
12759	0.322316	7.24862	3.50706	0.00128763	0.0365255	-1.11874	3.21872	12481	A_72_P440726	60	1	3	55713532	55760365	-1	ENSSSCG00000008190	inositol polyphosphate-4-phosphatase type I A	chr3:55713559-55713618:-1:iden:100.0	AAATATGCATTTAATTCCCTGCAGCTGAAGGCTTTCCCCAAGCATTACAGGCCTCCTGAA
12785	0.280261	9.92673	6.03137	5.2705e-05	0.00538292	4.97156	4.0433	12507	A_72_P035416	60	1	14	113665272	113708313	-1	ENSSSCG00000031782	ADP ribosylation factor like GTPase 3	chr14:113680110-113680169:-1:iden:100.0	AGAAAAGCTAAGTTGTGTTCCAGTGCTTATCTTTGCTAATAAGCAGGATCTGCTCACAGC
12811	-0.30492	10.7055	-4.73833	3.68804e-05	0.00446199	2.19846	-4.1262	12532	A_72_P086356	60	1	NA	NA	NA	NA	ENSSSCG00000040967	NA	NA	AATACAGACAAATGTGATCAAGCCACTTACCTACTGAACTGCTACTGTTGCCTGAAAAAA
12839	-0.302584	11.1511	-4.21935	0.00129823	0.0366724	0.75709	-3.21637	12559	O2601	60	1	6	137541381	137595108	-1	ENSSSCG00000003776	acyl-CoA dehydrogenase medium chain	chr6:137541401-137541460:-1:iden:100.0	GTCTCTGGTTAACCTTTGGTCTATAGTACAGAATCTCATTTCATGTGGATACATTGTAAA
12887	-0.366137	7.09775	-5.84283	1.34423e-06	0.000650042	4.64512	-4.8331	12607	A_72_P173416	60	1	9	113835357	113875895	1	ENSSSCG00000021059	adenosine A1 receptor	chr9:113874745-113874800:1:iden:86.7	GTATTTGGGGTCACCCCGGAAGTTCATCTTGTTTTTCATCCAAATAATCTTGGGCTTGGG
12904	0.290341	5.82063	5.1506	1.4403e-05	0.00262542	3.00038	4.33763	12624	A_72_P095231	60	5	NA	NA	NA	NA	NA	NA	chr6:54040289-54040340:-1:iden:86.7	CATCTTTTTTATGGCTGTGTAGTATTCCATGGTGTATAAATGAACCACATCTGCGAAAAA
12955	0.837359	6.32228	4.17518	0.000193463	0.0117199	0.643683	3.7274	12672	gi|114703737|ref|NM_001048188.1|	60	1	14	132187148	132230899	1	ENSSSCG00000002981	deleted in malignant brain tumors 1	chr14:132231209-132231268:1:iden:98.3	CTGTCGTGTATATCTTAGTCTTTGCTTATTACAGGACCAGCTGAATAAAGAACTTTTTTG
12962	0.195086	8.94222	4.12774	0.000222001	0.0127028	0.515048	3.69257	12678	A_72_P395523	60	1	13	31377819	31406900	-1	ENSSSCG00000040922	inositol hexakisphosphate kinase 2	chr13:31379543-31379602:-1:iden:100.0	CTTCAACATTCCATATTTGATGATGCAAATACCTCTTTCTTCCCTCAGTGTAAATGTTCT
12981	-0.27893	8.57064	-5.22633	0.000241935	0.0132539	3.53415	-3.67065	12697	O9342	60	5	NA	NA	NA	NA	NA	NA	chr6:170612448-170612500:-1:iden:88.3	AAAGCTGTATTGGGATGTGATGCTGGAGAACTTTAGAAACATCCTCTCGGTGGAAGTTAT
13024	-0.242746	7.18855	-3.72027	0.000713795	0.0256317	-0.619214	-3.38422	12739	A_72_P175921	60	1	10	19975321	20039493	-1	ENSSSCG00000010896	abnormal spindle microtubule assembly	chr10:19987264-19987323:-1:iden:100.0	TTTGTATACAGTCCTATTATAGAGGGTTTAGGGTGAGAAAGGATATCCACCGCCTGCACG
13034	-0.25449	13.4606	-3.3719	0.00187063	0.0452345	-1.49793	-3.11004	12749	O10847	60	1	13	117700075	117826950	1	ENSSSCG00000011765	ubiquitin specific peptidase 13	chr13:117822120-117822178:1:iden:98.3	AAACCTGGACGTACAGATTGGGCGAGAAGAAGCCATACGCCTTTTTAATTTGCCAAAAAA
13092	0.399316	6.72557	5.4277	4.67987e-06	0.00133265	4.14273	4.57865	12806	O11420	60	1	11	1554376	1582408	1	ENSSSCG00000009278	fibroblast growth factor 9	chr11:1581904-1581963:1:iden:100.0	TTTCTTCACTTGAGCCCTTAAAAAAGTAACCACTATAACGGTTCCACGCGGTGGGTTCTT
13128	-0.29715	9.31658	-3.92315	0.000401381	0.0180651	-0.169083	-3.53917	12841	A_72_P655426	60	1	13	206803231	206909457	1	ENSSSCG00000038081	1-acylglycerol-3-phosphate O-acyltransferase 3	chr13:206904453-206904512:1:iden:100.0	GAGCGGGGGAAAAAGACACTTAGAAACTATTTTTCATATTAACTGGTGACTAATATTGAC
13151	0.685412	10.9782	6.03212	0.00125684	0.0360801	5.39677	3.22566	12864	A_72_P356453	60	1	3	17490525	17497063	-1	ENSSSCG00000007770	ORAI calcium release-activated calcium modulator 3	chr3:17490548-17490607:-1:iden:100.0	ATTCCAGCCCTTGGAATACAGAACTATTCTGACACTGAATTTTTGATGCACCTGATTTTG
13182	-0.236872	11.3464	-4.54271	0.000813555	0.0276507	1.61385	-3.34814	12894	O11551	60	1	1	191321999	191331319	1	ENSSSCG00000005105	mitochondrial ribosomal protein L46	chr1:191331136-191331195:1:iden:100.0	AAACCAAAATACCTGGCCCAGGTTAGGAGGTTTCTTTTGGACCTCTGATAGATTGAGCTG
13201	-0.305739	7.20253	-3.53102	0.00120524	0.0353476	-1.05768	-3.23764	12913	O6003	60	1	5	67395876	67411106	-1	ENSSSCG00000000746	WASH complex subunit 1	chr5:67399396-67399455:1:iden:100.0	TTGATCTTCTCAATCTTGGCCTGGGCTAAGGAGACCCTCTCCCCAATGGCCTGCAGCTGA
13206	0.688509	6.26414	4.83238	2.96544e-05	0.00393986	2.34239	4.1761	12918	A_72_P235127	60	6	NA	NA	NA	NA	NA	NA	chr11:11882697-11882756:-1:iden:100.0	GTGTACCCTATTTGTAATTCAGTGTTTTTCTTTTAGAATTGCTGGTTATCTTTGGACAGC
13327	0.318632	14.2733	4.08329	0.000252459	0.0136529	0.394937	3.65975	13037	A_72_P226002	60	3	2	13322843	13338996	-1	ENSSSCG00000013181	serpin family G member 1	chr2:13324167-13324216:-1:iden:83.3	CAGCTTCCTCTGGTACAAATACAGCAGACTCTACAAATAAAACCTGGCAGTCCTCGAAAA
13330	-0.285325	13.4281	-3.85616	0.000498358	0.0205663	-0.265726	-3.48164	13040	A_72_P753671	60	1	7	55651614	55681426	-1	ENSSSCG00000001852	isocitrate dehydrogenase (NADP(+)) 2, mitochondrial	chr7:55658062-55658121:-1:iden:100.0	AAGAATACCATTCTGAAAGCCTACGACGGGCGCTTCAAAGACATCTTCCAGGAGATCTTT
13358	0.297219	17.9241	5.71684	1.962e-06	0.000783859	4.96216	4.7573	13068	A_72_P746911	60	2	4	75762184	75766362	1	ENSSSCG00000040470	ribosomal protein S20	chr4:75763363-75763423:1:iden:100.0	ATCCATCAGTATTGAACCAGGAGTCGAGGTTGAAGTCACCATTGCAGTGCTTAAGTCCAA
13364	-0.210126	12.0584	-3.88218	0.000449576	0.0193999	-0.143128	-3.50913	13073	O9147	60	2	14	115206153	115218304	1	ENSSSCG00000022351	glutathione S-transferase omega 1	chr14:115216392-115216448:1:iden:95.0	TGAGTGTATAGACCACACTCCAAAACTTAAGCTCTGGATGGCAGCCATGATGAAAGATCC
13404	0.295966	10.4443	3.86518	0.000494497	0.0204693	-0.24224	3.48372	13113	A_72_P347918	60	1	5	16071925	16177130	-1	ENSSSCG00000032269	LIM domain and actin binding 1	chr5:16075704-16075763:-1:iden:100.0	AATTTGTGTGAGGTTAGCGAGCCACTGCCCTTTATCAAAGTGATGCATGTAAACGGCTGT
13422	0.578814	9.70192	4.303	0.000133292	0.00924605	0.992361	3.8203	13131	CUST_134_PI427286967	60	1	15	47626108	47713346	-1	ENSSSCG00000033367	pleckstrin homology domain containing A2	chr15:47626582-47626641:-1:iden:100.0	AAGAATTTGCTTGCTCAAGATCAGCTGATGGCTGGTGAACACAGTTTGGCCTTTGGCATT
13435	0.47709	6.7113	4.1715	0.000195544	0.0117932	0.633679	3.72471	13143	A_72_P474318	60	1	4	84597780	84689286	1	ENSSSCG00000006321	family with sequence similarity 78 member B	chr4:84689065-84689124:1:iden:100.0	ATCAAGTGGAGGATGAGGGTGGACATTGAGGTGGACCCTCTTCAGCTCTTGGGGCAACGT
13438	-0.450935	9.35856	-4.08826	0.000248858	0.0135419	0.408355	-3.66343	13146	A_72_P511080	60	6	NA	NA	NA	NA	NA	NA	chr9:7694437-7694496:1:iden:98.3	ATTGAGTCCAGTGGAAAGATGGGTCCAGAGAGGCCAGTGACTTACAGAGATCACACAGCT
13451	-0.214288	6.05483	-3.85861	0.000502483	0.0206735	-0.230174	-3.47943	13159	A_72_P580912	60	1	1	180079230	180145054	-1	ENSSSCG00000034516	cyclin dependent kinase like 1	chr1:180083587-180083646:-1:iden:100.0	GCTTTAGTTCTTGAAATCAAAGTGCTTAAAATTCCATTTTCTCCTTGCTCTAGCCCACGA
13462	0.186046	14.9326	4.39837	0.000100788	0.00795522	1.25432	3.88869	13169	A_72_P694778	60	1	X	58149198	58155188	-1	ENSSSCG00000012405	ribosomal protein S4 X-linked	chrX:58149485-58149545:-1:iden:100.0	TTTCCTGTGCCCAGCTTTCCAAATGGAGGGTGAAAAATGTCCAATTGGAAGCAGTGAGAT
13469	-0.29292	8.80688	-5.00301	0.00037819	0.0173276	2.74823	-3.55485	13176	A_72_P238052	60	1	13	206934972	207013103	1	ENSSSCG00000039085	trafficking protein particle complex 10	chr13:207010341-207010401:1:iden:100.0	TTGTTCTGGTGTTGTCTGGGCTGGAAGGCTCCTGGCTGCTTTCTCGTCTCCGTCCCTGCG
13486	0.378189	9.28487	3.41196	0.00175147	0.043705	-1.37649	3.12943	13192	A_72_P037426	60	1	6	63801965	63804238	1	ENSSSCG00000003351	matrix metallopeptidase 23B	chr6:63804222-63804273:1:iden:86.7	TCCGCGTGCGGAGCTGAGCGCCGGGGCTGAGGCGCTGATAAAGCACTTTCTCTCTCCTAA
13502	-0.301843	9.22166	-4.81256	2.95677e-05	0.00393986	2.40633	-4.17677	13208	O12098	60	1	3	39981940	39985082	-1	ENSSSCG00000008035	growth factor, augmenter of liver regeneration	chr3:39983492-39983544:-1:iden:88.3	TATTTTCCAAGTTTTACCCATGCGAGGAGTGTGCTGAAGACATAAGGAGGAGGATATGCC
13571	-0.234267	14.4339	-3.53084	0.0012401	0.035943	-1.10833	-3.22949	13276	A_72_P027071	60	1	4	82911577	83069699	-1	ENSSSCG00000006303	DDB1 and CUL4 associated factor 6	chr4:82911686-82911745:-1:iden:100.0	GTGCTAGAAAATGCAAAGTGCAATATTTTCCCTAACCTTCAGATGTGGGAGCTTGGATCA
13632	-0.609145	13.2107	-4.34808	0.000138029	0.00947761	0.988781	-3.81167	13335	A_72_P443157	60	1	X	62187404	62210705	1	ENSSSCG00000012440	phosphoglycerate kinase 1	NA	AGTTGCTGTAGAACTCAAATCTCTGCTGGGCAAGGATGTTTTGTTCTTGAAGGACTGCGT
13737	0.503503	9.8163	5.2644	8.56356e-06	0.00196193	3.61538	4.45059	13437	A_72_P407418	60	1	9	7346993	7360185	1	ENSSSCG00000014819	autophagy related 16 like 2	chr9:7360029-7360088:1:iden:100.0	TGAGGGCTCGGGGCACTTGATAGGTAAGAAGGCCTGGCGGGACCTGGTCTGTTTGTTTAA
13753	1.06837	7.28453	6.60459	1.38067e-07	0.00024157	7.46066	5.2678	13453	A_72_P496316	60	1	9	124093611	124132942	1	ENSSSCG00000022292	N-acetylneuraminate pyruvate lyase	chr9:124132261-124132320:1:iden:100.0	TGATGATCTCCTGAAGGGCACAGAAAATCCCTGCTCTCAGGAATCTGAAGTCTAAGTGAA
13805	0.380334	15.2833	6.24469	4.03079e-07	0.000360603	6.45301	5.0675	13505	A_72_P444769	60	1	6	54564818	54572616	1	ENSSSCG00000034448	ribosomal protein L13a	chr6:54568693-54568752:1:iden:100.0	GGTCACAGGGCATCTCCCCTATACATTGTGATCCCGAACTAATAAATTATTTTTGAAGGA
13858	-0.286295	6.06723	-4.1468	0.00153765	0.0405605	0.566285	-3.16748	13557	A_72_P078431	60	6	NA	NA	NA	NA	NA	NA	chrX:59299811-59299871:-1:iden:100.0	GCTTAAAAGCAGCTATTGTTAACCTAGGATCCCATCCCCATTCACTTCCTTTGCATGAGT
13904	0.528808	6.76476	3.5549	0.00112818	0.0340961	-0.99664	3.25644	13603	A_72_P305754	60	1	6	53097142	53111565	1	ENSSSCG00000029371	complement C5a receptor 1	chr6:53109647-53109706:1:iden:100.0	ATGTGCGTCGTGGACTATGGTCGAGACGGTTTCTACATAGAGAGGGTGGTGGCCCTCATC
13916	-0.280353	8.22485	-3.71874	0.000715512	0.025648	-0.634077	-3.38357	13615	O8540	60	1	12	53109624	53113322	1	ENSSSCG00000037096	transmembrane protein 88	chr12:53109820-53109862:1:iden:71.7	CCGCCGTCACCATGCTAGGCTTTGGCTTCCTCTGCCACTCCCATTTCTGCGCTCCCAGCA
13990	0.416432	9.53361	3.42128	0.00176661	0.0439342	-1.35335	3.1269	13684	O10918	60	6	NA	NA	NA	NA	NA	NA	chr9:9474183-9474242:1:iden:100.0	GATTTTGCAGGAATAACCTGGAATTATAGATACAGCTCACTACTAAATTTGTTCTTGCGT
14016	-0.297542	9.05427	-3.35461	0.00195374	0.0467163	-1.50276	-3.09718	13710	A_72_P170771	60	1	3	38103923	38302243	1	ENSSSCG00000007950	adenylate cyclase 9	chr3:38301845-38301904:1:iden:100.0	AAATTGTATCCAATACAGACAAATGCAGAGCATCAGTTATGAAGCCCTTAAGGAGCTTTG
14040	-0.4609	9.9126	-4.71311	3.97523e-05	0.00453072	2.12795	-4.10891	13734	O12924	60	2	3	8713215	8716871	1	ENSSSCG00000027486	thyroid hormone receptor interactor 6	chr3:8716464-8716512:1:iden:80.0	ATTGTAGCTCTGGACCGCAGTTTTCACGTTGGCTGTTACAAGTGCGAGGAGTGCGGGCTG
14042	-0.260608	9.70101	-4.53391	6.76078e-05	0.00633223	1.62898	-3.98455	13736	A_72_P216177	60	1	15	48348778	48360005	1	ENSSSCG00000039058	LSM1 homolog, mRNA degradation associated	chr15:48359591-48359649:1:iden:98.3	ATTAAGTCTTTTTCTCAGAGGCTGTTGCTCTTGGGGAGCAGGGGCTGTCACTAAATGAAA
14111	0.505522	9.45807	4.61455	0.000565197	0.0222399	1.64638	3.44779	13805	A_72_P669264	60	1	6	49245802	49277917	1	ENSSSCG00000038806	AXL receptor tyrosine kinase	chr6:49276813-49276872:1:iden:100.0	TCTGAGCTTCTATGGCTCTAGATTTTTCTGGTTCTAAGATTCTGGATAAAGCCTGCAAGA
14115	0.36234	11.1127	5.29391	6.99609e-06	0.0017029	3.76375	4.49381	13809	A_72_P690394	60	1	7	39237294	39254002	1	ENSSSCG00000001701	heat shock protein 90 alpha family class B member 1	NA	TCTACGAGGCTTTCTCAAAAAATCTAAAGCTTGGAATCCATGAGGACTCCACTAATCGGC
14121	-0.541147	12.8367	-3.83897	0.00053589	0.0215251	-0.333288	-3.46214	13815	A_72_P417112	60	1	3	18545071	18570699	1	ENSSSCG00000007805	ATPase sarcoplasmic/endoplasmic reticulum Ca2+ transporting 1	chr3:18551354-18551408:1:iden:91.7	TTTGGCAGGAGCGGAATGCAGAGAATGCCATTGAGGCTCTGAAGGAATATGAGCCCGAGA
14173	0.501807	5.75455	4.25218	0.00123111	0.0358478	0.810701	3.23157	13867	A_72_P041641	60	1	9	9511951	9597419	-1	ENSSSCG00000014852	arrestin beta 1	chr9:9518237-9518288:-1:iden:85.0	TGCTTTGTACGTGGGAATGGCTGTCGCGATTCCAATAAAAGTATCTTTGTTTGGAACTGG
14239	0.699352	8.74607	4.76091	3.44841e-05	0.00431306	2.26164	4.14163	13933	OTTSUST00000000482	60	1	7	24227573	24229776	-1	ENSSSCG00000001439	G protein signaling modulator 3	chr7:24227573-24227632:-1:iden:100.0	CACTGCTGTTCTGAACTGTCTGATGTTTGGTTATGTGAATAAATATAATTCCCCTCTGGA
14256	-0.583456	13.8607	-5.96444	9.06417e-05	0.00741347	4.11833	-3.91437	13950	A_72_P035711	60	1	9	113873490	113895024	-1	ENSSSCG00000030681	myosin binding protein H	chr9:113874746-113874800:-1:iden:91.7	ACCCAAGCCCAAGATCATCTGGATGAAAAACAAGATGAACATCCAGGGTGACCCCAAATA
14276	0.161778	17.4986	4.10691	0.00024148	0.0132469	0.242505	3.67113	13970	A_72_P758622	60	2	13	68786856	68793244	-1	ENSSSCG00000035811	ribosomal protein L32	chr1:50189213-50189271:1:iden:98.3	GGATGCCATGATCCCTGGCCTCAGTGAGTTAAGGATCCAGTGTTGCAACGAGTTGTGGCA
14288	0.346887	10.527	5.89686	1.2153e-06	0.000609884	4.81881	4.85313	13982	A_72_P204332	60	1	X	57261923	57278916	-1	ENSSSCG00000024163	zinc finger MYM-type containing 3	chrX:57261927-57261986:-1:iden:100.0	GCTGTTGTCACGACTAACCTTCTGTCTCTGGAATTGTTTGTTTCAAATAAAGAGTTAAAA
14291	1.1555	8.86763	4.98555	0.000359217	0.0167837	2.67618	3.56836	13985	A_72_P558284	60	1	X	52175607	52198683	-1	ENSSSCG00000035170	V-set and immunoglobulin domain containing 4	chrX:52176673-52176732:-1:iden:100.0	CAGCACTCTGCATGACCCCTTTTCCTAATATTTTTTCTTCCTGGATTGTCCAATGTATCT
14379	-0.20023	7.95432	-3.59756	0.00100218	0.0313607	-0.887135	-3.28991	14072	O8070	60	1	1	186377519	186430107	-1	ENSSSCG00000005066	exocyst complex component 5	chr1:186404957-186405016:-1:iden:100.0	TTGTGAAAGACCAGTTAGAAGAATGTAGGAAGTCTGATGCAGAGCAGTACCTCAAAAATC
14384	0.392361	9.11709	4.51577	0.000797495	0.0272851	1.49048	3.35366	14077	A_72_P161496	60	1	1	163396234	163436063	-1	ENSSSCG00000004931	immunoglobulin superfamily DCC subclass member 4	chr1:163396235-163396288:-1:iden:90.0	CCAAGGTGTTTGTTGATCATGTACATGTCCCAATAATGAATTAATAAACTATTTCCCGGA
14425	0.304091	8.82148	3.69364	0.000861076	0.0286197	-0.642026	3.33238	14117	A_72_P401613	60	1	NA	NA	NA	NA	ENSSSCG00000039824	NA	NA	TAGTGGGGCAGACAAAATGGCAATGGAATGCTATGGAGCAAAATCAACGTAAGTTTTGCC
14472	0.512051	7.50575	4.88814	2.35989e-05	0.00355285	2.61851	4.2278	14164	A_72_P238887	60	7	NA	NA	NA	NA	NA	NA	chr8:110241270-110241330:-1:iden:95.0	GATTTTGGAGCGTTTTGTCAGTAGCCATCAAACTGATACTATTGCTATTTTTTCTTACTG
14485	0.383447	12.746	4.16438	0.00020026	0.0119888	0.445445	3.71869	14176	A_72_P686971	60	1	15	137011430	137104085	-1	ENSSSCG00000027331	collagen type VI alpha 3 chain	chr15:137011661-137011721:-1:iden:100.0	CAATTTCCTGGATTCGATTGGAGCTCATTTTCTTTTTTCTAAAGCTTCTAAGGAACAATC
14497	-0.188036	7.83079	-3.3303	0.00208673	0.0485817	-1.56325	-3.0776	14188	O9351	60	1	7	24057670	24060446	-1	ENSSSCG00000001425	decapping exoribonuclease	chr7:24058208-24058262:-1:iden:91.7	TTTCATCTGCTCCCTCAAGACCTTTCCTACCATGGAGATGTTTGAACACGTCAGGAATGA
14579	0.173591	11.4844	3.60538	0.000980627	0.0309464	-0.86702	3.29603	14270	A_72_P290489	60	1	15	132376134	132449796	-1	ENSSSCG00000016279	phosphodiesterase 6D	chr15:132376221-132376280:-1:iden:100.0	CCCTGGTTTTGGAAAAATTCATGTTCCTGACCCACGTTTAGTATTTTCCTACCATTTCTA
14623	-0.351103	13.0348	-3.50737	0.00128652	0.0365245	-1.11795	-3.21897	14314	A_72_P040116	60	1	14	6966861	7173561	-1	ENSSSCG00000009631	phosphatidylethanolamine binding protein 4	chr14:6978116-6978175:-1:iden:100.0	CAAAAAGTGGCTTCCATCGCTACCAGTTCTTCGTCTATCTTCAGCAGGAAAAGAGCATCT
14667	0.351861	9.54842	3.71037	0.000765015	0.0266041	-0.634304	3.36515	14354	A_72_P043941	60	1	3	8390949	8406000	-1	ENSSSCG00000025164	TSC22 domain family protein 4	chr3:8390980-8391039:-1:iden:100.0	GGCCTGGGGTCACACATATTCCCCTTCATTCCTTTTATTCAATTTGTAAAAAATTATCAA
14688	-0.258398	5.97128	-3.77339	0.000642342	0.0240872	-0.492208	-3.41308	14375	A_72_P117831	60	6	NA	NA	NA	NA	NA	NA	chr5:64718948-64719007:1:iden:98.3	ATGTGTCGCTTATAGGAGCCTTGCTGTCCAGCCCAGGTTACCAAATACTGAACAGAAAAA
14751	0.30605	5.75479	4.36897	0.000116933	0.00861092	0.86636	3.85247	14438	gi|48675916|ref|NM_001001623.1|	60	1	13	29095900	29100655	1	ENSSSCG00000011318	C-X-C motif chemokine receptor 6	chr13:29100519-29100578:1:iden:100.0	ATGGAATCTTGGTGGGTTGCTTGTTTAAAAACTGAATTATTCAATGTCTCACACACACAA
14827	-0.226892	15.9355	-4.03484	0.000290323	0.0148631	0.264472	-3.62379	14513	A_72_P177636	60	2	8	112025	113574	-1	ENSSSCG00000023903	ATP synthase membrane subunit e	chr8:79016554-79016613:-1:iden:96.7	CCCTTTTTCCAGAGCAGCGTGGACGTGGACAAATAAAGCTTTCTGTGCTATGCGAAAAAA
14865	1.80854	14.0163	3.55248	0.00113577	0.0342177	-1.00284	3.25454	14548	O9265	60	6	NA	NA	NA	NA	NA	NA	chr12:55351162-55351221:-1:iden:100.0	TTTCATGGTTCCTGACCCTTCATTTCCATGTGACTGCTTTTCACATGCAATAAACCTTGT
14976	-0.436569	8.2352	-5.23489	1.48126e-05	0.00266336	3.52998	-4.33146	14658	A_72_P178071	60	1	2	513062	518182	1	ENSSSCG00000012841	patatin like phospholipase domain containing 2	chr2:517073-517132:1:iden:100.0	ATAAAGGAGCAGACAGGCAGTATCTGCCAGTACCTGGTGATGCGCGCCAAGAGGAAGCTG
14978	0.291361	11.6657	4.08524	0.000251041	0.0136061	0.400198	3.6612	14660	gi|47522873|ref|NM_214026.1|	60	1	12	11661872	11681435	-1	ENSSSCG00000017259	protein kinase cAMP-dependent type I regulatory subunit alpha	chr12:11664465-11664525:-1:iden:100.0	GTTGCTTTTATTGCACCGTTTTATTTTGGAGCATTAACTGAGTGCTCATACACAGTTAAA
15034	-0.28623	8.79162	-4.85635	2.60188e-05	0.00368515	2.29234	-4.20578	14715	A_72_P226307	60	6	NA	NA	NA	NA	NA	NA	chr14:45699834-45699893:-1:iden:100.0	GCTCTTTGTTCACCTTCTCAAGATGAGCTTTTAAAATAAAAGTTGGGACTTTTTCCTCAA
15064	-0.223166	7.40175	-4.56767	6.11869e-05	0.00601748	1.72269	-4.00819	14744	A_72_P683985	60	1	15	76088598	76100746	1	ENSSSCG00000015938	Sjogren syndrome antigen B	chr15:76097821-76097881:-1:iden:100.0	TTACTAAACTAATGGTATCTGGCCCGTTTTGCTCTCTCCGTTGTTTTGGTGCCATACGGT
15073	-0.23762	7.31515	-4.32797	0.000134542	0.00929902	1.01494	-3.81799	14752	gi|14655971|gb|BI181562.1|BI181562	60	1	3	117986688	118011886	1	ENSSSCG00000008601	syndecan 1	chr3:118006582-118006641:1:iden:100.0	AATGTGCCCCCTGAAGATCAGGATGGCTCTGGGGATGACTCTGACAACTTCTCTGGCTCG
15105	1.03588	13.6299	4.22821	0.000165808	0.0106644	0.787989	3.76611	14782	A_72_P406908	60	1	1	2145176	2166287	1	ENSSSCG00000004024	ribonuclease T2	chr1:2164705-2164764:1:iden:100.0	GCATCCCTGCTGGTCTGTGAATGGACTTCCCCTACTTTATTAAAACTGCTTTTCACGTTC
15123	0.356742	6.5511	3.80041	0.000579678	0.0224974	-0.398491	3.44095	14800	A_72_P076471	60	6	NA	NA	NA	NA	NA	NA	chr10:56025344-56025391:1:iden:80.0	ATGAATCTCCCTGACCCTGATACAGACAGGCTCCCAGATACTATTGGAATAGGTATACTA
15144	-0.368471	6.95959	-5.41667	4.83762e-06	0.00133265	4.11148	-4.57171	14821	A_72_P538258	60	1	X	39025969	39144390	-1	ENSSSCG00000023215	monoamine oxidase B	chrX:39026491-39026550:-1:iden:100.0	GTTAAAGGTCCTTGCTCTCCTACAATATTCCTTGCCCATGCACAAAAATCTCCTTTTTTC
15187	-0.238239	5.60436	-3.36474	0.00190076	0.0458539	-1.47749	-3.10532	14863	O6311	60	1	NA	NA	NA	NA	ENSSSCG00000005852	NA	NA	GCGGTTGGTCTCCAGGGCCCCACATCCGGGTGCCCAGAACCAGCCAGGGTGGCCTTCGGG
15243	0.336333	6.54666	4.90605	2.23697e-05	0.00340564	2.66885	4.23982	14916	A_72_P035916	60	1	11	1554376	1582408	1	ENSSSCG00000009278	fibroblast growth factor 9	chr11:1581881-1581938:1:iden:96.7	TAAGCCAAAGTTGACAAAGACTCTTTCTTCACTTGAGCCCTTAAAAAAGTAACCACTAAA
15251	0.498118	6.40292	4.3995	0.000100454	0.00794633	1.25743	3.88949	14924	A_72_P189121	60	6	NA	NA	NA	NA	NA	NA	chr17:35717750-35717809:1:iden:100.0	TCTGCAAAGAGACTGGGTGAAGTGAAAGAGATTTTCTGGGTGATGAACGTTCATGCGCAA
15252	0.301999	8.32404	3.73007	0.000711311	0.025565	-0.674377	3.38518	14925	A_72_P138971	60	6	NA	NA	NA	NA	NA	NA	chr14:44045037-44045092:1:iden:91.7	CAGCCCTACCTCTGGACTTTTGCGTACATGAGCCAATAAACTCCCTTTGAACTCAAAAAA
15397	0.37361	5.79422	3.83599	0.000512693	0.0209161	-0.265358	3.47404	15068	A_72_P177551	60	1	8	30124628	30134858	-1	ENSSSCG00000027877	toll like receptor 10	chr8:30124918-30124977:-1:iden:98.3	GGTGTTCATCCTGGCATTGTTTATAATCATGAAAAATTGAAAACAGTTCAGATGACCACA
15409	-0.318501	8.76048	-4.73335	3.74312e-05	0.00446199	2.18452	-4.12279	15079	A_72_P108136	60	6	NA	NA	NA	NA	NA	NA	chr16:21305183-21305242:1:iden:100.0	TTTAAATTCTGGTTCTCCTGGGACATTCCTCCCCACCGTCTCTGCCTAACATGAGATAAT
15437	0.438835	9.52649	3.46249	0.00145558	0.0391127	-1.23183	3.1834	15107	gi|47523667|ref|NM_214300.1|	60	1	5	56259457	56283842	-1	ENSSSCG00000032580	microsomal glutathione S-transferase 1	chr5:56259771-56259830:-1:iden:98.3	AGCCGAGGAATTAAGATAGAGAAAGCCTCATCTGAATAATAATGTCACCCATATCCTTTA
15448	0.592535	10.808	4.74566	3.6085e-05	0.00443897	2.21896	4.13122	15118	A_72_P677517	60	1	15	137785761	137787694	-1	ENSSSCG00000016342	hes family bHLH transcription factor 6	chr15:137785872-137785932:-1:iden:100.0	TTTGCCCAGAGCTGCCAGAGAGAACAAGGCTCCCTGTATGTCTTGCATTTAGCACACTTG
15504	-0.416094	8.68009	-4.30711	0.000131702	0.00919857	1.0036	-3.82325	15174	gi|15182700|gb|BI403639.1|BI403639	60	1	15	39039311	39133142	-1	ENSSSCG00000015770	vascular endothelial growth factor C	chr15:39039863-39039922:-1:iden:100.0	TGGTTTCCTGTCAATGACCAAACAGCCGAGGTTTTTCTCTTGTGATTTAAAAAAGAAAGA
15534	-0.179571	7.17229	-3.48928	0.00135228	0.0374228	-1.16394	-3.20465	15204	A_72_P187991	60	6	NA	NA	NA	NA	NA	NA	chr14:51589131-51589190:-1:iden:100.0	TTCATAGCACCCTGTTCTTGTTTTAAATCCTCTCCTGTCCCTACGAGGATGCTGATCAGA
15540	-0.323352	7.2243	-4.43224	9.12369e-05	0.00744717	1.34769	-3.91279	15210	A_72_P293824	60	6	NA	NA	NA	NA	NA	NA	chr15:2492555-2492614:-1:iden:98.3	TTCGTTAATATCTCTTTCTCTCTCCCACTGTGTGATTGTGGGACTAGAAGGAGGGAAAGT
15541	-0.280633	6.2002	-4.80876	0.000572105	0.022361	2.18556	-3.44451	15211	O6467	60	1	2	77204017	77211864	-1	ENSSSCG00000013432	midnolin	chr2:77209883-77209928:1:iden:76.7	ACAAGAAGTCACTGACCTGCGTCTCCGTCAAGCTCTCGAGGGCCTGCATCACAGACTGTT
15556	0.678161	8.54042	4.4614	8.37307e-05	0.00722626	1.42824	3.93346	15226	A_72_P442002	60	1	7	24227573	24229776	-1	ENSSSCG00000001439	G protein signaling modulator 3	chr7:24227573-24227632:-1:iden:100.0	CACTGCTGTTCTGAACTGTCTGATGTTTGGTTATGTGAATAAATATAATTCCCCTCTGGA
15566	-0.149267	7.10997	-3.65543	0.00089049	0.0293096	-0.762288	-3.32302	15236	A_72_P005536	60	6	NA	NA	NA	NA	NA	NA	chr11:32789022-32789081:-1:iden:100.0	AGTGCAGAGAATACAACAGACATGATGGTCCCATGCCCGCTTTTGTATCTCTGAGATGTA
15567	0.346284	6.83209	3.90927	0.000416156	0.0184878	-0.0712101	3.52962	15237	A_72_P101596	60	1	1	216548132	216621471	-1	ENSSSCG00000032561	programmed cell death 1 ligand 2	chr1:216548899-216548958:-1:iden:100.0	ACAGATTGGCTGGAAGATACTGGTCTTAGCTGGCTTCACTTACAAATCTTGGAGTTGGTG
15588	0.191881	8.51092	3.32695	0.00210569	0.048883	-1.57156	3.07491	15257	A_72_P124861	60	6	NA	NA	NA	NA	NA	NA	chr6:17306135-17306190:-1:iden:91.7	TTCTGCAGTGATATAAGGGTTACATTTTTTGGGTATATGGCTTTCATAGTTGGGATTCAG
15594	-0.346447	10.5262	-4.58575	7.30989e-05	0.00666232	1.75287	-3.96597	15263	O11258	60	1	NA	NA	NA	NA	ENSSSCG00000040967	NA	NA	AATACAGACAAATGTGATCAAGCCACTTACCTACTGAACTGCTACTGTTGCCTGAAAAAA
15621	0.502134	6.74264	3.64787	0.000940986	0.0304049	-0.771432	3.3076	15289	A_72_P570539	60	6	NA	NA	NA	NA	NA	NA	chr14:89770990-89771049:-1:iden:100.0	TAAGAAAGAATTGAAGCCAGCAAATCTTCACTGCCTATCCTGTTCCCCATGTTGGAGCTG
15642	0.988513	12.0975	6.52854	1.73022e-07	0.000270507	7.24856	5.22621	15308	A_72_P435764	60	1	1	127915939	127936924	-1	ENSSSCG00000004705	microtubule associated protein 1A	chr1:127925548-127925607:-1:iden:100.0	CGAAAGCTGATCAAAGACAAGGTGGGGAAGAAGCACCTGAAAGAAAAGATTTCAAAGCTG
15674	0.301021	9.94646	5.82242	1.52211e-06	0.000687467	4.97689	4.80831	15340	A_72_P202797	60	6	NA	NA	NA	NA	NA	NA	chr6:52543740-52543799:-1:iden:100.0	CACAGGGGGGCCAGAATCTGTGTTTCTCTAACCTCTTTGTAAATAAATGCACAGTGTTAC
15680	0.440088	13.7385	6.0948	0.00162387	0.0417249	3.51529	3.15158	15346	A_72_P638990	60	1	3	7518047	7535608	-1	ENSSSCG00000037398	N-terminal asparagine amidase	chr3:7520794-7520853:-1:iden:100.0	CTACATCCATGAGTTTTAGGTTCTTTTCCTTCCTCAGTGTCTTTCAGATGACTTTAAAAT
15765	0.416877	8.91533	4.13211	0.000219208	0.0125856	0.526881	3.69579	15430	A_72_P637037	60	1	17	3312712	3507351	1	ENSSSCG00000021988	tumor suppressor candidate 3	chr17:3505459-3505518:1:iden:100.0	AATTCCTGAGTTCATTTCCTTGCCGATTGTGATAATCCAGCTTAGTCTTGTATCATTTTT
15820	0.566906	7.28462	5.7944	0.00136164	0.037474	3.42854	3.20266	15485	A_72_P048091	60	1	7	97746110	97852479	-1	ENSSSCG00000002368	latent transforming growth factor beta binding protein 2	chr7:97746168-97746228:-1:iden:100.0	GAATTTAAATGTACCTTCAGGTAGAGTCTCACCAAAGGTAAAATGACATATGTAAGAGGT
15824	0.41506	9.03163	4.68037	4.3813e-05	0.00478145	2.03651	4.08639	15489	A_72_P530443	60	1	7	48431636	48442611	1	ENSSSCG00000001773	transmembrane p24 trafficking protein 3	chr7:48433789-48433848:1:iden:100.0	ATGAGTTTTCCACCTTCTCTCATAAGACCGTCTACTTTGATTTTCAAGTGGGCGACGAGC
15863	-0.239326	8.39387	-4.32522	0.000124903	0.00900208	1.05326	-3.8363	15526	A_72_P030461	60	1	3	10947351	10954779	1	ENSSSCG00000033358	VPS37D, ESCRT-I subunit	chr3:10957828-10957887:-1:iden:100.0	AACACCAATCCCTGCACTCAGTCTTTTGTGTGAAATCCTTGTATAAATTGGGATAAACTC
15874	-0.262258	6.40656	-3.98479	0.00200485	0.0472517	0.0641321	-3.08951	15537	O13722	60	1	17	50804026	50903109	-1	ENSSSCG00000027444	staufen double-stranded RNA binding protein 1	NA	TAAGATAAGGCATCCTAAACTCGTCCTCTTTATTGCTAGTCCCGTTTTCATCCCCAGAGC
15883	-0.397646	10.3516	-4.32504	0.00170088	0.0429168	0.416861	-3.13803	15546	O7298	60	3	12	61320760	61347538	1	ENSSSCG00000031802	dehydrogenase/reductase 7B	chr12:61342800-61342844:1:iden:75.0	CAGACACACAAGCCTCACACGGTGACCTTCGACCTTGCTGACCCTCGGGGACAGGTGTGT
15913	0.615976	10.4845	5.0132	1.62371e-05	0.00273558	2.97052	4.3112	15575	A_72_P759584	60	1	10	65559040	65689638	1	ENSSSCG00000011147	aldo-keto reductase family 1, member C1	chr10:65568358-65568418:1:iden:100.0	TTAGAGGATCCAGTCTTAAATGCTATTGCCAAAAACACAACAGAAGCCCAGCGCAGGTTG
15980	0.302201	13.1716	3.43256	0.00157997	0.0410764	-1.30739	3.15958	15642	O10201	60	1	5	90815512	90820105	1	ENSSSCG00000035790	BTG anti-proliferation factor 1	chr5:90817726-90817785:1:iden:100.0	CCTTGTACTTAATTGGGTAAAAGTCTTTTCCACAAACCACCATCTATTTTGTGAACTTTG
16061	-0.636005	6.97248	-3.8265	0.000564371	0.0222399	-0.329047	-3.44818	15721	A_72_P097811	60	6	NA	NA	NA	NA	NA	NA	chr1:236677390-236677447:1:iden:96.7	GGTGATTTTGAGTTAAGTTAAAATGTTTCATTGACAGAGTGTAACAAAGCTCTTGCTTGC
16075	-0.198826	9.58234	-4.57442	0.000965393	0.0307474	1.73558	-3.30042	15735	A_72_P531544	60	1	X	51751528	51773604	-1	ENSSSCG00000012366	LAS1 like, ribosome biogenesis factor	chrX:51755859-51755918:-1:iden:100.0	TGGAGAATTATGACACCATGTATCTTTTGGACCAGCCTGTTCTAGAGCAGCGTTTGGAAC
16144	0.262177	11.4355	3.40872	0.00168633	0.0426821	-1.36738	3.14055	15803	A_72_P311163	60	1	10	23885525	24102339	1	ENSSSCG00000010915	neuron navigator 1	chr10:24102011-24102070:1:iden:100.0	GCTGCAGCCCAGGAAAAGAAGCATGTGGTTTAAAAATGTTTAAATCAATCTTAAAAGACA
16193	-0.318644	7.11695	-5.20658	0.000232321	0.012972	3.20037	-3.681	15851	O7166	60	6	NA	NA	NA	NA	NA	NA	chr6:47347838-47347897:-1:iden:100.0	AGGAGACACTGACGAGGATGAGGTCATCCCCTACTCGAACCTTCTCTCCTTCCGACCTCT
16201	0.620056	7.59428	4.19592	0.000182148	0.0112184	0.700048	3.74257	15859	OTTSUST00000000626	60	1	7	24068070	24086128	1	ENSSSCG00000001427	complement C4A (Rodgers blood group)	chr7:24081741-24081800:1:iden:100.0	AAATGTTCTGTGTTTTACGGGGCGCCAAGTAAGAGCAAATTCTTGTCCACATTGTGCTCG
16216	0.432037	7.45069	6.01141	7.38848e-05	0.00671889	5.79219	3.96342	15874	A_72_P124926	60	7	NA	NA	NA	NA	NA	NA	chr7:76058768-76058827:1:iden:100.0	ATCAAGGTGGAAAAGGATGAGTGAAATCTGTACCCAAGACTAACTCTGGCATCTGCCTCT
16243	-0.461003	11.0987	-3.82269	0.000532416	0.0214445	-0.300458	-3.46389	15901	A_72_P642520	60	1	17	51722426	51724298	1	ENSSSCG00000034207	CCAAT enhancer binding protein beta	chr17:51724217-51724277:1:iden:100.0	GAGGCATCTGTATATTTGGGAATCTTTCCGTTCGAGCATTAAGAACACTTTTAATAAACT
16271	0.237709	12.2478	4.02073	0.000307619	0.0154231	0.161615	3.6088	15929	O12390	60	1	8	71838395	71910461	-1	ENSSSCG00000008980	scavenger receptor class B member 2	chr8:71838427-71838486:-1:iden:100.0	GGTTCCTTTCATGTGAGTCTTGACATGTTTATTTCTACCCATAATGCAATGAAAGATTTC
16274	-0.389156	9.60749	-4.8868	0.00216202	0.0497361	2.04718	-3.06702	15931	A_72_P092226	60	1	5	34658540	34794270	-1	ENSSSCG00000000504	protein tyrosine phosphatase, receptor type B	chr5:34661888-34661947:-1:iden:100.0	CACGCCCTATAGAGGTGCCAGCTATTTCTGTTGATACTATGTATAATTTATTAATCTGGA
16281	0.890541	8.59324	5.72301	1.92598e-06	0.000782892	4.97962	4.76104	15938	A_72_P137016	60	1	1	127915939	127936924	-1	ENSSSCG00000004705	microtubule associated protein 1A	chr1:127916907-127916966:-1:iden:100.0	GATGAAGCTGAGCTAAGGCTTAACTCCTACTGAGTGAGAGGAAAACAGGCCAAAAATACC
16288	0.400125	7.07176	5.64187	2.45792e-06	0.000876423	4.74974	4.71159	15945	A_72_P735023	60	1	14	124760404	125108691	-1	ENSSSCG00000010651	actin binding LIM protein 1	chr14:124762671-124762730:-1:iden:98.3	TTGTATGACCTATTAACATGTGTAGCAAAGGGCTTTGGCCAGGTGAAGGGAAGAGACTAG
16384	0.665174	7.64645	5.1827	9.76932e-06	0.00207913	3.4491	4.42222	16040	A_72_P272269	60	6	NA	NA	NA	NA	NA	NA	chr16:53726755-53726811:1:iden:95.0	CTTCAAGGAGCCTGCATGTCATCTGTTCCAAGAGAAAATAAAAGGAAGAAAGACAAAAAA
16406	0.488186	6.17206	3.75605	0.000650458	0.0242177	-0.568684	3.40965	16062	A_72_P223792	60	1	12	21857286	21871767	1	ENSSSCG00000017466	C-C motif chemokine receptor 7	chr12:21868804-21868863:1:iden:98.3	ATCTCTCTTTTTCCGCTGTCATCCGAGCCAGCAAGAAACAAGCTCCAAGCATCCCGAGCG
16413	0.39097	7.99975	5.11899	1.18484e-05	0.00238428	3.01426	4.38036	16069	A_72_P253622	60	1	7	46244922	46320258	1	ENSSSCG00000002620	EF-hand domain containing 1	chr7:46320190-46320249:1:iden:100.0	GATGTTTCGTTTCTGAGTCTTATATTCCACTACCACTGAAGCCTAAATTAAATTGGATCT
16420	0.861611	7.94839	4.07912	0.000255518	0.0137298	0.383687	3.65666	16076	O9600	60	1	5	10878435	10992803	-1	ENSSSCG00000000137	neutrophil cytosolic factor 4	chr5:10883462-10883516:-1:iden:91.7	AAAGTCGGAGATGTGATCTTCCTTCTCAGTCGGATTAATAAAGACTGGTTGGAGGGCACT
16498	0.864402	6.25615	4.67889	4.40055e-05	0.00478283	2.03239	4.08538	16153	A_72_P487586	60	1	14	8961852	8967912	1	ENSSSCG00000009648	neurofilament medium	chr14:8966661-8966720:1:iden:100.0	CAAAAAAGTAGAGAAGGTCACTTCCCATGCCATCGTAAAGGAAGTCACCCAGAGTGACTA
16502	-0.185074	7.24644	-3.47387	0.00142391	0.0385871	-1.24731	-3.18976	16157	A_72_P073086	60	6	NA	NA	NA	NA	NA	NA	chr6:73209503-73209562:1:iden:100.0	CGTGATTGATTAAAAACATCAAATAGTTCGGATTTCTCACCTACCATCCCTGCCACACCG
16503	0.379478	8.65245	5.00456	0.000467417	0.0199162	2.82336	3.49877	16158	A_72_P397418	60	1	6	75313822	75335270	-1	ENSSSCG00000003472	Rho guanine nucleotide exchange factor 19	chr6:75317817-75317876:-1:iden:100.0	AGCCTGTATGGGCCCTAGTTGCTGTGACTTGTCTGTAAATAAACTCTCATAATGCCCTTG
16518	0.260194	9.17072	3.39208	0.00176457	0.0439242	-1.40912	3.12724	16173	gi|115545538|dbj|AK230653.1|	60	1	10	48939403	49069441	1	ENSSSCG00000024127	abl interactor 1	chr10:49068175-49068234:1:iden:100.0	TTTCCATTCATAAATACATGAGTGAATCAAAGGTTTTTGTCCTTTCCTTCACTGGTTTGC
16540	0.544546	8.20705	3.37263	0.00197938	0.0469718	-1.46247	3.09331	16195	O8934	60	6	NA	NA	NA	NA	NA	NA	NA	GAGGACTCAGTCTGGGACAGGCCCCAGAGAGTCACACAAAGGAATCTTTATTTATTACAT
16558	0.593762	6.76814	6.2752	3.67968e-07	0.000360603	6.53879	5.08482	16213	A_72_P045946	60	1	1	100107426	100291591	1	ENSSSCG00000004520	mitogen-activated protein kinase 4	chr1:100291457-100291516:1:iden:100.0	GACCTTGACCAGGAGTTCATACATAATTGTTATTACAGAGGAATTGCTATTACTACTCGT
16562	-0.348891	11.9457	-6.36327	2.82943e-07	0.000348526	6.78603	-5.13447	16217	A_72_P051421	60	1	17	19340972	19363007	-1	ENSSSCG00000007064	McKusick-Kaufman syndrome	chr17:19351592-19351651:-1:iden:100.0	TCCATCTCGGAACCTATTTTATGCAGAGGGCTGCAAAACAGTCTGTAAAATCTCAGTCTG
16565	0.459931	7.14074	6.05261	8.48844e-07	0.000490853	5.66878	4.92379	16219	A_72_P495175	60	1	1	260661661	260756866	-1	ENSSSCG00000005506	multiple EGF like domains 9	chr1:260662911-260662970:-1:iden:98.3	CCCAAGCAATTGGGGAGTGTTTCTGAAACATTAAGCTTGTATTTATGTCACTAAAATTCT
16587	0.324411	8.63311	5.10621	1.22888e-05	0.00241318	3.23293	4.3724	16241	O7860	60	1	12	21784405	21810496	1	ENSSSCG00000039137	SWI/SNF related, matrix associated, actin dependent regulator of chromatin, subfamily e, member 1	chr12:21807066-21807125:1:iden:100.0	GACACATACGCGTTTCAAAAACTAGAGTAGATTTTTACTGAATAGTGGTTTATCTGATGG
16600	0.475976	6.42006	3.41263	0.00166843	0.042414	-1.35756	3.14367	16253	A_72_P232232	60	1	12	53979207	54054533	-1	ENSSSCG00000017991	phosphoinositide-3-kinase regulatory subunit 5	chr12:53979208-53979264:-1:iden:93.3	TCGTCCTAGGACCCCAAATGGAATTTAACGTTATTGTCAAATAAAACTTGATTTGTCTTG
16659	0.596554	6.10646	5.17516	9.99302e-06	0.00210683	3.42777	4.41732	16312	O2267	60	1	4	33759548	33771585	-1	ENSSSCG00000006051	collagen triple helix repeat containing 1	chr4:33759593-33759651:-1:iden:98.3	CTCTTTTCTTAGGGTAGCACTTTTTAAAAATATAAAGGCTACCAGTCCTTGTACAAGTTG
16668	0.404709	7.63243	3.72447	0.000799968	0.0272851	-0.576855	3.35281	16321	O9088	60	1	1	270274716	270334883	1	ENSSSCG00000039311	neuronal calcium sensor 1	chr1:270334424-270334483:1:iden:100.0	CACCCTTTTTTAATATCTGCGGAATAAACGCAATGGTTGATTTTTGAACGAATAAAAGGC
16706	-0.227069	6.36019	-3.65628	0.000850782	0.0285107	-0.73551	-3.33572	16356	A_72_P274989	60	6	NA	NA	NA	NA	NA	NA	chr3:32206273-32206332:-1:iden:100.0	GCGTACAATTCAATGGTCTTTTTAGTCTATTCCCACGCCTGTGCAATCATCCTCACAGTC
16786	0.901556	8.51305	4.97987	1.794e-05	0.00285343	2.8766	4.2891	16431	A_72_P043121	60	1	6	18039318	18155990	-1	ENSSSCG00000025652	cadherin 1	chr6:18075852-18075911:-1:iden:98.3	ACTTGAAAATATTTTAAAAATGCGATTTCCCCCCTAGGAAATGGAAGACAAACACGCCCC
17088	0.80364	9.9273	5.10996	1.21512e-05	0.00240654	3.24354	4.37486	16726	A_72_P336908	60	1	9	130473857	130511278	-1	ENSSSCG00000015589	vasohibin 2	chr9:130473880-130473939:-1:iden:98.3	GTGCATTTTTCAAGTTAATGGTTTTCTCATCACTTGTATGTTTATACACAGCATGGGACT
17111	-0.313849	7.13327	-5.36349	1.08436e-05	0.00224888	3.95606	-4.39963	16747	O11267	60	1	7	80641124	81034342	-1	ENSSSCG00000033958	ryanodine receptor 3	chr6:47347831-47347890:-1:iden:100.0	ACTGACGAGGATGAGGTCATCCCCTACTCGAACCTTCTCTCCTTCCGACCTCTGCTTGGA
17148	0.546163	8.01512	3.70175	0.000748992	0.0262917	-0.617393	3.37099	16783	A_72_P102771	60	1	5	64285015	64314819	1	ENSSSCG00000000707	sodium channel epithelial 1 alpha subunit	chr5:64313513-64313572:1:iden:98.3	GAATTGAGTCTTGTTCATTTATGTATCTTTGGGATCTAGCCCAGTGTCCAAGTGTCCCGC
17155	-0.305723	6.89907	-3.6866	0.000781522	0.0269427	-0.656815	-3.35926	16790	A_72_P704987	60	1	1	131509813	131717097	1	ENSSSCG00000040418	fibrous sheath interacting protein 1	chr1:131699109-131699168:1:iden:100.0	AATGTGAACCTTGCATCCGAAGACCAACATCTGAAACTCAGCCCTCCAGAGAAACCAAAA
17226	-0.533652	7.47821	-3.42683	0.00160492	0.0414012	-1.32183	-3.15501	16861	A_72_P379868	60	1	2	9082723	9084260	-1	ENSSSCG00000027847	citrate synthase lysine methyltransferase	chr2:9082843-9082902:-1:iden:100.0	TCAGAATGCCTGAGGGTTCTAAGCCCCCAGGGGACCCTGATTCAGTTCTCAGATGAGGAC
17251	-0.375229	7.12306	-4.20356	0.000178145	0.0111322	0.720839	-3.74815	16883	O7856	60	1	5	7734250	7738847	-1	ENSSSCG00000000074	melanin concentrating hormone receptor 1	chr5:7736527-7736586:-1:iden:100.0	TGGTCTTCTTTGTGTGCTGGGCTCCCTACTATGTGCTCCAGCTGACCCAGCTGTCCATCA
17262	-0.389977	8.59961	-5.26307	9.23294e-06	0.0020287	3.4228	-4.4344	16894	A_72_P228237	60	1	13	158889988	159191761	1	ENSSSCG00000011972	filamin A interacting protein 1 like	chr13:159165978-159166037:1:iden:100.0	TTGAAAACCTCACTAAAGAGTTAGAGCGATACCGTCATTTCAGTAAGAGCCTTCGGCCCA
17305	-0.286823	11.5836	-3.80433	0.000560853	0.0221556	-0.348827	-3.44987	16935	O9724	60	3	X	19800073	19819509	1	ENSSSCG00000012171	peroxiredoxin 4	NA	ATCACTCCTTGCACCTCAGCAAAGCCAAGATTTCCAAGCCAGCACCTGCTCCCGGGCCGG
17314	1.11608	10.9083	4.77201	3.33637e-05	0.00423172	2.29271	4.1492	16944	A_72_P172381	60	1	5	10489289	10521735	-1	ENSSSCG00000000130	cytohesin 4	chr5:10489290-10489348:-1:iden:98.3	TTTCTGGGCATGAGTGGCTGTTCTGGGAAACACTCAGAATAGAGAATAAATCTCATGATC
17315	0.231689	16.9768	4.07183	0.000260951	0.0139022	0.364042	3.65127	16945	A_72_P756978	60	7	NA	NA	NA	NA	NA	NA	chr1:30921297-30921357:-1:iden:100.0	TCTGTAAAATTGACAGAGAGGGAAAACCCGTAAAGTGGTTGGTTGCAGTTGTGTGGTGGT
17341	-0.289658	11.8595	-3.35159	0.00198369	0.0470045	-1.55278	-3.09266	16971	gi|52351796|gb|AY610214.1|	60	1	12	50257844	50348690	-1	ENSSSCG00000017878	ubiquitin conjugating enzyme E2 G1	chr12:50260081-50260140:-1:iden:100.0	GGGTTTGCTATTAAAAATGCTGTTTACCCTCATTCCCTTCTCCTCAGCCCTTCATATTTC
17354	0.546783	7.74739	4.14023	0.000214109	0.0123722	0.548878	3.70176	16984	A_72_P137471	60	6	NA	NA	NA	NA	NA	NA	NA	GTGGAGAGAAGGCAGCCGCTCCTTAGTCTACAGGTGGCAATTTTTATAATAAAAATTTAA
17368	0.260945	9.64786	3.41178	0.00167606	0.0425282	-1.38216	3.14233	16998	O12570	60	1	13	135467337	135590352	1	ENSSSCG00000037905	integrin subunit beta 5	chr13:135586948-135587007:1:iden:100.0	ACAACGTGGATTTCACCTTCAACAAGTTCAACAAGTCCTACAATGGCACAGTGGACTGAC
17484	0.244193	12.3027	3.46804	0.00143358	0.0387974	-1.21779	3.1878	17111	A_72_P679996	60	1	12	11661872	11681435	-1	ENSSSCG00000017259	protein kinase cAMP-dependent type I regulatory subunit alpha	chr12:11664625-11664685:-1:iden:100.0	ACAACAGTTTTGTGTCACTGTCTGTCTGAAATATGCCTCCTGGCCTCTCTCTTCTTTTCT
17524	0.638064	10.2237	4.88591	2.37566e-05	0.0035634	2.61224	4.2263	17151	A_72_P716823	60	1	10	65559040	65689638	1	ENSSSCG00000011147	aldo-keto reductase family 1, member C1	NA	TATGTTGATCTCTTCATTATTCACGTGTCAATCACGATGAAGCCTGGGGAGGAGCTTCTG
17549	0.248151	15.1217	3.95173	0.000368571	0.0170848	0.0419121	3.56162	17176	A_72_P735163	60	7	NA	NA	NA	NA	NA	NA	chr4:124363747-124363807:-1:iden:98.3	TTAATAGGTTCGGTATGGACAAGATTACGAAGGCCAGGTCGAGGTGACTGGAGATGAATA
17629	0.319263	11.5544	4.04785	0.00157926	0.0410764	0.0184323	3.15971	17256	O2282	60	6	NA	NA	NA	NA	NA	NA	chr2:27055311-27055370:1:iden:100.0	GAGGGGAGGCGTTCCACAGATTGTTTCTATACAAATGTAAATCCTAAAAAAGTTGTTCAA
17664	0.89217	9.71376	3.45759	0.00147527	0.0394008	-1.24422	3.17951	17291	A_72_P077306	60	1	7	76176590	76236149	1	ENSSSCG00000002041	solute carrier family 7 member 7	chr7:76235341-76235400:1:iden:100.0	TTTCCAGTCTCCTTTAGAGACATGAAACTGTCACAGGTACTGGGCAATAAAAGGGTATGA
17726	-0.281755	6.12785	-4.15899	0.000202772	0.0120929	0.599738	-3.71554	17353	O6990	60	1	9	6839560	6981896	-1	ENSSSCG00000036887	ClpB homolog, mitochondrial AAA ATPase chaperonin	chr9:6911537-6911595:-1:iden:98.3	AAGTCCTGGTCACTCGTGAGGATGACTTCAACAACCGGCTGAACAACCGCGCGAGCTTCA
17791	-0.422295	10.5169	-3.71025	0.000737984	0.0260448	-0.677538	-3.37506	17417	O8969	60	1	12	52635098	52641651	-1	ENSSSCG00000017938	Y-box binding protein 2	chr12:52635384-52635443:-1:iden:100.0	TTTATGAACCGTCATGTGCCACCTGAGCCTCCAGTAAAAACAAAAACAGGCTTTCCTGTC
17802	0.21976	11.0281	3.59936	0.000997172	0.0312522	-0.882501	3.29132	17428	OTTSUST00000000606	60	1	7	23958941	23978188	-1	ENSSSCG00000001419	solute carrier family 44 member 4	chr7:23977683-23977742:-1:iden:100.0	AATTGGGGCCCTATGCTAACTGGTTTCCTTTGTTCTCAATAAATGTTGGGTTTGTAATAA
17852	1.02891	7.12811	5.03757	1.50946e-05	0.00266774	3.03923	4.3273	17478	A_72_P085711	60	1	X	26368130	26384858	-1	ENSSSCG00000012201	chromosome X CXorf21 homolog	chrX:26368934-26368993:-1:iden:100.0	GGTTCAAACAGGTCTCAAAATATGTTTCTATCTCTTTTCTCTATCCTGTAACAGATGACT
17895	0.249899	6.16275	3.51748	0.00125116	0.035996	-1.09221	3.22695	17519	A_72_P087286	60	1	13	45620368	45789113	-1	ENSSSCG00000011495	prickle planar cell polarity protein 2	chr13:45624902-45624955:-1:iden:88.3	TTTGTTACATGTCAGTGAGACTTTTTCAAAGGAGTTTACCCAATTTGGCTTTTGCGGCAA
17904	0.562705	9.32877	5.94683	1.16258e-06	0.000598964	5.59788	4.86191	17528	O3062	60	1	9	7346993	7360185	1	ENSSSCG00000014819	autophagy related 16 like 2	chr9:7360115-7360174:1:iden:100.0	GGATTACGGTATTGTTTCATTTTTTAACTCTGTCTTCACTTTCTTGGGCATAGTGGAAAA
18161	0.240476	9.98409	3.88335	0.000448075	0.0193839	-0.140016	3.51002	17781	A_72_P299039	60	1	4	97902371	97908676	1	ENSSSCG00000006625	regulatory factor X5	chr4:97908495-97908554:1:iden:98.3	CTCACTTTTCTTTCAGGGAGCCTTTGTTCATGTGTTCATTTATTTCCCCCATTGCAGATT
18184	0.810005	7.32767	4.60103	0.000697264	0.0252387	1.71938	3.39065	17804	A_72_P344778	60	6	NA	NA	NA	NA	NA	NA	chr15:8671707-8671766:-1:iden:98.3	ACACTGACTGGGATGATGGTTTCACAGTTTTATACTTATCTCCAAATGCATCACATTGTA
18197	0.503275	11.5877	3.52126	0.00147869	0.0394405	-1.11102	3.17883	17817	gi|115550854|dbj|AK235929.1|	60	1	12	49753180	49759029	-1	ENSSSCG00000017866	Tax1 binding protein 3	chr12:49754203-49754262:-1:iden:100.0	ACATTTAATAAGGGAACCAGCCTTACTTCGGTTACTGTGGAAATGGGGCAGCAAGAAGCT
18226	0.163111	14.5058	3.79212	0.000580575	0.0224974	-0.380944	3.44053	17845	A_72_P088276	60	7	NA	NA	NA	NA	NA	NA	chr2:59240163-59240207:-1:iden:75.0	TGATACCATTGAGAATGTCAAAGCTAAAATCCAGGATAAGGAGGGCATCCCACCTGACCA
18230	-0.22862	10.3064	-4.39518	0.00109363	0.0331752	1.16644	-3.26526	17849	A_72_P404478	60	1	5	16284949	16353555	1	ENSSSCG00000028516	La ribonucleoprotein domain family member 4	chr5:16351382-16351441:1:iden:100.0	GATGAAAGTGCTTATTTTGGTTTACTTAGATAATGCTGCAGTTGGTGGAAATGATAAGCA
18260	-0.235524	7.00977	-3.52212	0.00124546	0.0359564	-1.13862	-3.22826	17879	A_72_P195727	60	6	NA	NA	NA	NA	NA	NA	chr7:29752911-29752970:1:iden:100.0	TCCCCCAGTGTGTTGGGTGGGGCACAGTTGAGGTTAGGGTGAGGGGTTAGGGTTTGGGAG
18344	0.844857	13.5024	3.75709	0.000640967	0.0240579	-0.472862	3.41366	17962	gi|115551872|dbj|AK236279.1|	60	1	15	117658843	117730867	-1	ENSSSCG00000016174	fibronectin 1	chr15:117658158-117658217:-1:iden:100.0	GTGCCAAAGCTTTACTACTGTGGAAAGACAACTGTTTAGTAAAAGATTTACATTCCACAA
18360	0.240967	13.6541	4.27167	0.000146071	0.0098127	0.90662	3.79765	17978	A_72_P590434	60	1	4	74295922	74338428	-1	ENSSSCG00000006237	syndecan binding protein	chr4:74295971-74296030:-1:iden:100.0	ACTTCTCTGTAAACAAAATGACAATGGCACTTCTTCATCCTTTCTTTGTTGGTTTCTGCC
18392	0.8524	10.8754	6.49689	3.63644e-05	0.00443897	6.79032	4.12944	18009	A_72_P002891	60	1	4	93412557	93423128	1	ENSSSCG00000006474	nestin	chr4:93418373-93418432:1:iden:100.0	CAATCTCTGGAAAAGGAAAATCAAGAAACACTGAGGTCTTTTGAAGGTAATGAAGAGACA
18438	0.655078	7.60074	4.14055	0.00150427	0.0399915	0.525563	3.17386	18053	O199	60	6	NA	NA	NA	NA	NA	NA	chr5:10172276-10172335:-1:iden:100.0	GCTGGCAAATAAATTATTTTGGACAAAACTGGAGCAGCTGCCCAAATGATAGTTTTATTT
18538	-0.188248	10.9893	-3.97806	0.000341784	0.0162493	0.11225	-3.58138	18153	A_72_P080096	60	1	17	41093567	41150265	1	ENSSSCG00000007342	regulation of nuclear pre-mRNA domain containing 1B	chr17:41150181-41150240:1:iden:100.0	GAAGTATAGGCTGCCATTGGTGGTAGCAGTATATTCTGAAATGTCTCATAGATATATATT
18593	-0.268836	6.8014	-3.68913	0.000776011	0.0268232	-0.650254	-3.36121	18204	A_72_P266927	60	1	7	55811865	55835464	1	ENSSSCG00000031810	neugrin, neurite outgrowth associated	chr7:55825803-55825862:1:iden:100.0	TTTTCAGTTATTTATTTTCTTCCACCACTCCATCCAGCCTCACAAGAAATGTGGTAAGGG
18642	0.505278	5.96455	3.51309	0.00126641	0.0361566	-1.1034	3.22348	18250	O14249	60	1	1	30962712	30970544	1	ENSSSCG00000004179	vanin 2	chr1:30970580-30970639:1:iden:100.0	CCAAGTTTACTAAGAAACTTTGTATGGCTAGATCAATTCTACAGACCAGTGATTTCCAAA
18656	0.526299	8.09191	4.35713	0.000113756	0.00845347	1.14086	3.85921	18263	gi|6606277|gb|AF159382.1|AF159382	60	1	X	124250338	124296636	1	ENSSSCG00000012766	biglycan	chrX:124294388-124294446:1:iden:98.3	TCCAGGTGGTCTACCTGCACACCAACAACATCACCAAGGTGGGCGTCAATGACTTCTGCC
18657	0.480726	14.1525	5.51305	0.000155292	0.0101635	4.12122	3.78245	18264	A_72_P650069	60	7	NA	NA	NA	NA	NA	NA	chr5:51831136-51831196:1:iden:100.0	TGGGCTCCCAGAGTCAAAGCCCATGCTTAGTTTAATCTTTCAAGCAAGTCCTTGAACAAA
18700	0.346508	6.52574	4.13546	0.000229903	0.0129297	0.489169	3.68367	18306	A_72_P213357	60	4	8	65381061	65489092	-1	ENSSSCG00000008924	ubiquitin like modifier activating enzyme 6	chr8:65476991-65477050:1:iden:98.3	CAGAGCTGTCTGCTAATTGGATCATCCTGAAGATGTATAACTGTAGGAGAAAATAAAATT
18738	0.828671	9.49553	4.03208	0.000292638	0.0149253	0.257058	3.62173	18342	A_72_P186731	60	1	5	48813773	48925970	1	ENSSSCG00000029163	branched chain amino acid transaminase 1	chr5:48925549-48925608:1:iden:100.0	AGACACGTGCTTTATTGTTTGCAGGTTCCTCATCAAATCTTTAATTATACACTGTTTCTG
18819	0.150814	15.6885	3.76838	0.000636205	0.0239012	-0.535896	3.41569	18422	A_72_P643439	60	1	2	57279857	57284849	1	ENSSSCG00000029724	receptor for activated C kinase 1	chr2:57284775-57284834:1:iden:95.0	AGTGTGGCAGGTGACCATTGGCCCCCGCTAAAAACATGGCAAAGCTTTAAAAATAAAAAA
18861	1.89078	8.1493	5.3456	5.98979e-06	0.00154101	3.91011	4.52675	18463	A_72_P433164	60	1	14	46559686	46572612	1	ENSSSCG00000009979	neurofilament heavy	chr14:46568332-46568391:1:iden:100.0	TACGTAGCCGAATGTGATACTTGCCGAATGCCACATGTAAACACTTGATTATAAAAACTG
18893	0.273635	10.8911	4.51459	7.15777e-05	0.00658272	1.57541	3.97098	18494	O4733	60	1	13	24030582	24048175	1	ENSSSCG00000029708	solute carrier family 25 member 38	chr13:24043797-24043856:1:iden:100.0	CTAGTTGTTCTGCCACTTTTCTGCAGCTGAAGTTGCGATAAATAAAGTGAAGCACTTTAT
18924	0.530586	13.6707	4.88575	0.000424665	0.0186837	2.43516	3.52426	18525	O10038	60	1	13	139847241	139902039	1	ENSSSCG00000039426	follistatin like 1	chr13:139901846-139901905:1:iden:100.0	GGTTTCTGTTGCCTGTGTGTTTGTGAAATGTATTTGTATTTAGTAGGCTTCCATATTTCA
18927	-0.225395	6.15095	-3.4979	0.00132055	0.036916	-1.14204	-3.21148	18528	A_72_P390618	60	1	6	31564986	31661190	1	ENSSSCG00000031652	RPGRIP1 like	chr6:31660914-31660974:-1:iden:100.0	CTACAGTAGCAAAAAACATGTAAAATACACTCTCCCACATACCACATCACATCTCTATTT
18946	-0.493018	6.06983	-4.22394	0.000167886	0.0107133	0.776334	-3.763	18546	O1642	60	1	13	133878636	134000847	1	ENSSSCG00000011848	transferrin receptor	chr13:133997664-133997723:1:iden:100.0	CAGGGTAGGTACTTGCACTTCAAGTTAAAGTGAATAACCACTTAAAAATATTCATGGTAG
18990	0.720144	8.73267	4.71941	3.90154e-05	0.00450634	2.14554	4.11323	18586	A_72_P086601	60	6	NA	NA	NA	NA	NA	NA	chr8:118815541-118815600:-1:iden:100.0	AGGGGCTAACCTTAATAGTTCACTCCTCCTCCATTTGTGAATATCCATAAAGATACAATT
19020	1.31762	6.82692	4.56549	6.15826e-05	0.00601748	1.71664	4.00666	18616	A_72_P508636	60	1	14	8961852	8967912	1	ENSSSCG00000009648	neurofilament medium	chr14:8967151-8967210:1:iden:100.0	CGTTGATTGATGTTAAACGTCACAGCAGTATTTGCTCAATAAAGGTCATATTGGAAACAT
19029	0.335817	12.3946	3.51615	0.00125576	0.0360745	-1.0956	3.2259	18625	A_72_P426304	60	1	2	580191	632663	1	ENSSSCG00000012836	adaptor related protein complex 2 subunit alpha 2	chr2:628032-628090:1:iden:98.3	GGAAATCAGGACAGTTCTGGGGTTAAATCTACAAATTAAAGGGAAATTAGAAGTTTGAAC
19036	-0.17595	13.2302	-3.32755	0.00210227	0.0488315	-1.57006	-3.07539	18632	A_72_P596919	60	1	17	39868872	39878624	1	ENSSSCG00000039201	RAB5 interacting factor	chr17:39878243-39878295:1:iden:88.3	TGTTCATGGTCATTTGGATCATCTTTTACACTGCCATCCACTATGACTGACGGTACAGCC
19154	0.93539	8.51605	4.11554	0.000229985	0.0129297	0.482031	3.68358	18747	gi|47523411|ref|NM_214162.1|	60	1	9	35187561	35200085	-1	ENSSSCG00000028711	caspase 1, apoptosis-related cysteine peptidase	chr9:35188066-35188125:-1:iden:93.3	ATGCCCACTGCCGAAAGAGTGACTTTGACTAGATCTTTTTATCTCTTCCCAGGACATTAA
19196	0.440436	8.94868	4.45863	8.44173e-05	0.00727008	1.42057	3.9315	18789	A_72_P034146	60	6	NA	NA	NA	NA	NA	NA	chr1:270064548-270064607:-1:iden:96.7	AAGCGTCTAACTGGCGGGCTTACACCTTAAGACCGAAAACCAGTTTATAACCCCTAAAAA
19222	0.265012	6.57387	5.86041	0.000113434	0.00844502	4.90355	3.8599	18815	A_72_P345883	60	1	6	89119139	89160048	1	ENSSSCG00000022801	S100P binding protein	chr6:89159434-89159493:1:iden:100.0	CCAAATCAAATGAGTGACGGGTTAACTAGAAAATGTGACAATCACATTTCCTTTTGCTCA
19303	0.826494	7.04418	5.52218	0.000157101	0.0102013	4.21461	3.77957	18894	gi|47524185|ref|NM_214041.1|	60	1	9	67400727	67405378	-1	ENSSSCG00000015652	interleukin 10	chr9:67400757-67400816:-1:iden:100.0	CTAGAAGCAATTCAATTCCTCTGGGAATGTTACATTGTTTGTCTGTCTTCATAGCAGATT
19321	-0.316328	9.17615	-4.72955	3.97911e-05	0.00453072	2.03603	-4.10869	18910	A_72_P194672	60	1	13	89588362	89600707	-1	ENSSSCG00000033018	transmembrane 4 L six family member 1	chr13:89591153-89591212:-1:iden:100.0	GATGACCAGTGTTGGTGATAATACTGTGATTTGTTGCATGCAATTACAACAAAGGAAATA
19358	0.188987	16.7286	4.16126	0.00152938	0.0404229	0.517303	3.16905	18947	A_72_P725613	60	2	4	124358816	124368272	-1	ENSSSCG00000006899	ribosomal protein L5	chr4:124360509-124360569:-1:iden:100.0	CATGCTGCGATACGAGAGAATCCAGTGTATGAGAAGAAGCCTAAGAAGAAGTTAAAAAGA
19450	0.871247	7.69063	4.37197	0.000108909	0.00828751	1.18167	3.86983	19037	A_72_P443324	60	1	15	80673032	80692848	-1	ENSSSCG00000015969	cholinergic receptor nicotinic alpha 1 subunit	chr15:80676108-80676167:-1:iden:100.0	AAAGATTTTCACAGAAGACATTGATATTTCTGACATCTCTGGGAAGCCAGGGCCTCCACC
19531	-0.547751	7.34958	-3.32592	0.00211934	0.0490839	-1.57413	-3.07298	19118	A_72_P031731	60	1	10	6662352	7040900	-1	ENSSSCG00000010814	estrogen related receptor gamma	chr10:6710638-6710697:-1:iden:100.0	CAATCAGTTCAGATGTGTAACTCAAATTATTATGCCTTTCAGGATGACAGTAGAGCAATA
19575	-0.659759	8.41526	-4.3883	0.00106567	0.0324825	0.829635	-3.27259	19162	A_72_P000016	60	1	6	53763062	53784319	-1	ENSSSCG00000030544	transmembrane protein 143	chr6:53763325-53763384:-1:iden:100.0	ATTAGTTGCCTTTACTTATAAGGCAGGCCATTCAGACAACTGCCTATCAGCTTGTCCAGG
19616	-0.35225	16.287	-4.31307	0.000129424	0.00916541	1.01995	-3.82755	19201	A_72_P458444	60	1	6	44032623	44069331	1	ENSSSCG00000002873	glucose-6-phosphate isomerase	chr6:44069006-44069065:1:iden:100.0	TCTTCCACCAATGGGCTGATCAACTTCATCAAGCAGGAGCGTGAGGCCAGAAGCCAATAA
19621	-0.235908	6.04924	-3.44961	0.00169683	0.0428412	-1.2905	-3.13873	19206	O6300	60	6	NA	NA	NA	NA	NA	NA	chr6:170325781-170325840:-1:iden:100.0	CTTTAGCCCTGTGGCTCCGGGTCAGAGAGATGAACCCAAACTGTCATCCTGCAGCAAGCA
19720	1.4065	9.94493	4.84232	2.7057e-05	0.00376658	2.48982	4.19692	19302	A_72_P071106	60	1	2	12194340	12198354	1	ENSSSCG00000013144	NA	chr2:12198513-12198570:1:iden:95.0	CTTCACAAACTTACATTTCTAAACAATGCTGCACATGAATATGTATTAAAACCTGTCCCC
19724	-0.257666	12.15	-4.43547	9.03733e-05	0.00741347	1.35662	-3.91508	19306	A_72_P057146	60	7	NA	NA	NA	NA	NA	NA	chr1:265872985-265873044:-1:iden:100.0	TATGTATACCTGTCCCAGCTGTAAACTTCATTGTCCTTTGTTGGATGATATTTTAAATGG
19729	-0.180072	7.63387	-4.07365	0.000259585	0.0138476	0.368942	-3.65261	19311	A_72_P260987	60	1	14	35313602	35354856	1	ENSSSCG00000009858	F-box protein 21	chr14:35351663-35351722:1:iden:100.0	AATGGGTCTTTCCACGTTCATCACTGCTCCTCCCATTAAAATAAGTGTGTGTTTTTTAAT
19773	0.32374	10.5038	4.98845	1.74854e-05	0.00281984	2.90077	4.2948	19354	A_72_P623359	60	1	7	39237294	39254002	1	ENSSSCG00000001701	heat shock protein 90 alpha family class B member 1	chr7:39248566-39248612:1:iden:78.3	TTCTCAAAAAATCTAAAGCTTGGAATCCATGAGGACTCCACTAATCGGCGGCGCCTTTCT
19799	-0.359787	10.9998	-4.13968	0.00182897	0.044679	0.0984195	-3.11668	19380	A_72_P054646	60	1	13	32028894	32092451	1	ENSSSCG00000034357	dystroglycan 1	chr13:32091663-32091722:1:iden:100.0	CTTTTAGGGAGGAATGCCTTTTGCAATAATGTATCCCTTCCATAATCTGTAGGTGGGTGG
19818	-0.396626	8.33116	-4.17204	0.00152766	0.0404229	0.474206	-3.16938	19399	A_72_P062151	60	1	8	5626495	5632643	-1	ENSSSCG00000008727	msh homeobox 1	chr8:5628431-5628489:-1:iden:98.3	GCTCTCGCGATTCCCTTTGGAAGGGACTGTTGTAATATACTGTATATTTGAAATTTTATA
19842	1.36494	8.62507	5.44178	5.31938e-06	0.00140105	4.03194	4.55178	19422	A_72_P007031	60	6	NA	NA	NA	NA	NA	NA	chr13:198580915-198580974:-1:iden:100.0	GTCAGACAGAGGAAGCAGCAAGTGCAAAAGCCAATTAATATTTTAGCATGAGTTTTTCTA
19871	0.561577	9.13066	5.70596	0.000112485	0.00840276	4.35407	3.86195	19451	A_72_P030851	60	1	X	83213947	83223849	-1	ENSSSCG00000012510	armadillo repeat containing X-linked 2	chrX:83213983-83214042:-1:iden:98.3	CTTGAATAGCCTACACTCTTACCATTTGTTTTGACTTGAATTTATCCACCAAAGACTTCA
19874	-0.253658	7.41867	-4.38039	0.000106252	0.00821108	1.20483	-3.87585	19454	A_72_P082991	60	1	1	130916136	130940396	-1	ENSSSCG00000004775	kinetochore localized astrin (SPAG5) binding protein	chr1:130916878-130916937:-1:iden:100.0	TTTTGCACCTCTACCAATTTCTTCACCAGCAGCCCCTACTCTTAAGGATTATTGAGGCTG
19906	-0.161274	11.5508	-3.50194	0.00130596	0.0367376	-1.13178	-3.21467	19486	A_72_P478058	60	1	7	75140205	75159495	-1	ENSSSCG00000002003	NA	chr7:75140275-75140334:-1:iden:100.0	AGAAGCTGATAGAAGAGGTGCCCTTGGGACAGAGTATCCCCCGCAGGAGGAAGTAGCTGA
19971	0.378941	9.28431	4.10553	0.00159524	0.0413025	0.424614	3.15678	19551	A_72_P603803	60	1	4	56473028	56603992	1	ENSSSCG00000006156	tumor protein D52	chr4:56600829-56600872:1:iden:71.7	AAAGGTTGAAAACTTAAAGTCTAAAGTAGGGGGAAGCAAGCTGCTGGCGGCGATTTTGGA
20011	0.844422	7.25912	5.94061	1.00191e-06	0.000550361	5.5955	4.89126	19589	A_72_P185331	60	1	9	67400727	67405378	-1	ENSSSCG00000015652	interleukin 10	chr9:67400757-67400816:-1:iden:100.0	CTAGAAGCAATTCAATTCCTCTGGGAATGTTACATTGTTTGTCTGTCTTCATAGCAGATT
20042	0.978491	11.3394	3.43681	0.0015617	0.0410061	-1.29668	3.16297	19620	A_72_P650098	60	1	6	45309201	45312539	-1	ENSSSCG00000002919	TYRO protein tyrosine kinase binding protein	chr6:45309293-45309353:-1:iden:100.0	AAATCAGGACAGTCATCAACCCGATGCCTGGATCCAGTCATTCCTGTGCCTGCCCAGCAC
20064	-0.216523	13.9838	-3.99974	0.00032116	0.0155648	0.170292	-3.59761	19642	A_72_P223492	60	7	NA	NA	NA	NA	NA	NA	chr14:77777657-77777716:1:iden:100.0	AAACCTTGCTTGGACATCAGGAACCAACTGCACTCGCTTTGGCATTGCAGCTAAATATCA
20071	0.311048	14.6642	4.36988	0.000118921	0.00866309	1.07724	3.84834	19649	A_72_P752325	60	2	15	101373976	101376144	1	ENSSSCG00000016078	heat shock protein family E (Hsp10) member 1	chr15:101375755-101375815:1:iden:100.0	TCAAAGTTGAGATAAAGTTCTTCTGCCAGAATATGGAGGCACCAGAGTAGTTCTGGATGA
20110	0.206792	6.36369	3.37953	0.00182588	0.0446572	-1.44054	3.11718	19687	A_72_P151631	60	6	NA	NA	NA	NA	NA	NA	chr7:41494069-41494128:-1:iden:100.0	GGGGCAATAGTGCATGTACTGTATTTTTTAGCCTCCTCTTGAGTTTGAAGAATCACTTAC
20192	0.541884	8.09357	5.25134	7.95021e-06	0.00184667	3.64326	4.46652	19768	O7015	60	1	4	93412557	93423128	1	ENSSSCG00000006474	nestin	chr4:93419671-93419730:1:iden:100.0	AGGCTTCCGAGCTCCCCAGGGAATCTCAGAGGTGATAGAGCCCGTGTTGGAAGATGATGT
20229	-0.788227	8.84579	-6.81858	7.95937e-08	0.0002311	7.27624	-5.36805	19804	A_72_P687044	60	1	1	223720413	223748621	-1	ENSSSCG00000021646	Kruppel like factor 9	chr1:223721705-223721765:-1:iden:100.0	GTTGTATTAGCAGTTTATAAAGAGAACCGCTTTTAACATTAGGGACTGGGAGCAGTCCAT
20332	0.414163	6.61203	4.01271	0.00182074	0.0446389	0.102686	3.11801	19905	O9244	60	6	NA	NA	NA	NA	NA	NA	chr5:39312617-39312676:-1:iden:100.0	GGTCTCTGTATTCCATTATCTTTTTCACAAAGTCTTGATCAGTATTTTTCCAGCTACCAA
20334	0.382937	12.3988	4.42197	0.000937606	0.0303445	1.14681	3.30861	19907	gi|52350717|gb|AY609432.1|	60	6	NA	NA	NA	NA	NA	NA	NA	GTTTCTCCTACAAGTGAGATTTCAGATATTCCTAATCCCAGCAGTCTTTCTCTTCGAGCC
20356	0.283686	7.27133	4.86223	2.80842e-05	0.00381893	2.32865	4.18847	19929	O13110	60	1	14	108958802	108986707	1	ENSSSCG00000010523	4-hydroxy-2-oxoglutarate aldolase 1	chr14:108973246-108973305:1:iden:100.0	ATTGGGCTGATTGTTCACAAAACCAGGAGGCAGGATTTCCAGGTGCTGGCTGGATCGGCG
20362	-0.230254	6.6484	-3.99898	0.000321865	0.0155756	0.168247	-3.59704	19935	A_72_P475750	60	1	4	123202753	123331144	1	ENSSSCG00000006890	ATP binding cassette subfamily A member 4	chr4:123330893-123330952:1:iden:100.0	AACTTTGCTAAACAGCAGACTGAAATGACGCACGACTTCCCTCTGCACCCGCGAGCGGCT
20452	1.42658	10.4511	6.27536	0.00137717	0.037672	6.32985	3.19939	20023	A_72_P165601	60	1	2	72431163	72471564	1	ENSSSCG00000013551	complement C3	chr2:72471062-72471108:1:iden:78.3	GACTTTGACGATTACATCATGGTCATCGAGCAGATCATCAAATCAGGCTCCGATGAAGTG
20459	0.49685	6.96781	4.55087	0.000757384	0.0264603	1.58599	3.36792	20030	A_72_P125966	60	1	8	30361386	30440991	1	ENSSSCG00000008787	kelch like family member 5	chr8:30440210-30440269:1:iden:100.0	CCAAGAACGCCATGTTATGATATTCTTAGGTTGGAATTGAACCATGGTGTTTTGCATTAA
20497	0.382515	6.007	3.66736	0.000826098	0.0279834	-0.754724	3.3439	20067	A_72_P029211	60	1	2	74800125	74838679	-1	ENSSSCG00000026754	ATCAY, caytaxin	chr2:74800991-74801050:-1:iden:100.0	ACTTTCGTGATGTGAAGACATCATTTCCATGAGCTTTGGGGGATTTTTATGTGAAATAAA
20524	0.198641	17.0456	5.1338	1.13129e-05	0.00233431	3.31088	4.39042	20093	A_72_P193777	60	2	12	23029379	23034496	-1	ENSSSCG00000017509	ribosomal protein L19	chr12:23029383-23029442:-1:iden:100.0	CCCCCTCCTCTCTGTACATAGTGGCCTTGGCAGTTACATAGATTCAATAAAAATGAGCCT
20638	0.464787	10.4863	6.3013	3.40385e-07	0.000360603	6.61212	5.09959	20206	A_72_P290279	60	1	6	13659346	13686106	-1	ENSSSCG00000040037	MTSS1L, I-BAR domain containing	chr6:13659832-13659891:1:iden:100.0	GCCGAACGCCACATCTTGCCACAGTTCTTTTTATTTTTTCTATTAAACACCCGCTTTGTT
20643	0.333099	7.70558	3.31775	0.0021587	0.0497361	-1.59438	3.06748	20211	A_72_P036551	60	6	NA	NA	NA	NA	NA	NA	chr9:3071417-3071476:1:iden:100.0	GGAAAACTTTAGGACCATGACAGATAACTGTTTCACTAAAATCATAGAGACAGAAAGCAA
20653	0.230693	6.73852	3.90696	0.000418903	0.018549	-0.0773376	3.52788	20221	A_72_P018206	60	6	NA	NA	NA	NA	NA	NA	chr3:40110708-40110767:1:iden:100.0	TTTGTCTTTGATACGGAATAGTTCACTTGACACAGGATCACGTGAAAAAATGACTTTGTT
20698	0.710098	7.94325	6.11089	0.00157856	0.0410764	6.06842	3.15984	20264	A_72_P120976	60	1	18	42767384	42802179	-1	ENSSSCG00000037158	maturin, neural progenitor differentiation regulator homolog	NA	TTGGAAAAAGTCTTCAAGTCTTTCAGACCTTTACTGGGGCTTCCAGATGCAGATGACGAC
20703	-0.555378	8.26146	-4.65272	4.75606e-05	0.0050876	1.95937	-4.0673	20269	O4962	60	1	3	28360872	28485842	-1	ENSSSCG00000007874	ATP binding cassette subfamily C member 1	chr3:28370905-28370964:-1:iden:100.0	AATGGAAACCAACATTGTGGCTGTGGAGAGACTAAAGGAGTATTCAGACACCGAGAAGGA
20726	-0.698055	9.45401	-6.03436	7.56381e-07	0.000474746	5.86033	-4.9463	20292	A_72_P157696	60	1	1	223720413	223748621	-1	ENSSSCG00000021646	Kruppel like factor 9	chr1:223721926-223721985:-1:iden:100.0	AGCTCTGATGCACTCTTGTTTTTACGTGTGCTATAAGATGTGGTGTGTAAACGTGTGGGG
20732	0.548419	8.39263	5.27076	7.49996e-06	0.00176253	3.69821	4.47898	20297	A_72_P174626	60	1	18	42767384	42802179	-1	ENSSSCG00000037158	maturin, neural progenitor differentiation regulator homolog	chr18:42771185-42771244:-1:iden:100.0	CTGTGCTTCAGTTACCACGTTTGTTTTTCTTCTTGGAAAAACCTATTAAAGGTTAACTTC
20737	-0.385418	12.6987	-4.07012	0.000262246	0.0139347	0.359419	-3.64999	20302	O12276	60	1	9	125613077	125846000	1	ENSSSCG00000015565	chromosome 9 C1orf21 homolog	chr9:125844133-125844192:1:iden:100.0	GCTCAGATGCAGATGGAAGTGTGACCGCAATCATTTCGAATCCTTCTTGCCCACTTTTTT
20762	0.571821	10.9627	4.50277	0.000992969	0.0312409	1.51296	3.29251	20327	A_72_P444041	60	1	2	59061459	59068846	1	ENSSSCG00000013916	cartilage oligomeric matrix protein	chr2:59067089-59067148:1:iden:100.0	TTTCATCTTTGGCTACCAAGACAGTTCCAGCTTCTATGTGGTCATGTGGAAGCAGATGGA
20771	0.415036	6.67113	3.67759	0.000801513	0.0273099	-0.680229	3.35227	20336	A_72_P103386	60	6	NA	NA	NA	NA	NA	NA	chr9:87638201-87638260:1:iden:96.7	AAAGAAGGGGGGAAAGTACAAATGCTAATGGGTAAAACCTCATATGTTTAGGTTTGAGGC
20791	0.568807	6.71948	4.5852	5.80939e-05	0.00578789	1.77141	4.02042	20355	A_72_P151886	60	6	NA	NA	NA	NA	NA	NA	chr17:35744291-35744350:1:iden:100.0	ATAATCTCACCAGATTGTATACAGCTGCAGTTCTCCAGAGCTCTGGAGTTTGGGGTAATT
20863	-0.324507	6.41272	-4.61256	5.54101e-05	0.00561687	1.48032	-4.03155	20425	A_72_P146191	60	1	6	84225238	84229681	1	ENSSSCG00000003565	nuclear receptor subfamily 0 group B member 2	NA	ATACGCCTACCTGAAAGGGACCATTCTCTTCAACCCTGATGTTCCAGGCCTCTATGCCTC
20871	0.652629	7.08658	8.18629	2.73131e-09	3.70084e-05	11.5518	5.94698	20433	A_72_P122091	60	1	12	51501705	51503573	1	ENSSSCG00000036977	uncharacterized LOC110256101	chr12:51503493-51503552:1:iden:100.0	CAGATCGTTTATCCCCTTTAAAACTGGGCTGTTTGTCTTGAATTCTATGGATTCTTTATG
20961	0.242527	7.79238	4.01718	0.000310461	0.0154841	0.106995	3.60641	20523	O9757	60	1	17	54605939	54641881	-1	ENSSSCG00000007484	zinc finger protein 217	chr17:54606525-54606584:-1:iden:100.0	CCTGTTCACAAGCTGAGCCATATGTACATAATCTAGATTTTTGTTTTCATAGTTTTGCAC
21000	-0.24322	7.54018	-3.76464	0.000722852	0.0257865	-0.470373	-3.38076	20562	O9099	60	2	2	71271825	71288504	1	ENSSSCG00000013591	translocase of inner mitochondrial membrane 44	chr2:71286771-71286830:1:iden:100.0	ATCATCACCTTCCAGGCCCAGCTGGTGATGGTGATCAAGAACCCCAAAGGCGAGGTGGTT
21022	1.39056	8.24923	3.74786	0.000657865	0.024398	-0.497021	3.40656	20584	A_72_P091921	60	1	X	107369493	107537826	1	ENSSSCG00000012669	Rho GTPase activating protein 36	chrX:107537694-107537746:1:iden:88.3	CAAAACTTCTCTGGAATTTAGTCATTAATAAACATCTGTATTGTGACAGCAGCGCGAAAA
21083	-0.317574	14.6383	-3.78901	0.000692611	0.0251599	-0.556488	-3.39249	20645	A_72_P648503	60	1	7	80641124	81034342	-1	ENSSSCG00000033958	ryanodine receptor 3	NA	TTCTTCTTCGTCATCGTCATCCTGTTGGCCATCATCAGGGTCTGATCATTGATGCTTTTG
21117	0.317527	15.2862	3.41732	0.00166273	0.042322	-1.40366	3.14467	20679	A_72_P684426	60	1	15	121427532	121444938	1	ENSSSCG00000020785	desmin	chr15:121434290-121434349:1:iden:100.0	TATAGAAACAAGCCCTGAGCAAAGGGGTTCTGAGGTCCATACCAAGAAGACAGTGATGAT
21151	-0.348159	7.27708	-3.4261	0.00161628	0.041556	-1.34718	-3.15295	20712	A_72_P132451	60	1	18	46217517	46250307	-1	ENSSSCG00000026894	nuclear factor, erythroid 2 like 3	chr18:46219506-46219565:1:iden:100.0	CTCTTTTAAGGGTTTCCTTTTTAGCTTGCAAGTTACATACGTCATCTTCCAGATTCAAAA
21188	-0.350409	7.49187	-4.14576	0.000210704	0.0122707	0.563863	-3.70582	20748	A_72_P034176	60	1	1	129992803	130054129	-1	ENSSSCG00000035544	nucleolar and spindle associated protein 1	chr1:130037014-130037073:-1:iden:100.0	TAGGAAAACAAACACGGGTCAGAATGACTACCTGTGAGGCAATGAAAGGGGAAACCTCTT
21207	-0.209998	12.6168	-3.58779	0.00102977	0.0318805	-0.912257	-3.28226	20767	A_72_P497293	60	1	5	69747720	69772077	-1	ENSSSCG00000000767	ATPase H+ transporting V1 subunit E1	chr5:69752646-69752700:-1:iden:91.7	CCCAGTCCTGTCTGTCTGTAATCCTGTCTGGTATGTAATTTACCTGTTGCATCCAAAAAA
21223	-0.343706	10.265	-3.88541	0.000445463	0.0193261	-0.134573	-3.51157	20783	O526	60	1	2	81464885	81486294	1	ENSSSCG00000014058	clathrin light chain B	NA	AGTTGAGAAGAACAAGATCAATAACCGGGCATCCGAGGAGGCTTTTGTGAAGGAATCCAA
21232	0.323822	5.8621	3.5436	0.00116401	0.0346384	-1.02554	3.24755	20791	A_72_P390503	60	6	NA	NA	NA	NA	NA	NA	chr14:56786996-56787056:-1:iden:100.0	ATGGTGCACTCTGTAACCATGGAGTCTTTTGTTTCTTAGGGAAAGGGGCATTCATGACCT
21252	0.399149	11.4799	3.64705	0.000873033	0.0288755	-0.759426	3.32854	20810	A_72_P094716	60	1	7	59629638	59734563	-1	ENSSSCG00000001917	CD276 molecule	chr7:59703287-59703346:-1:iden:100.0	GGACTCTGAGGAATTTTGTTAACTGGGGGTGTATTTTGGGAAAAATAAATGCCTTTGTAG
21270	0.514339	9.50801	4.02006	0.00185142	0.0450521	0.196383	3.11309	20828	A_72_P358478	60	6	NA	NA	NA	NA	NA	NA	chr1:229578971-229579030:-1:iden:96.7	GCACTTTTCCTATAGATTCGGAGTTAAAGGAACCAAAGGGTCATTGGGGCAAACGTATTG
21272	1.16179	8.45866	6.66535	1.36778e-07	0.00024157	7.35862	5.26952	20830	A_72_P580532	60	1	1	246147515	246257380	-1	ENSSSCG00000005423	ATP binding cassette subfamily A member 1	NA	TGGCAGTGTCCAACATCTGAAAAATAGGTTTGGAGATGTTATACGATAGTTGTACGAATA
21321	0.782133	7.34865	4.27862	0.000143138	0.00971356	0.925615	3.80268	20876	A_72_P077416	60	1	7	4108118	4156625	1	ENSSSCG00000032355	lymphocyte antigen 86	NA	TAATAATCTCGGATTTGAATTTCCCACGGGAGAGTACCAGGTTCTGCTGGAGCTGTACAA
21355	-0.204177	10.3539	-3.96382	0.000366396	0.0170603	0.0243136	-3.56317	20910	A_72_P263012	60	5	NA	NA	NA	NA	NA	NA	NA	TCTGCTTAAGTCCTGACCAGGGCTTACTCCAAGAAATGGCAAAAAGACAAAAATAAATAA
21428	0.65959	11.6579	3.52134	0.0012379	0.0359169	-1.08238	3.23	20981	OTTSUST00000000516	60	1	7	25119278	25125106	-1	ENSSSCG00000001469	MHC class II, DM beta	chr7:25119375-25119434:-1:iden:100.0	TGACCTAGTTATTGTACATAGCTGGAGCCCAAGGCTATGCACCTGAGGGGAATATCATTT
21464	-0.256302	7.26958	-4.11491	0.000230401	0.0129297	0.480345	-3.68312	21017	A_72_P334583	60	6	NA	NA	NA	NA	NA	NA	chr5:16523056-16523112:1:iden:95.0	TATATCACTCTGAAAGTATTTTATTCTTACAGTCAGATTCACCCTTCCCACCCCCAAAAA
21542	0.409932	7.50057	6.72352	9.76989e-08	0.00024157	7.21318	5.33095	21094	A_72_P255762	60	1	4	62601592	62606204	1	ENSSSCG00000032111	ribosomal protein L7	chr4:62606118-62606177:1:iden:100.0	GGAAGCCTATTTTACAGGCCTTTGTGTATGATTTATAGATAAGACAATAGAGGTTCAGTT
21544	0.651224	7.19098	5.22215	9.54395e-06	0.00206357	3.43101	4.42726	21096	O2394	60	1	11	11815248	12158848	-1	ENSSSCG00000033919	doublecortin like kinase 1	chr11:11817919-11817978:-1:iden:100.0	CATGACCAACCATACGGTATTTTCAAGGGGATTTTAAGATTCATTTTGTTTCAGTTTGGT
21562	-0.401574	7.40988	-4.28982	0.00131796	0.0368909	0.883983	-3.21204	21114	A_72_P088616	60	1	X	41725522	41751198	1	ENSSSCG00000022390	regucalcin	chrX:41747628-41747687:1:iden:100.0	TGATAAAACAACCTCATGCTGCTTTGGAGGGAAGGATTACTCTGAAATGTACGTGACCTG
21565	0.309872	15.9916	4.62994	5.76405e-05	0.00575683	1.798	4.02227	21117	A_72_P137646	60	1	15	101373976	101376144	1	ENSSSCG00000016078	heat shock protein family E (Hsp10) member 1	chr15:101375982-101376041:1:iden:98.3	GCCCCCATTCCACTGAAGTTCTGAGATCTTTTCATCATGTAAATAATTTCCATGTCTGTC
21632	0.16352	5.72685	3.50288	0.00130255	0.0367152	-1.12937	3.21542	21182	A_72_P111061	60	6	NA	NA	NA	NA	NA	NA	chr3:97617123-97617182:-1:iden:100.0	CCAGGCAGTATATATTGTTCATTTCAATCGTCCTGGAGTTTGAAGCTGTCTTGATTGTTT
21636	-0.32458	7.46498	-4.97073	1.84378e-05	0.00291625	2.85083	-4.28301	21186	OTTSUST00000000804	60	1	7	23520143	23524372	-1	ENSSSCG00000030903	corneodesmosin	chr7:23521236-23521295:-1:iden:100.0	AATCATCCTTCAGCCCTGTGGCAGCAAGTCCAGCTCTTCTGGCCACCCTTGCATTTCTGT
21651	-0.215578	11.6158	-3.46713	0.00144144	0.0389782	-1.24763	-3.18622	21199	A_72_P339833	60	1	6	962405	977008	-1	ENSSSCG00000033920	cytosolic thiouridylase subunit 2	chr6:967086-967137:-1:iden:86.7	CAAGAACCGGCAGTGGGCAGGGTCTCCCGTGTGTATAAATAAAACATTTAATCTGAAAAA
21710	-0.383368	6.89492	-5.16631	0.00218153	0.0499871	3.05959	-3.06434	21256	gi|87238892|gb|DY437589.1|DY437589	60	1	13	129240084	129626849	-1	ENSSSCG00000038584	fibroblast growth factor 12	chr13:129241995-129242054:-1:iden:100.0	TGGAGGCAAAGTTGTGAATCAAGATTCAACATAGCTGAGAACTCTTCCCTGCATCCCTCT
21764	0.243962	17.6939	5.19916	9.29847e-06	0.00203212	3.49564	4.43288	21308	O10036	60	7	NA	NA	NA	NA	NA	NA	chr4:75763254-75763313:1:iden:100.0	GAAAAACTCCTTGTGGTGAAGGTTCCAAGACTTGGGATCGTTTTCAGATGAGGATCCACA
21771	0.297551	17.0253	3.34426	0.00200937	0.0473226	-1.52855	3.08884	21315	A_72_P721403	60	1	1	92421230	92472785	1	ENSSSCG00000004489	eukaryotic translation elongation factor 1 alpha 1	chr1:92424816-92424876:1:iden:100.0	GGTCTCAGAACTGTTTGTCTCAATTGGCCATTTAAGTTTAATAGTAAAGACTGGTTAATG
21784	1.34792	10.1567	4.81902	0.000474292	0.0200535	2.20863	3.49487	21328	A_72_P232887	60	1	9	39839118	39861196	-1	ENSSSCG00000015037	interleukin 18	chr9:39840138-39840197:-1:iden:100.0	GGACATGATGATAAGATACAGTTTGAGTCTTCATTGTACAAAGGATACTTTCTAGCTTGT
21849	0.474127	15.2439	3.50733	0.00128669	0.0365245	-1.11806	3.21893	21392	CUST_524_PI427286967	60	1	2	151399969	151433844	-1	ENSSSCG00000033262	CD74 molecule	chr2:151402214-151402273:-1:iden:98.3	CAGTCAGGCTCGGCTCAGCCCCCGGCCACGGCTTCTGTGAGAATAAAAGGTAGTGAGTAG
21907	-0.358953	15.5877	-4.04281	0.0018481	0.0450379	0.22134	-3.11362	21448	A_72_P680773	60	1	4	15105305	15113287	-1	ENSSSCG00000005976	NADH:ubiquinone oxidoreductase subunit B9	chr4:15105316-15105374:-1:iden:98.3	CCAGTCCCACGTGCAAGTGAAATAAATTATAGGACATACGCTTGCCCTAATAAAGTAACC
21920	0.430025	8.90022	3.8274	0.000569115	0.0223159	-0.335068	3.44592	21459	A_72_P188166	60	6	NA	NA	NA	NA	NA	NA	chr14:65460938-65460997:1:iden:98.3	CCATCCATGAGCAGCACTGCAATTCATCGACCAGCAATATTAGTTCTCCATTTACGTTGC
21949	0.317921	16.484	3.46478	0.00144645	0.0390417	-1.22603	3.18522	21488	O9729	60	7	NA	NA	NA	NA	NA	NA	chr1:92424403-92424462:1:iden:100.0	AGGAGAAGATTGATCGTCGTTCTGGGAAAAAGCTGGAAGATGGCCCCAAGTTCTTGAAAT
22022	0.239618	7.48166	3.83703	0.000511181	0.0209044	-0.262609	3.47483	21559	A_72_P328078	60	1	11	24702159	24752852	-1	ENSSSCG00000009430	A-kinase anchoring protein 11	chr11:24724097-24724156:-1:iden:100.0	TGATGCTGCTTCTCAGACGACTTCTGGTCACCATTTAGAAACCCGTGATTTCAGAGTTCT
22059	0.473082	9.84618	3.72218	0.00070721	0.0254835	-0.564148	3.38677	21595	A_72_P035861	60	1	5	56259457	56283842	-1	ENSSSCG00000032580	microsomal glutathione S-transferase 1	chr5:56259771-56259830:-1:iden:98.3	AGCCGAGGAATTAAGATAGAGAAAGCCTCATCTGAATAATAATGTCACCCATATCCTTTA
22080	0.239069	16.1138	3.8628	0.000475079	0.0200535	-0.194476	3.49443	21616	A_72_P731343	60	7	NA	NA	NA	NA	NA	NA	chr4:124363745-124363803:-1:iden:98.3	TAGGTTTGGTATGGACAAGATTTACGAAGGCCAGGTCGAGGTGACTGGAGATGAATACAT
22100	0.972557	9.23841	5.57007	3.05021e-06	0.000991903	4.54624	4.66741	21636	gi|115554705|dbj|AK237116.1|	60	1	18	6363696	6370558	1	ENSSSCG00000039407	NA	chr18:6370431-6370486:1:iden:91.7	CTACTCGATCTCTGGACTTCCAGGGAAGTCAGCCAGTAAATTTCCTTATTGTCTAAAAAA
22121	0.829999	7.38957	3.35565	0.00194826	0.0466126	-1.50018	3.09801	21657	CUST_504_PI427286967	60	1	2	74936613	74971531	-1	ENSSSCG00000013491	tight junction protein 3	chr2:74940061-74940120:-1:iden:100.0	TGACTATGAGACAGACGGCGAGGGCTACACGGATGGCGAGGGTGGGCCTTACACAGACGT
22125	-0.219012	5.71041	-4.56082	0.000723182	0.0257865	1.68422	-3.38064	21661	A_72_P011851	60	6	NA	NA	NA	NA	NA	NA	NA	TTAAGACGGAAAAGAATTGCATTGGGGGAACGAACCACTTCTTCTAAACCCCTTCTCTGG
22299	0.519633	8.97176	4.05714	0.000272252	0.0142982	0.324456	3.64036	21830	A_72_P302974	60	1	7	49973465	50102059	1	ENSSSCG00000001787	interleukin 16	chr7:50102268-50102327:1:iden:100.0	CAGGCTATGTATAGAGAGAGCTTCATGATAATATTGTGGTGCTGTAAATAAAATGGATCT
22308	0.542336	9.34894	5.34966	0.000202053	0.0120783	3.52182	3.71644	21839	A_72_P336623	60	6	NA	NA	NA	NA	NA	NA	chr1:190161347-190161406:-1:iden:100.0	AAATGGGAATCTCTCGTCCAAAGATGTGCATTACTGCCCTCTGCCGGACAGAAATAGAAT
22323	-0.216974	8.61036	-3.63352	0.000906633	0.0296968	-0.794399	-3.318	21853	A_72_P064241	60	1	3	37831440	37868173	-1	ENSSSCG00000007942	heme oxygenase 2	chr3:37841207-37841257:-1:iden:85.0	AAAGGAGATGTGCGCAAGTGCCCCTACTACTCTGGCGAACAAGACAAAGGTGCCCTGGAG
22403	0.423484	7.19583	4.8701	2.4905e-05	0.00363529	2.56781	4.21566	21932	A_72_P211057	60	6	NA	NA	NA	NA	NA	NA	chr8:130023007-130023061:1:iden:90.0	GGAACATACTGAGCTTTCATTTTCCTACAGACACAGGTCTGCTTTTTCCAGCTTCAAAAA
22480	-0.28063	15.506	-3.89499	0.000433462	0.0189104	-0.109149	-3.51883	22005	A_72_P433864	60	1	X	41766952	41774371	-1	ENSSSCG00000034487	NADH:ubiquinone oxidoreductase subunit B11	chrX:41770931-41770984:-1:iden:88.3	CTGTCTGCCATTCTGCCCTCCTCTCAGAGCACCTAATTAAAGGGACTGAAAATGAAAAAA
22494	-0.30189	10.0835	-3.82522	0.00052861	0.0213254	-0.293788	-3.46582	22018	O7811	60	1	14	85544078	85677929	1	ENSSSCG00000010351	coiled-coil serine rich protein 2	chr14:85673347-85673406:1:iden:100.0	ATCAGCCTTTTTCTCCGAGCCCGCTATTCACTAAGGATGTGGTGAAGAGTACACCTTCTG
22502	0.533526	8.23634	3.80864	0.000554052	0.0219509	-0.337487	3.45316	22026	A_72_P316373	60	1	12	52160624	52170582	-1	ENSSSCG00000017918	arrestin beta 2	NA	AACCTCATTGAATTTGATACCAACTATGCCACGGACGACGACATCGTGTTCGAGGACTTT
22572	-0.698099	12.0019	-5.85924	1.27912e-06	0.000634084	5.36534	-4.84297	22093	A_72_P596059	60	1	1	223720413	223748621	-1	ENSSSCG00000021646	Kruppel like factor 9	chr1:223721282-223721341:-1:iden:100.0	CTATATGTGGCTTTTGTCCAGCACTTAGATGGATGTAAGTGCAGCAACTTGTTTAAAAAA
22593	0.533452	11.7292	3.6538	0.00103808	0.0320396	-0.745756	3.28	22112	A_72_P359358	60	1	14	7435033	7540958	-1	ENSSSCG00000033608	lysyl oxidase like 2	chr14:7435863-7435922:-1:iden:100.0	CGCCATGTGTCATCACAGACACTTTACATACTTGAAACTTGGAATAAAAGATTTACAACC
22604	0.270508	10.7705	4.36056	0.000112616	0.00840276	1.15029	3.86167	22122	A_72_P163571	60	1	13	24030582	24048175	1	ENSSSCG00000029708	solute carrier family 25 member 38	chr13:24043795-24043854:1:iden:100.0	TCCTAGTTGTTCTGCCACTTTTCTGCAGCTGAAGTTGCGATAAATAAAGTGAAGCACTTT
22654	0.364459	11.7099	3.85149	0.000490603	0.0203703	-0.224392	3.48584	22171	gi|6864591|gb|AW359941.1|AW359941	60	1	Y	5946965	5982865	1	ENSSSCG00000039894	CD99 molecule (Xg blood group)	chrY:5982406-5982465:1:iden:100.0	AACAGACGCTTCTGGAGAAATAGAAGACGGGCAGCTAAGCAGCCGCGTTGGCAGCAGGAT
22677	0.634931	6.16758	4.80398	3.28092e-05	0.00418075	2.22542	4.15304	22194	A_72_P119196	60	6	NA	NA	NA	NA	NA	NA	chr9:18738614-18738673:-1:iden:100.0	ATCAAGTGATGGAGACAGTAATACCACCTAAGCATGAGATGTTTTGAAGATTGACTAATA
22776	0.324077	9.01637	4.45966	8.50866e-05	0.00727362	1.13306	3.9296	22292	A_72_P381428	60	1	5	46490416	46632573	-1	ENSSSCG00000022288	serine/threonine kinase 38 like	chr5:46490419-46490478:-1:iden:100.0	GAAATGTTTTGGTGGCATGAGGCCTTTTGCATTGAAGGAAAGAAAAGAATAAAAACTATG
22797	-0.197575	7.41413	-3.5378	0.0012109	0.0354882	-1.06318	-3.2363	22313	A_72_P486304	60	1	13	90641175	90756825	1	ENSSSCG00000011708	TSC22 domain family member 2	chr13:90690668-90690727:1:iden:100.0	CTCATGTTTCCTATTACCCATGGATTTACCCTGAGCCTTCCTATCACTTTATAAATAACA
22810	-0.543687	10.8405	-4.4038	0.000797007	0.0272851	0.840743	-3.35383	22326	A_72_P232727	60	7	NA	NA	NA	NA	NA	NA	chr7:75027794-75027853:1:iden:100.0	ATCTCAGAGCACCTGGCTGAGCTGCTCCCTTCAGTTAGCAGCATCCTCACCTAAAGGACC
22812	-0.281482	6.78811	-4.04366	0.000283033	0.0146188	0.288204	-3.63035	22328	A_72_P245277	60	1	3	4826054	4848681	1	ENSSSCG00000032626	alpha-2C adrenergic receptor-like	chr3:4847914-4847973:-1:iden:100.0	TGTTTATACAGGATATATCAAGATTCTCCTTGAACGGCTGCCCAATCCTCAGTGTCTTTC
22846	0.28892	7.58497	4.00066	0.000320314	0.0155648	0.172751	3.59829	22361	A_72_P166676	60	6	NA	NA	NA	NA	NA	NA	chr9:93459160-93459219:-1:iden:100.0	TGGTCATGTTATCTTTCAACCAAGCCAGAATTATTGTTAGGTGCCTTGATTCAGTATGCT
22972	0.688392	6.27699	5.64895	0.000127709	0.00911794	4.34647	3.83083	22486	gi|112746642|gb|DB782017.1|DB78...	60	1	6	58941108	58952131	1	ENSSSCG00000034284	leukocyte-associated immunoglobulin-like receptor 1	chr6:58944253-58944311:1:iden:96.7	TATCATCAAAATGGCATTTGGTCTGAGTCCAGTGAGACCTTGAAGCTGGTGTTGACAGGA
23023	0.246092	10.5858	3.36946	0.00187654	0.0453236	-1.4657	3.10911	22537	A_72_P406173	60	1	11	49105823	49130543	1	ENSSSCG00000031288	CLN5, intracellular trafficking protein	chr11:49128321-49128380:1:iden:100.0	CTGGTCTGTGAGGAGACAAGTACTTCTAAAGCAATTTGAGACTAATTTTGTTTCTGTTGA
23034	1.18594	8.5354	4.85579	0.00044825	0.0193839	2.4422	3.50992	22548	A_72_P410468	60	1	8	65318805	65372457	1	ENSSSCG00000008923	signal transducing adaptor family member 1	chr8:65372392-65372451:1:iden:100.0	GAACCCACCACAGAAGGGAGGAGAGAGAGGTTGAAGAAGAATCTACATACTGAATAAAAT
23083	0.727276	7.02151	4.24374	0.00137019	0.037672	0.76667	3.20086	22593	A_72_P180746	60	1	1	258044435	258055522	1	ENSSSCG00000005503	toll like receptor 4	chr1:258054585-258054640:1:iden:93.3	CATTAAAATAATTTGGTTGAAAGTGGCACTTCTTGGAATAAAGGGAGACAAGTCCACAAA
23101	1.08237	11.3795	4.45517	8.5281e-05	0.00727362	1.41102	3.92905	22611	A_72_P130551	60	3	5	10878435	10992803	-1	ENSSSCG00000000137	neutrophil cytosolic factor 4	chr5:10878445-10878494:-1:iden:83.3	GCTCGTGCGGTCTCGACATCTGGTCTCTGAATTAAATAAACCATTTCATCCCTCAAAAAA
23120	0.232007	7.79773	3.5053	0.00129392	0.0366303	-1.12323	3.21733	22630	A_72_P305074	60	1	16	55031214	55218043	1	ENSSSCG00000017012	slit guidance ligand 3	chr16:55217925-55217984:1:iden:100.0	GGTTCGTGTTGTGTATTTGTCCGGTTTTTATCAACAGCTGTTCAAAGGTTTAAGAAAAAA
23195	0.266001	6.23039	3.43388	0.00158401	0.0411428	-1.34731	3.15883	22701	A_72_P453043	60	1	11	65027695	65145074	1	ENSSSCG00000009500	claudin 10	chr11:65143801-65143860:1:iden:100.0	CTGCATAATTGGTGGTGTCATATTTTGCTTTTCAATATCTGACAACAACAAAAAACCCAG
23321	0.393135	14.958	3.9704	0.000349379	0.0164654	0.0917584	3.57563	22825	gi|115555599|dbj|AK237231.1|	60	1	15	137011430	137104085	-1	ENSSSCG00000027331	collagen type VI alpha 3 chain	chr15:137011579-137011636:-1:iden:96.7	TAATCTTTGTGCGCCATTGCGGGACCAATGCCTTCATTAAAGGATGAAAAGAAAGTCAAA
23333	0.587887	6.38854	5.85622	0.000103175	0.00803439	5.16998	3.883	22837	A_72_P068876	60	1	X	106670520	106708317	-1	ENSSSCG00000012657	apoptosis inducing factor mitochondria associated 1	chrX:106671398-106671452:1:iden:90.0	ATGGTAGTTGCACAGTATGTTTGCTAGCTGACCAATAAATCCATTATGAGTGTCAAAAAA
23347	0.266227	9.93068	3.50026	0.00131199	0.0368241	-1.13603	3.21335	22851	A_72_P547806	60	6	NA	NA	NA	NA	NA	NA	chr4:34255336-34255395:1:iden:100.0	GGAAGACCAGTGTGACTTCATTAGATACGTTTAGTGTATTTAGAATGTGTAAATTTGTGC
23386	-0.194368	11.6667	-4.17558	0.000193275	0.0117199	0.44894	-3.72765	22890	O12131	60	1	2	58574553	58614516	1	ENSSSCG00000036970	SURP and G-patch domain containing 1	chr2:58614521-58614580:1:iden:100.0	TCTGGAGAAATGCACAAATGTACTTTCCTAAAGACTGTCCCTGGACTGTGGAATGTTCCG
23406	-0.305103	6.89922	-4.57963	0.000768693	0.0266609	1.59059	-3.36383	22910	A_72_P339973	60	6	NA	NA	NA	NA	NA	NA	chr12:37635757-37635814:1:iden:96.7	GATGGTGCTTAATAGTCGTGAATTTTATCATATACATTCCCAGAACCCTCTTCCCCCCAA
23423	-0.183934	7.08782	-3.31747	0.00216035	0.0497361	-1.59508	-3.06725	22927	O10904	60	1	14	55749404	55818006	1	ENSSSCG00000033692	beta-1,3-N-acetylgalactosaminyltransferase 2	chr14:55802778-55802837:-1:iden:100.0	AATGGTGTAAATAAAACCACCAGCAACTCCCTCCACGCCTTCCATGAATTCATGAGGCAA
23459	0.290976	12.8456	3.48694	0.001361	0.037474	-1.16988	3.2028	22962	A_72_P155226	60	1	5	90815512	90820105	1	ENSSSCG00000035790	BTG anti-proliferation factor 1	chr5:90817712-90817771:1:iden:100.0	TGGTTTGTAACTTTCCTTGTACTTAATTGGGTAAAAGTCTTTTCCACAAACCACCATCTA
23469	0.232947	5.59343	3.59609	0.00102012	0.0316863	-0.951606	3.28492	22972	A_72_P006106	60	6	NA	NA	NA	NA	NA	NA	chr14:12108740-12108799:-1:iden:98.3	TGTGCTTTCTTTGCCCTCTGTGTATCAATTAATGCCAATTAAAATGAAGGCGAGTAATTA
23482	0.665342	6.45289	3.6108	0.000965938	0.0307474	-0.853053	3.30026	22985	A_72_P127826	60	1	15	8853969	8983053	-1	ENSSSCG00000015673	kynureninase	chr15:8923061-8923120:-1:iden:98.3	CCGTGATCCTGTTCAGTGGGGTGCATTTTTATACTGGACAGCTCTTTAATATACCTGCCA
23514	0.848472	10.6923	3.85606	0.000484275	0.0202524	-0.212314	3.48931	23015	gi|115545752|dbj|AK234185.1|	60	1	3	11820121	11834535	1	ENSSSCG00000007722	neutrophil cytosolic factor 1	chr3:11834482-11834536:1:iden:91.7	GGCCCTACCCCATCTGGCTATTCGCCCGTCCTGAATAAATGTTGCTTGGAGTGTAAAAAA
23572	-0.288641	9.038	-3.95092	0.000370315	0.0170862	-0.0984962	-3.56038	23072	A_72_P763161	60	1	2	77735520	77743415	-1	ENSSSCG00000027907	basigin (Ok blood group)	chr2:77736086-77736145:-1:iden:100.0	TTTGCTTCCCTTTTTAAACATTTCACAAGCACCTCAGGGCAGTTGTGAGGCTCCTGTGAT
23654	-0.39778	10.345	-3.43905	0.00163206	0.0418558	-1.36167	-3.15012	23154	O9786	60	1	9	85886158	85947430	1	ENSSSCG00000023118	basic leucine zipper and W2 domains 2	chr9:85935532-85935591:1:iden:98.3	TCATTTTGCTAAATACTTCACTGACGCAGGTCCGAAGGAGCTTTCTGACTTCCTCAGAGT
23659	0.206837	7.14087	3.3691	0.00195613	0.0467458	-1.47348	3.09681	23159	A_72_P208322	60	6	NA	NA	NA	NA	NA	NA	chr5:77013252-77013311:1:iden:98.3	CAAGGGATGAGCAAGGTTCTGATATGATCCTTGAAATTTCCCAAATGGGCAAACACTAGG
23718	0.454566	9.42363	3.91596	0.0019843	0.0470045	-0.368534	3.09257	23214	O13465	60	1	3	103566172	103615768	1	ENSSSCG00000008503	fasciculation and elongation protein zeta 2	chr3:103584168-103584226:1:iden:98.3	GCTTTATTTCTGTTCTCATTGAAGTGCAGAACAAACAGAAAGAGCACAAAGAAACAGCCG
23802	0.25316	6.52268	3.40557	0.00175031	0.043703	-1.43418	3.12962	23298	A_72_P066761	60	1	15	68928254	68985492	-1	ENSSSCG00000015897	interferon induced with helicase C domain 1	chr15:68940401-68940460:-1:iden:98.3	AGGACTGAGGAATCAGCACGAAGAATAATTTTCACAAAAACACGACAGAGTGCATATGCC
23816	0.337931	7.30874	4.81719	2.91625e-05	0.00392525	2.41931	4.17991	23312	A_72_P061416	60	6	NA	NA	NA	NA	NA	NA	chr4:65207047-65207105:1:iden:96.7	CTTGACAATGGAGTCACTTTGCACAGACATTTAGCTTACACAAAATCATCCATACACATC
23868	0.606008	6.17477	6.3844	0.000683162	0.0249057	5.98418	3.39625	23363	O11769	60	1	8	76329868	76397506	1	ENSSSCG00000009012	transmembrane protein 154	chr8:76385646-76385689:1:iden:73.3	CAGCATGAATAGAAATGCCGACTATGAAGGTTTACCTACTTTAGAGGAAGAAAAAGAACC
23911	0.780016	6.66101	3.42429	0.00161611	0.041556	-1.32823	3.15298	23406	O7979	60	1	2	74936613	74971531	-1	ENSSSCG00000013491	tight junction protein 3	chr2:74940610-74940669:-1:iden:98.3	AAGGCACAAGCGACTCCTGGTACCAAGAGCTCAAGGCTATCATCAGGGAGCAGCAGACTC
23972	0.311211	14.3918	4.02937	0.000294927	0.0149856	0.249788	3.61972	23461	A_72_P177511	60	1	12	6139424	6158447	1	ENSSSCG00000017213	Jupiter microtubule associated homolog 1	chr12:6157602-6157661:1:iden:100.0	GCTTGTGAACTGCACAACTTGAGCCTGACTGTACATCTTTTGGATTTGTTTCATTAAAAA
24011	-0.201075	6.02496	-3.40913	0.00168444	0.0426821	-1.36635	-3.14087	23500	O6870	60	1	2	70658247	70659497	1	ENSSSCG00000013605	actin like 9	chr2:70658722-70658781:1:iden:100.0	GCGAGAAACTGGTGGAGGTGGTCTTCGAGTCACTGAACTCCCCCGCCATGTATGTGGCTT
24014	-0.340544	12.341	-4.61286	5.35255e-05	0.00545303	1.84835	-4.03967	23503	A_72_P397123	60	1	14	92296249	92330421	-1	ENSSSCG00000033323	ubiquitin conjugating enzyme E2 D1	chr14:92296380-92296439:-1:iden:100.0	CTAGCTATGTTATTATAAGCTACACTGGCCCAGAATTTGAACACTAAACATCATTGGATT
24033	0.527994	10.4885	3.33934	0.00203627	0.0477626	-1.54077	3.08489	23521	OTTSUST00000001128	60	1	7	23209172	23221917	-1	ENSSSCG00000031492	protein phosphatase 1 regulatory subunit 18	chr7:23211924-23211983:-1:iden:100.0	TATTTAATTCTGTTCCTCCTAGTGGTTCACGAGTGAATTGAATTGCGAGGGTGTGGGGTG
24076	0.583595	7.29407	4.3713	0.00102578	0.0318051	0.997516	3.28336	23560	A_72_P322238	60	1	1	126361880	126382617	1	ENSSSCG00000004672	glycine amidinotransferase	chr1:126378675-126378734:1:iden:100.0	AATGGAGGTAAAACCTACATGCGATGTGAAATAATTTGAATGTTGGATACTGTACGTGTA
24086	-0.15319	6.57784	-3.84707	0.000496812	0.0205233	-0.23609	-3.48247	23570	A_72_P444626	60	1	1	268773861	268788207	1	ENSSSCG00000005648	solute carrier family 27 member 4	NA	GGCCCTCATCTTTGGCAGCGAGATGGCCCCAGCCGTGCTAGAGATCCATGCCAGCCTGGA
24127	-0.52164	12.1852	-5.60505	0.0014114	0.0383248	3.66672	-3.19231	23611	A_72_P513752	60	2	X	15699919	15721019	1	ENSSSCG00000023643	pyruvate dehydrogenase E1 alpha 1 subunit	chrX:15716212-15716271:1:iden:100.0	AGAAATTGAGGATGCTGCACAGTTTGCTACTGCTGATCCTGAACCACCTTTGGAAGAACT
24149	-0.228419	9.82837	-3.32684	0.00216387	0.0497507	-1.58525	-3.06677	23631	O1296	60	1	5	4070703	4101291	-1	ENSSSCG00000000014	family with sequence similarity 118 member A	chr5:4070726-4070785:-1:iden:100.0	AAGGCCTTTTCTTTTTCTCTTTGAAGCATGGAAAACGGATCTTTTATGTCACTCTTGTCA
24258	0.918095	6.25785	4.2472	0.00015688	0.0102013	0.839791	3.77992	23738	A_72_P156401	60	6	NA	NA	NA	NA	NA	NA	chr5:67576347-67576398:-1:iden:86.7	TCTTAGTTTACTTGTCAGGTAGTGGGAACGTGCACTGAAGGCTTTGCCTGAAAGTCTTTG
24318	0.671235	10.9343	3.73951	0.000673542	0.0247853	-0.518882	3.40013	23797	A_72_P508686	60	1	7	39255075	39263367	-1	ENSSSCG00000001703	NFKB inhibitor epsilon	chr7:39255315-39255374:-1:iden:100.0	AAAGAGCTGTGGCCTTGTGTGTTTTTTCTCTCATTCCACATGTGTTTGAGGGGCCTATGA
24321	0.555169	6.25494	6.48932	1.94412e-07	0.000286549	7.13898	5.2046	23800	gi|80971505|ref|NM_001037147.1|	60	1	13	24045999	24068424	1	ENSSSCG00000022773	caspase-15	chr13:24066260-24066319:1:iden:100.0	GCACAGTGAATTTAATCTCCAAAAGGAACCAGTAAAAGTAACACTTGTAATGGAATCAAC
24409	0.342462	12.5398	4.42262	0.000101154	0.00796862	1.00046	3.88781	23884	OTTSUST00000000609	60	1	7	23802617	23842498	-1	ENSSSCG00000038514	dimethylarginine dimethylaminohydrolase 2	chr7:23838991-23839050:-1:iden:100.0	TAGAGGCCACTGGGTGACTCTTCTCCCCAAGAACTAATAAAATAGAACTGACCTTTTAGA
24427	0.322493	9.04414	4.05028	0.000286739	0.014754	0.195547	3.62699	23902	A_72_P170426	60	6	NA	NA	NA	NA	NA	NA	chr1:37788756-37788816:-1:iden:100.0	TGGAGCATTATCTGAGGCTTCATATATAACACAACTTACATACATACCCTCATACACAGT
24484	0.356554	5.69593	4.20964	0.000175022	0.0110645	0.737382	3.75258	23959	A_72_P280584	60	6	NA	NA	NA	NA	NA	NA	chr4:57683120-57683179:-1:iden:100.0	GAAATAGGAGGCTGGACTATAAAAGTGACTTCTATAACTAAACACAAGGTTGGTTATTGA
24527	1.15262	15.302	4.60508	0.000670517	0.0247331	1.7701	3.40136	24002	A_72_P751785	60	1	1	136281119	136286631	1	ENSSSCG00000004803	actin, alpha, cardiac muscle 1	chr1:136286357-136286417:1:iden:100.0	CACCGCAAATGCTTCTAAGTGCCTTGTCTCTTAGTCTACTTTACGTTCAGGATGACAGGT
24544	0.358562	6.19168	3.49455	0.0013348	0.0371125	-1.21593	3.20839	24019	A_72_P089561	60	6	NA	NA	NA	NA	NA	NA	chr8:118254914-118254973:1:iden:98.3	ATTCATTCAGCCTAGTATTATACCATGCGGTGAAACAGGCAACAGGAATTAAAAGGAAAT
24546	0.257491	10.2824	3.71691	0.000717775	0.0256838	-0.577904	3.3827	24021	A_72_P443393	60	3	15	137011430	137104085	-1	ENSSSCG00000027331	collagen type VI alpha 3 chain	chr15:137050923-137050982:-1:iden:100.0	CTGAGGCTGAACTTGCTGGACCTGGATTACGAACTAGCAGAGCAACTTGTGAGTTTTTGT
24634	0.600052	13.4698	4.14938	0.00146839	0.0392972	0.527987	3.18086	24109	A_72_P683574	60	1	7	24825011	24830844	1	ENSSSCG00000001453	MHC class II DR-alpha	chr7:24830535-24830595:1:iden:100.0	GAAACCTTTCGAATGTTCTTGGAGGCATCTACTGTATACTTATTACTTGGAGTTTCTTCC
24698	-0.257395	7.77885	-4.32124	0.000126368	0.00905951	1.04233	-3.83343	24173	A_72_P144016	60	6	NA	NA	NA	NA	NA	NA	chr2:2383411-2383460:1:iden:81.7	GGTCACATTCCAGTCCCAGCTTTGGGCCTTCAGATCCCCCCTCATTTCAGATCTCTTGGT
24722	0.967124	14.5662	6.79606	7.83644e-08	0.0002311	7.99256	5.37085	24197	gi|13659428|gb|BG609449.1|BG609449	60	1	17	30468258	30474471	-1	ENSSSCG00000037360	cystatin C	chr17:30471098-30471156:-1:iden:96.7	AAGAAAACGCTGTGCTCTTTCCAAGTTTACACCGTCCCCTGGAAGGGCACCACCTCCCTG
24758	0.603039	6.26051	4.72981	3.78276e-05	0.00448296	2.17461	4.12036	24233	A_72_P493162	60	1	1	131004874	131028162	1	ENSSSCG00000004779	phospholipase C beta 2	NA	TACAGACAAAATGGCTCAGGAGAGGTTGAAAAGAGAGATCAACAACTCCCACATCCAGGA
24774	0.22135	8.86586	4.45631	8.86032e-05	0.0073653	1.31878	3.91985	24249	A_72_P147166	60	1	X	84300614	84302168	1	ENSSSCG00000012528	brain expressed X-linked 3	chrX:84301943-84302002:1:iden:100.0	CATTTTCCTGATATGCCTTTACTGATCCATTTGCTGTGAACCTTATGTAATTTCCATGTG
24811	0.491101	8.84087	4.14705	0.000209919	0.0122707	0.567354	3.70677	24285	A_72_P352833	60	1	17	39360225	39495061	1	ENSSSCG00000007314	erythrocyte membrane protein band 4.1 like 1	chr17:39491788-39491847:1:iden:100.0	ATATATATAGATATAGATATATATACAGGAAACACCACGTCCTTCACTGCTGCCGGGGCT
24839	-0.329547	7.06124	-3.65916	0.000843958	0.0283287	-0.728048	-3.33796	24313	A_72_P314393	60	6	NA	NA	NA	NA	NA	NA	chr6:168916725-168916784:-1:iden:100.0	GGTCAAAACTTGAATGCCAATAGCTCAGTCACTCAGAATATATATGATTCTGCACTTGGG
24896	-0.240633	10.4182	-3.93528	0.000386339	0.0176255	-0.00196023	-3.54924	24369	A_72_P042436	60	7	NA	NA	NA	NA	NA	NA	chr12:52665415-52665470:-1:iden:93.3	TGTCCTTACAAAAGCAGATGGAACACGCTAACCAACAAACTGGCTTCTCTGACTCATCCT
24906	0.194492	12.2681	3.51745	0.00125126	0.035996	-1.09229	3.22693	24379	A_72_P255227	60	1	5	21707834	21711292	-1	ENSSSCG00000000394	canopy FGF signaling regulator 2	chr5:21707871-21707930:-1:iden:100.0	CCCCAGGAGGGGAAGAGGGTGGCAATGCCTTTTATATTATGTTTTTACTGAAATGAACTG
24921	0.209691	16.4547	4.43761	8.98051e-05	0.00740464	1.36253	3.9166	24394	A_72_P729553	60	7	NA	NA	NA	NA	NA	NA	chr4:124360517-124360577:-1:iden:100.0	AGAAAGCTCATGCTGCGATACGAGAGAATCCAGTGATGAGAAGAAGCCTAAGAAAGAAGT
25011	-0.148065	6.2875	-3.45949	0.00152841	0.0404229	-1.26796	-3.16924	24481	A_72_P243752	60	6	NA	NA	NA	NA	NA	NA	NA	CAAACTCCAAAACTAAATGAAAAAATACATTGGTTTGGTACTTGGTCCCCTGGCAAAAAT
25073	0.459104	6.77671	3.82903	0.000522918	0.0211925	-0.28372	3.46873	24538	O9483	60	1	13	34380357	34385595	1	ENSSSCG00000011434	protein phosphatase, Mg2+/Mn2+ dependent 1M	chr13:34384845-34384904:1:iden:98.3	AGGCGCGGTAGCCACTGAGGATTCAGACATTGTATCCCAAATAACTTAAGGGCCAGATGC
25090	0.200346	14.3236	4.31172	0.000129937	0.00918576	1.01624	3.82658	24555	A_72_P621925	60	7	NA	NA	NA	NA	NA	NA	chr17:59052619-59052679:1:iden:100.0	AGCTGCTCTAAGAAGGGAACCTCTAAATTAATTAAGGCCTTAAGCACAATTAATTAAACG
25101	0.425397	15.9922	5.51083	3.64495e-06	0.00113102	4.37832	4.63066	24565	A_72_P051491	60	1	7	39237294	39254002	1	ENSSSCG00000001701	heat shock protein 90 alpha family class B member 1	chr7:39250300-39250359:1:iden:100.0	TCTCCTCTGCTGATGTCTAGTGGTTTTATTTGTTTTTCTGTCTAAGGCAGGCTACAGGGG
25106	0.533878	8.01351	4.90169	2.26636e-05	0.0034375	2.65657	4.23689	24570	A_72_P052631	60	1	4	93412557	93423128	1	ENSSSCG00000006474	nestin	chr4:93419671-93419730:1:iden:100.0	AGGCTTCCGAGCTCCCCAGGGAATCTCAGAGGTGATAGAGCCCGTGTTGGAAGATGATGT
25118	-0.352951	12.3328	-4.03071	0.000333145	0.0159505	0.0270254	-3.58806	24582	O12452	60	7	NA	NA	NA	NA	NA	NA	NA	TGTATTCAGGAAACCTCCTATCTTCCTCAAGAAGGGCGATGAAGTCCAGTGTGAGATTGA
25121	-0.507088	15.2238	-5.61036	0.000207118	0.0122381	3.81201	-3.71017	24585	O14576	60	1	2	80452893	80472663	1	ENSSSCG00000040507	PDZ and LIM domain 7	NA	AAGGACTTCAATGTGCCCCTCTCCATCTCCCGGCTCACTCCTGGAGTGTAAAGCTGCACA
25163	0.351395	5.54872	3.55227	0.00113641	0.0342177	-1.00336	3.25438	24626	A_72_P084346	60	1	11	12203100	12309703	-1	ENSSSCG00000026164	spermatogenesis- and oogenesis-specific basic helix-loop-helix-containing protein 2	chr11:12203877-12203936:-1:iden:100.0	TGACAATACAGGAGGAATGGAACAAAGGATGATCTTGAAAGCTACACCCAGAGACCTACT
25186	1.41761	6.56818	5.75069	2.02522e-06	0.000784031	4.91078	4.75089	24648	A_72_P088406	60	1	14	132240890	132247816	1	ENSSSCG00000002980	sperm associated AWN protein	chr14:132247778-132247837:1:iden:100.0	CGGCAGACAATCATTGCTACAGAGAAAAACATCCCTTGAAGACTCTTCCAGAATCAGCTG
25188	0.255215	9.19999	4.93694	2.03978e-05	0.0031171	2.75572	4.26049	24650	A_72_P475478	60	7	NA	NA	NA	NA	NA	NA	chr4:107654710-107654769:1:iden:100.0	AACAGAGTCATGACAGAACTGGAACAGCAGCAGTTTGACGAGTTCTGTAAACAGATGCAG
25192	-0.572821	8.59124	-3.79845	0.00057027	0.0223159	-0.364302	-3.44537	24654	A_72_P064296	60	6	NA	NA	NA	NA	NA	NA	chr7:56191144-56191200:-1:iden:95.0	GAAGCACCATACGGTAAAAGAATCAAATGAGTTAATCCTTCTTTGTCCTCTAAATAAGAG
25199	0.438899	11.9711	4.01736	0.00185424	0.0450521	0.182148	3.11264	24661	gi|115550628|dbj|AK232458.1|	60	1	4	95705091	95709933	1	ENSSSCG00000006564	RAB13, member RAS oncogene family	chr4:95709873-95709932:1:iden:100.0	AGGTTTAGTCCAATCCTGTCACTCTGCATGGTCTTTTTCAGTATTAAAGGCCACCATTTG
25296	0.682604	15.4677	3.96619	0.00206371	0.0482113	0.0696892	3.08091	24757	A_72_P729828	60	2	Y	10163595	10166158	1	ENSSSCG00000033734	thymosin beta-4-like	chrY:10165616-10165675:1:iden:100.0	GTCCTGAGGGCTGTAAAATGCAGTTTATTCAGAGTGCCATTTTCTTTTAGTTAAAATGAT
25301	-0.400701	9.54995	-3.79891	0.00202886	0.0476286	-0.694868	-3.08598	24762	A_72_P245672	60	1	2	42452778	43068323	1	ENSSSCG00000034191	SRY-box 6	chr2:43062016-43062075:1:iden:100.0	GTTGTGTATCCTGGTGCTATTACTATGGCAACTACCACACCATCACCTCAGATGACATCT
25347	-0.229253	9.16835	-3.53258	0.00120006	0.0352211	-1.05371	-3.23887	24808	O7708	60	1	11	30511295	30611728	1	ENSSSCG00000009446	protocadherin 17	chr11:30514295-30514353:1:iden:98.3	GGTCCCAACCCCATCCCGGCCCACTGCAAGGTTACTGTCAAGCTCATCGACCGCAACGAT
25414	-0.341615	12.0273	-4.48235	7.87196e-05	0.006966	1.48615	-3.94827	24874	A_72_P432444	60	7	NA	NA	NA	NA	NA	NA	chr5:63970614-63970673:-1:iden:100.0	TTTACACTTCCTTTTGTGAGTTTGATGGGGAAGGGAAGGGGATAGAAAGTGTATAAAAAA
25419	-0.385648	10.6046	-3.73003	0.000698872	0.0252744	-0.625867	-3.39002	24878	A_72_P493279	60	1	1	137998572	138194765	1	ENSSSCG00000004814	leucine rich repeat containing 28	chr1:138166694-138166749:1:iden:93.3	TAAAAGATTTGAACTTTCTGTCTCCAGTCTCATTACCCAGAAGTCTCCTGGAGCTGCTGC
25427	-0.319685	9.75143	-4.29365	0.000150462	0.00997737	0.909256	-3.79031	24886	A_72_P080986	60	1	5	10746890	10763360	1	ENSSSCG00000000133	thiosulfate sulfurtransferase	chr5:10751266-10751325:1:iden:100.0	AGCAGGTGCTGGAGAACCTCGAATCAAAGAGGTTCCAGCTGGTGGATTCTCGGGCTCAAG
25444	0.998494	7.06266	6.76853	9.92214e-08	0.00024157	7.61288	5.32814	24903	A_72_P064761	60	1	1	246147515	246257380	-1	ENSSSCG00000005423	ATP binding cassette subfamily A member 1	chr1:246151905-246151964:-1:iden:100.0	TATCAAACATCCACGAAGTACATCAGAACATGGGCTATTGCCCTCAGTTTGATGCCATCA
25502	-0.180209	6.6023	-3.55008	0.00114333	0.0342525	-1.00897	-3.25265	24959	A_72_P426934	60	6	NA	NA	NA	NA	NA	NA	NA	CTCCCCCTGGAATTGGGCTCTCACTTCTATCATATAAAGATAAATATAATTATGGTGGGT
25515	0.838291	8.07549	6.32561	3.16568e-07	0.000360603	6.68038	5.11331	24972	A_72_P473566	60	1	4	33759548	33771585	-1	ENSSSCG00000006051	collagen triple helix repeat containing 1	chr4:33759918-33759977:-1:iden:100.0	GGTGGAACTCAGTGTCTCGAATCATTATTGAAGAACTACCGAAATAAATCCTTTCGTTTT
25532	-0.360775	15.5379	-5.19927	1.02196e-05	0.0021413	3.13097	-4.41247	24989	gi|55741720|ref|NM_001001534.1|	60	4	7	80641124	81034342	-1	ENSSSCG00000033958	ryanodine receptor 3	NA	ATAAACAAGGACGAGACAGAACACACGGGTCAGGAGTCTTATGTCTGGAAGATGTACCAA
25604	0.86603	9.32407	6.17486	4.96647e-07	0.000374114	6.25649	5.0276	25059	A_72_P370838	60	1	4	33759548	33771585	-1	ENSSSCG00000006051	collagen triple helix repeat containing 1	chr4:33759685-33759744:-1:iden:100.0	CTGGTTTGGGGATTTTGTAGCTGATTCAGTACTTTCTTCATATTCTTATTCCCTGAACCT
25606	0.612967	13.7582	4.17227	0.000195103	0.0117842	0.635787	3.72527	25061	A_72_P640825	60	1	7	24825011	24830844	1	ENSSSCG00000001453	MHC class II DR-alpha	chr7:24830404-24830463:1:iden:100.0	AAATTCTAACATCTGGTTATTCCCTGTTTGTTACCCCTTCTTGTGCTGGCTTTCCCTCCA
25618	-0.205528	11.3563	-3.68156	0.00079265	0.0271902	-0.669921	-3.35535	25073	A_72_P196627	60	1	4	27986866	28013914	-1	ENSSSCG00000006024	estrogen receptor binding site associated, antigen, 9	chr4:27987463-27987522:-1:iden:100.0	GTCAGAAGCTGACGTTGGCATATATTTCCTCTAATTTGAATTGGTATTGTTCATCTTTGA
25621	0.534277	6.63454	5.92978	2.74452e-06	0.000937495	5.39654	4.68907	25076	BGISUSX0000079506	60	1	9	98437087	98513563	1	ENSSSCG00000015403	hepatocyte growth factor	chr9:98456321-98456380:1:iden:100.0	TGTTTCACAAGCAATCCAGAGGTACGCTACGAAGTCTGTGACATTCCTCAGTGTTCAGAA
25723	-0.303522	7.66544	-4.38849	0.000103765	0.00806492	0.990824	-3.88161	25174	A_72_P020361	60	3	1	4732578	4883870	-1	ENSSSCG00000004029	QKI, KH domain containing RNA binding	NA	TGGAAATGAAGCATTTTATACTTTCAAGTGTTATAAAAACCCACGCCTCCGCCCACGCGT
25773	0.259477	12.0712	3.8526	0.000489061	0.0203432	-0.221463	3.48668	25220	O12199	60	1	2	8287802	8355129	-1	ENSSSCG00000013052	reticulon 3	chr2:8290553-8290612:-1:iden:100.0	CTAAGGAGCTTGACTCTTGGTTCCTGTAAAACTGCAAATTGATGTGGTATCAATAAAAAG
25805	-0.388853	10.8079	-4.00463	0.000318164	0.0155648	0.0857486	-3.60004	25251	A_72_P279924	60	6	NA	NA	NA	NA	NA	NA	chr4:100692287-100692346:-1:iden:100.0	ACTTTTCTGAAGTTCGAGGGTGTGACCCTCCTGCTACCAATTAAATAAAGCTTGTTTTGC
25871	-1.30075	8.45252	-5.95436	9.91213e-07	0.000550361	5.05764	-4.89337	25316	O859	60	3	9	4800293	4801945	-1	ENSSSCG00000014725	hemoglobin, beta	NA	CTTTAAAACAGAAAAGACTTACATTTGCTTCTGACACAACCGTGTTCACTAGCAACTGCA
25872	-0.243167	10.9712	-4.39756	0.00106632	0.0324825	1.20506	-3.27242	25317	A_72_P059176	60	1	8	67590969	67607304	-1	ENSSSCG00000008940	G-rich RNA sequence binding factor 1	chr8:67591297-67591356:-1:iden:100.0	CTTTTTCTGATTTTTAGGTAAACCTTAAGGTGCGTGCTTAGTCTCCAAACTGTGAAGTGA
25875	-0.604526	12.1779	-6.30004	3.597e-07	0.000360603	6.24934	-5.08914	25319	A_72_P282534	60	1	NA	NA	NA	NA	ENSSSCG00000040089	NA	NA	GTCGTGGGCCTGCCGCTTCTCAGACTGGCCTGTAGATTCAATACACAGTTGCGCCAAAAA
25921	0.805834	10.0733	3.75375	0.000647034	0.024174	-0.481608	3.41109	25365	OTTSUST00000000641	60	7	NA	NA	NA	NA	NA	NA	chr7:24033982-24034041:1:iden:100.0	CCTCCCACTTTCACGTGGAATTTCCCAGTTATGAAATTAATAAAAATCAATGATTTCCAC
25927	0.269608	7.57663	3.64398	0.00088055	0.0290998	-0.767366	3.32615	25371	A_72_P516487	60	1	5	21733030	21751354	-1	ENSSSCG00000000396	signal transducer and activator of transcription 2	chr5:21733976-21734035:-1:iden:100.0	ATTTTAGCATTGCTGAGCAATGGAGGTCTTGGTGTCATCCTTAAGCTGCTGGCTTTACTG
26026	0.606946	9.44837	5.16214	0.00029317	0.0149337	2.94534	3.62126	25468	A_72_P223537	60	1	7	99133511	99162221	-1	ENSSSCG00000002385	transforming growth factor beta 3	chr7:99133886-99133945:-1:iden:100.0	TTGGGGAATCTTGGATCATTTCATCTTCTGGAAGATTGTTTCTAAACAATAAAGGCCTTA
26032	-0.627256	9.51049	-4.46517	8.89834e-05	0.00736677	1.23808	-3.91882	25474	A_72_P000111	60	1	9	41639519	41836718	1	ENSSSCG00000030095	zinc finger and BTB domain containing 16	chr9:41835893-41835952:1:iden:100.0	ATATTTGTGTTCGCTTTGGGACGGGTCTTCCGTTTCATCTCATGCTTTATTTGTAAGATG
26070	0.346286	7.07395	3.39214	0.00176427	0.0439242	-1.40896	3.12729	25511	gi|82830861|gb|DQ266435.1|	60	1	15	46966079	46978023	1	ENSSSCG00000015801	toll like receptor 3	chr15:46977557-46977616:1:iden:100.0	CATCACAAACTGCAAGTAGCACTTGGTTCCAGAAATTCAGTACATTAAGTTTATTTAGAG
26100	0.746303	6.6461	6.28561	3.56707e-07	0.000360603	6.56804	5.09072	25539	A_72_P007436	60	6	NA	NA	NA	NA	NA	NA	chr8:118947072-118947131:-1:iden:96.7	AAACTAAGACATGAAGTACAGTGTGGAGTACCTTTTCAGTGGAGAAACCTGGCACTTGCC
26137	-0.273714	5.79877	-5.44169	4.563e-06	0.00133265	3.73263	-4.58394	25576	A_72_P402963	60	1	15	80416709	80483021	-1	ENSSSCG00000015965	G protein-coupled receptor 155	chr15:80418870-80418929:1:iden:96.7	ATTTACCCAAGGTCCCGTAGCTAATAACTAACAGATTTGGGGCCAAAATGTGACTCCATA
26143	-0.161819	6.11549	-3.43464	0.00157101	0.0410356	-1.30216	-3.16124	25582	A_72_P398663	60	6	NA	NA	NA	NA	NA	NA	chr12:54131886-54131945:-1:iden:100.0	TCTTGCGAATAATTCATGTTCTTGGGTCTTCTGGCTTCTAGACGTAACCCCCATTCCTTG
26154	-0.252239	8.9018	-4.31717	0.000146527	0.0098127	1.02331	-3.79688	25592	O11794	60	1	7	37655733	37784353	1	ENSSSCG00000001641	ubiquitin protein ligase E3 component n-recognin 2	chr7:37781162-37781221:1:iden:100.0	TGTTTTTATTCTCCTCCTTACCTTGATGACTATGGGGAGACTGACCAGGGACTCAGGTAA
26166	0.82291	7.95896	3.902	0.000424875	0.0186837	-0.0905177	3.52413	25603	gi|115546042|dbj|AK237484.1|	60	1	5	10878435	10992803	-1	ENSSSCG00000000137	neutrophil cytosolic factor 4	chr5:10883462-10883516:-1:iden:91.7	AAAGTCGGAGATGTGATCTTCCTTCTCAGTCGGATTAATAAAGACTGGTTGGAGGGCACT
26167	0.699632	8.50092	4.50924	7.27169e-05	0.0066424	1.56059	3.96722	25604	A_72_P079466	60	1	1	274224350	274261832	1	ENSSSCG00000029715	olfactomedin 1	chr1:274245482-274245541:1:iden:100.0	TCTGTGACTTAACGCATGTAACCGTAAGATGTTGCCTTCTAAACTGACAATAAAGACCTT
26176	-0.495144	9.25323	-3.58411	0.00108409	0.0329597	-0.973155	-3.26774	25613	A_72_P616219	60	1	9	107642064	107668730	1	ENSSSCG00000015443	dihydrolipoamide dehydrogenase	NA	TCAGATGGAAACATTGATGTTTCTATTGAAGCTGCTTCTGGTGGTAAAGCTGAAGTTACA
26194	-0.171514	6.47615	-3.42654	0.00160621	0.0414012	-1.32257	-3.15478	25631	A_72_P088486	60	1	15	110286490	110379145	-1	ENSSSCG00000029998	Kruppel like factor 7	chr15:110288630-110288689:-1:iden:100.0	TTTTTCCAGGTCTGACCATCTTGCCCTCCATATGAAGAGACATATCTAAGAAAGCTAAAG
26254	0.729416	16.2676	5.6929	2.10842e-06	0.000794849	4.89432	4.74274	25689	gi|90232198|gb|BX916494.2|BX916494	60	1	17	30468258	30474471	-1	ENSSSCG00000037360	cystatin C	chr17:30470877-30470936:-1:iden:100.0	CTAACTCCTTTCTTTCTTTTAATTGCTTTCCAGGTGCACCAGATGCATGTTGTCTGCTAT
26378	0.91756	11.4746	3.49842	0.00131867	0.0368909	-1.14072	3.21189	25810	A_72_P697082	60	1	5	63760467	63782148	-1	ENSSSCG00000025537	protein tyrosine phosphatase, non-receptor type 6	chr5:63762110-63762164:-1:iden:91.7	GGCCCCAGGCTGGGCCAGGCCCTTCTACTCCTGTAAATAAAAGCTGTTAGGATCAAAAAA
26393	-0.254826	17.4311	-3.4584	0.00154484	0.0406447	-1.27878	-3.16613	25825	A_72_P440286	60	1	6	44032623	44069331	1	ENSSSCG00000002873	glucose-6-phosphate isomerase	chr6:44069272-44069331:1:iden:100.0	TTTCTGACCCATGTTCACTGTTCATATACCAGGTAGAAAAATAAAGATGCCATAAAGGAG
26433	0.216152	9.73089	4.77322	0.00031933	0.0155648	1.70181	3.59909	25864	A_72_P255322	60	6	NA	NA	NA	NA	NA	NA	chr15:77170200-77170259:-1:iden:100.0	GGCTATACTTACCACAGACTCTCCTTAATATTGTACAGTTAAACTGTGGCTCTTATTTCT
26487	0.408172	5.94557	3.54614	0.00115589	0.0344723	-1.01906	3.24955	25918	A_72_P404583	60	1	14	135197363	135298918	1	ENSSSCG00000010745	fibronectin type III and ankyrin repeat domains 1	chr14:135294780-135294839:1:iden:100.0	TAATGCTTGCATGCTATGCGGGACACCTAGATGTTGTGAAATATCTCCGAAGACATGGTG
26490	-0.294446	7.98476	-5.53308	0.000174433	0.0110617	4.43881	-3.75343	25921	O7865	60	1	1	40988528	41002189	-1	ENSSSCG00000004241	gap junction protein alpha 1	chr1:41002053-41002111:1:iden:98.3	AAAGTTTAAAAGTCTGCTGCTGTTTGGTACTTTCCTCACTCCTTCCCCCTAATGAAAGAC
26566	0.747774	6.59827	4.07735	0.000256829	0.0137729	0.378908	3.65535	25996	A_72_P192897	60	6	NA	NA	NA	NA	NA	NA	chr14:63148507-63148566:1:iden:100.0	TGTTCAGGGGTTCAACAAGCGAAGTCCAAAGTCAAGGAGACAGTCTCTCTCTTTTGTAAA
26593	0.797999	9.85531	5.12831	1.15007e-05	0.00233856	3.29537	4.38684	26022	A_72_P380063	60	2	8	71573787	71603248	-1	ENSSSCG00000008973	N-acylethanolamine acid amidase	chr8:71573783-71573842:-1:iden:100.0	CCGACCCTGAATTGTAATTTCTGTGGCTATTTCTAAATAAACTTGTTTTTGCTGGCAAAA
26668	0.574024	9.18389	6.05098	7.42819e-07	0.000474746	5.2415	4.94982	26095	A_72_P117001	60	1	9	40721255	40960966	1	ENSSSCG00000015045	neural cell adhesion molecule 1	chr9:40957786-40957845:1:iden:100.0	TTCCCTGAAACCATTTAAAAATCAAACAAAAGGACCCCAAATTAAGAATCTAGGAAGCTC
26757	0.711329	10.3971	4.11233	0.00157647	0.0410764	0.395178	3.16023	26183	A_72_P210522	60	1	6	75527069	75543245	1	ENSSSCG00000003477	NECAP endocytosis associated 2	chr6:75543093-75543152:1:iden:100.0	AGGGTCAAGGTGATGAACTGATAAAAAATGCTGACCTTTTTATGGGACCAGATTTCTAAG
26758	0.482535	9.23199	3.68828	0.000786909	0.0270847	-0.731005	3.35736	26184	A_72_P290849	60	6	NA	NA	NA	NA	NA	NA	chr15:7571397-7571456:1:iden:100.0	GCATTTGTTCATGCTGCAATCTACACATCAATTATCCCGCTGTGCTAATTACCACCTTTC
26824	-0.255668	12.532	-3.78258	0.000596454	0.0229534	-0.406014	-3.43322	26250	A_72_P194852	60	1	17	38999520	39029114	-1	ENSSSCG00000007307	NFS1, cysteine desulfurase	chr17:39000726-39000785:-1:iden:100.0	GTCCTCCTTTCCTTTGACCTAACAGAGTTAGAAATATGTACATGACTCTACTTATTATTC
26826	-0.347309	10.8981	-4.14703	0.000209929	0.0122707	0.56731	-3.70676	26252	A_72_P066701	60	1	6	59273301	59292628	-1	ENSSSCG00000038287	retinol dehydrogenase 13	chr6:59274385-59274442:-1:iden:96.7	GTGGTGACTTCAACCATAGACTCTCCAACTTGCTCCTTAATAATAAAAATGAAAACATCA
26855	0.20569	16.3714	4.01871	0.000304118	0.0153757	0.221155	3.61177	26280	A_72_P724008	60	1	4	124358816	124368272	-1	ENSSSCG00000006899	ribosomal protein L5	chr4:124361389-124361448:-1:iden:98.3	AAGTGCACCGAAAGCACATCCTGGGGCAGAATGTTGCAGATTATATGCATTACCTGATTG
26867	0.526645	6.90358	4.24269	0.000158956	0.0102888	0.827487	3.77664	26292	O8208	60	1	17	37160434	37177278	-1	ENSSSCG00000029626	N-terminal EF-hand calcium binding protein 3	chr17:37160554-37160613:-1:iden:100.0	ATGTCATTTGCATATTATTTGCATGCTCATGCCCACCCATACTCAGGGCACTATGGGAAG
26879	0.195179	7.3269	3.40614	0.00170337	0.0429255	-1.42477	3.1376	26303	A_72_P179416	60	6	NA	NA	NA	NA	NA	NA	chr1:165654824-165654883:1:iden:98.3	GGTACTTTTGCATGCATAAAAATGTTCTTCTTCTTTTGGCTACATTTCCCAATCTTGGTT
26923	-0.357966	6.44377	-4.35135	0.00104986	0.0322118	0.845503	-3.27681	26346	gi|11073114|gb|BF189745.1|BF189745	60	2	6	78077847	78091581	1	ENSSSCG00000025244	5-hydroxytryptamine receptor 6	chr6:78091132-78091191:1:iden:100.0	ACTGTAACAGCACCATGAACCCCATCATCTACCCACTCTTCATGCGGGACTTCAAGCGGG
26951	0.582032	7.03213	4.68256	4.3735e-05	0.00478145	1.87522	4.08681	26374	A_72_P057316	60	6	NA	NA	NA	NA	NA	NA	chr2:6212420-6212473:1:iden:90.0	ACCACTGACAAGCCCCAGGATTTATTTCCCTTTGCTCTAATAAAGCTTGTTTCCTGCCAA
26959	-0.235559	7.1567	-4.67989	4.38751e-05	0.00478145	2.03518	-4.08606	26382	A_72_P545357	60	1	7	59175820	59188720	1	ENSSSCG00000025273	cytochrome P450, family 11, subfamily A, polypeptide 1	chr7:59183234-59183293:1:iden:100.0	GAAAAGAGAATTTAACAATTACCCAGGCATCCTCTACCGCCTCCTGGGAAATGACAAGCT
26997	0.338454	7.86274	4.82975	2.80907e-05	0.00381893	2.45454	4.18842	26419	A_72_P452745	60	1	11	19218398	19220627	1	ENSSSCG00000036063	lysophosphatidic acid receptor 6	chr11:19219456-19219515:1:iden:100.0	AAATTGTTTGCATTGCTGTATGGTTAACTGTGATGGGAGGAAGTGCACCAGCAGTTTTTT
27111	0.649296	9.38383	4.84532	2.68158e-05	0.00375875	2.49824	4.19895	26530	A_72_P116391	60	1	9	4174294	4188413	-1	ENSSSCG00000014672	tripartite motif-containing protein 34	chr9:4174291-4174350:-1:iden:100.0	AAGCAACTGTTTAAGGGTCCCGTCCAATTTAATAAAGATTTGCTCTTGCGATTATGGAAA
27118	0.298119	6.2124	4.58256	6.0255e-05	0.00594492	1.54907	4.01181	26537	A_72_P197402	60	6	NA	NA	NA	NA	NA	NA	chr13:93210105-93210164:-1:iden:100.0	AGAAAGTAACCTGGTCAGATTGGTTCCCTACGCCCAAACCTTCTGATCATCTTGGAATAG
27211	0.315443	7.03189	4.70566	4.06427e-05	0.00458912	2.10712	4.1038	26629	A_72_P183146	60	6	NA	NA	NA	NA	NA	NA	chr5:70793-70844:-1:iden:85.0	AGACGCTGTGCTGGTGCTGGGATCACAGAAATAAATACGATGTAGTCCGTTTCCAAAAAA
27262	1.25808	10.9	5.1269	1.15497e-05	0.00233856	3.29137	4.38592	26680	A_72_P372648	60	1	6	87363665	87390238	-1	ENSSSCG00000025034	lysosomal protein transmembrane 5	chr6:87364182-87364241:-1:iden:98.3	TCCATTTGTGGGACTAAATCCACAGGTTAGTTCAGTCAGAACAAGACAAACCCTTTGCTG
27310	0.213014	15.6464	3.6129	0.00104837	0.0322109	-0.862052	3.27722	26728	O10028	60	1	12	52590805	52598194	-1	ENSSSCG00000017936	GABA type A receptor-associated protein	chr12:52596135-52596194:-1:iden:100.0	ACTGAATTGTGGCGGGGAAGGTAGGATACACATCAATAAAGAGGAAACCACCAAGCTGAA
27331	0.982014	6.4629	4.58201	5.86448e-05	0.00582073	1.76254	4.0182	26749	A_72_P444295	60	1	14	46559686	46572612	1	ENSSSCG00000009979	neurofilament heavy	chr14:46562976-46563027:1:iden:86.7	TGGTTCCGAGTGAGACTGGACCGACTGTCAGAGGCAGCCAAGGTGAACACAGACGCCATG
27421	0.315982	6.31047	5.41063	4.93101e-06	0.00134524	3.75709	4.5677	26838	A_72_P279964	60	6	NA	NA	NA	NA	NA	NA	chr13:73396842-73396901:1:iden:100.0	TATGAGATCTTGGGCAGAATACCAAAATTCTTCAAGTCTTGCCTTCATCACTAGCAAAAA
27430	-0.264128	6.64359	-5.41763	4.82373e-06	0.00133265	4.11419	-4.57231	26847	gi|2668611|gb|AF022139.1|AF022139	60	1	14	659320	671691	1	ENSSSCG00000009580	sphingosine-1-phosphate receptor 3	chr14:668581-668640:1:iden:100.0	AATAAATTTCACAACCGCATGTACTTTTTCATTGGCAACCTGGCTCTCTGCGACCTGCTG
27461	0.518041	6.08682	4.12832	0.000221629	0.0127028	0.516615	3.69299	26878	A_72_P537242	60	2	3	17817568	17858086	-1	ENSSSCG00000007797	integrin subunit alpha L	chr3:17819325-17819371:-1:iden:78.3	TTAGTTCTGTACAAGGTTGGCTTCTTTAAACGGAACCTGAAGGAGCAGATGGAAGCGACT
27490	0.511528	8.71434	4.24444	0.00118643	0.0350489	0.493546	3.24212	26905	A_72_P286189	60	1	9	83322821	83419227	-1	ENSSSCG00000024591	ETS variant 1	chr9:83324971-83325030:-1:iden:100.0	TGTAAATATCCACTTGGAGACTATTTGCCTTGGGCATTTTCCCCTGTCTTTTCTGAGTCT
27492	-0.455046	7.63836	-5.06212	1.40244e-05	0.00259127	3.10849	-4.34348	26907	A_72_P443031	60	1	3	28360872	28485842	-1	ENSSSCG00000007874	ATP binding cassette subfamily C member 1	chr3:28379188-28379247:-1:iden:100.0	ATCAAGATGTTCATGGGCTCCCTGTTCAACGTGGTGGGCGCCTGCATCATCATCCTGCTG
27541	-0.450175	9.26175	-4.38113	0.000108494	0.00827421	1.10573	-3.87077	26956	A_72_P140936	60	6	NA	NA	NA	NA	NA	NA	chr6:31797015-31797074:-1:iden:100.0	TTTATTAAGCAGGAAGGCGCATGTGTCTGTCTCTGCTGCAGTTTTGATCCCTCAGTTTAT
27616	0.323359	12.5484	4.05137	0.00029134	0.0148777	0.110127	3.62288	27027	OTTSUST00000000613	60	1	7	23802617	23842498	-1	ENSSSCG00000038514	dimethylarginine dimethylaminohydrolase 2	chr7:23838991-23839050:-1:iden:100.0	TAGAGGCCACTGGGTGACTCTTCTCCCCAAGAACTAATAAAATAGAACTGACCTTTTAGA
27624	0.17552	17.4642	3.57503	0.00118404	0.0350291	-0.958154	3.2427	27035	A_72_P740402	60	1	1	179454934	179456807	-1	ENSSSCG00000038507	ribosomal protein S29	chr1:179454955-179455013:-1:iden:98.3	CAAGCTTCCTTGAATGGGTCATCCAGGACATCCACCTTATGCAGAAACAATGTTAGTGCT
27648	0.534961	6.35337	5.83907	1.6518e-06	0.000699416	4.50203	4.79194	27058	A_72_P253572	60	1	12	49713228	49732287	-1	ENSSSCG00000017864	sedoheptulokinase	chr12:49713225-49713284:-1:iden:100.0	TGTGTTTGTGGAATTTCCATCACTAGGGAAGGAAATAAATTCTATATCAGATTTGCCCAC
27706	-0.463475	14.1312	-3.79997	0.000620366	0.0234579	-0.443908	-3.42255	27115	A_72_P360368	60	1	14	123926034	124018487	-1	ENSSSCG00000010640	nebulin related anchoring protein	chr14:123976458-123976517:-1:iden:100.0	AATTACCGCGCCGACTATGAGAAGAATAAGTTGAATTACACATTGCCCCAGGACGTACCT
27708	0.3233	12.9791	5.50876	7.22655e-06	0.00173818	4.33313	4.4869	27117	O8832	60	1	X	47186780	47192453	1	ENSSSCG00000012334	TSR2, ribosome maturation factor	chrX:47192272-47192331:1:iden:100.0	ATTTGTGGCTTGACTTGTGAGTAGCCTTGGAATCAGCTTTCTGAGAGCTGAGCTTTAGAG
27709	0.4379	12.1652	3.39637	0.00174407	0.0436276	-1.39837	3.13067	27118	A_72_P232857	60	2	7	76174503	76186094	-1	ENSSSCG00000002039	matrix metallopeptidase 14	chr7:76174697-76174756:-1:iden:98.3	GGTGCTGGCAGTTCGGCTAAATTGTCTTGTTTGGGTTTTTTGTTTTGTTTAATGTATATT
27744	0.416849	13.0202	5.27512	7.40228e-06	0.00175962	3.71056	4.48178	27153	A_72_P763852	60	1	7	39237294	39254002	1	ENSSSCG00000001701	heat shock protein 90 alpha family class B member 1	chr7:39246478-39246537:1:iden:95.0	TGCATCTTAGGGAGGACCAGACAGAATACTTAAAAAAGAGACGGGTGAAAGAGGTGGTAA
27856	0.257242	6.84805	4.26975	0.000146893	0.0098127	0.901368	3.79626	27262	A_72_P269159	60	1	14	60667108	60677731	-1	ENSSSCG00000024418	ras homolog family member U	chr14:60668940-60668999:1:iden:100.0	ATAAGAAAACAAGTACATTTTGTGTTCCCCAAACATCTGCCTGCTAGAGGCCTTGCGGGA
27869	0.861549	9.81264	4.15729	0.00145742	0.0391127	0.587374	3.18303	27275	gi|90230816|gb|BX918583.2|BX918583	60	1	4	61926057	61950697	-1	ENSSSCG00000006175	lymphocyte antigen 96	chr4:61926091-61926150:-1:iden:100.0	GGAATAGTGAAGAAATGCTGTTTTGCCTGAACTTCACCATCATACATTACTCCAGTTTAA
28008	0.236405	12.037	6.47327	2.03918e-07	0.000286549	7.09409	5.19573	27411	A_72_P383533	60	1	16	51267479	51276696	-1	ENSSSCG00000016989	ribosomal protein L26 like 1	chr16:51267530-51267589:-1:iden:100.0	CTGCAGCATTTTGTTTCCTTCCTGTTTTTGTTATTGATATGTGGCTCTGTAAATCTGCTC
28048	0.343595	8.97692	3.52752	0.00121695	0.0356139	-1.06661	3.23488	27450	A_72_P027451	60	1	7	48431636	48442611	1	ENSSSCG00000001773	transmembrane p24 trafficking protein 3	chr7:48433789-48433848:1:iden:100.0	ATGAGTTTTCCACCTTCTCTCATAAGACCGTCTACTTTGATTTTCAAGTGGGCGACGAGC
28080	-0.383319	7.42537	-4.14239	0.00138117	0.037756	0.340751	-3.19856	27482	O620	60	1	14	6966861	7173561	-1	ENSSSCG00000009631	phosphatidylethanolamine binding protein 4	chr14:7063396-7063438:1:iden:71.7	TTTCCTTATGTCAGTGCCCTTGATATCTGTCACCAGCCAATGTCTCCAGAACTGAGCTTT
28101	-0.253469	16.1849	-3.31923	0.00215215	0.0496899	-1.59071	-3.06839	27503	O11967	60	1	2	7939151	8087694	1	ENSSSCG00000013043	MACRO domain containing 1	chr2:8087208-8087267:1:iden:100.0	ATCTGCGTGTTCCTGGAGAAGGACGAGAACATCTACCGGCAACGGCTCCCCTACTACTTC
28111	-0.231152	8.20231	-3.61912	0.000943796	0.0304311	-0.83159	-3.30677	27513	A_72_P538413	60	1	1	269828286	269834278	-1	ENSSSCG00000005679	ankyrin repeat and SOCS box containing 6	chr1:269830238-269830292:-1:iden:91.7	TTAAGCTGCACTTCCCTCTCCTGCGCTTCCTGCTGGAGTCCGGCGCCGCCTATAACTGCT
28114	-0.239511	5.83824	-4.16819	0.000205139	0.0121905	0.562952	-3.7126	27516	A_72_P016681	60	6	NA	NA	NA	NA	NA	NA	chr14:51318769-51318828:-1:iden:100.0	TTTCAACTTAAACGGAGCACCTTCCTTTGTGACTGATTTCTCCCACTCGGCTGTTTGTGA
28189	-0.263491	10.0989	-3.82026	0.000538072	0.0215768	-0.415342	-3.46105	27591	A_72_P190796	60	1	6	119762813	119834084	-1	ENSSSCG00000027700	regulation of nuclear pre-mRNA domain containing 1A	chr6:119764953-119765012:-1:iden:100.0	TTTCTCTTTAACTCACATTGTGAAACTGTGGATTTTGTACTCAGTGATGACTTAGGAGAA
28229	0.408189	13.067	4.30716	0.000131679	0.00919857	1.00376	3.8233	27630	gi|47523037|ref|NM_214115.1|	60	1	2	7865243	7871208	1	ENSSSCG00000037999	protein phosphatase 1 regulatory inhibitor subunit 14B	chr2:7867811-7867870:1:iden:100.0	TTGTGTTTTTATATTGACTGCGGCGCGGGCCCTTTAATAAAGCTAGGCTACACCTTTGGT
28306	-0.418642	9.05191	-4.98923	1.76247e-05	0.00282058	2.55503	-4.29303	27706	A_72_P599488	60	1	13	158889988	159191761	1	ENSSSCG00000011972	filamin A interacting protein 1 like	chr13:159166557-159166616:1:iden:100.0	TGAAATCCAAAACCTCTGCTGAAGGCCTTATGAATTTAGAGCAAGGCATGTCCCCGGTTA
28327	1.00894	6.27471	4.41593	9.57199e-05	0.00765929	1.30271	3.90119	27727	A_72_P671975	60	1	14	8961852	8967912	1	ENSSSCG00000009648	neurofilament medium	chr14:8966962-8967020:1:iden:95.0	CACTAGCGGGGATGTCTTTGAGATGTATTATATGAAGAACCAACTGAACCAAAAATAATA
28414	-0.213236	14.16	-4.73138	3.76505e-05	0.00447502	2.17903	-4.12144	27813	A_72_P679684	60	1	14	77766686	77783527	1	ENSSSCG00000010320	voltage dependent anion channel 2	chr14:77782040-77782100:1:iden:100.0	ACCTCTGGGAATGGATATCAGATTTGGCCTTAATATATTCCAGTGTGACCAGCAGGCTTC
28448	0.279671	9.1387	3.77501	0.000609347	0.0231834	-0.42588	3.42742	27847	O1335	60	1	7	99158553	99254302	1	ENSSSCG00000002386	intraflagellar transport 43	chr7:99254354-99254413:1:iden:98.3	CCTAAAACGAAGGAAGCTTGCCAGCAGCTTAGAATTTTTATATGGACCATTTTGTAATAA
28507	0.785043	7.40605	4.65694	5.0089e-05	0.00526116	1.83656	4.05521	27904	A_72_P033906	60	6	NA	NA	NA	NA	NA	NA	chr11:12017216-12017271:-1:iden:93.3	CTGTGCTTGGAAAAGGTTACAATGGTAAATTTTATGGGAGTGGGTTTTACCAGAGTCCAA
28509	-0.169109	11.8785	-3.79073	0.000607021	0.0231254	-0.468761	-3.42846	27906	A_72_P135566	60	1	8	67590969	67607304	-1	ENSSSCG00000008940	G-rich RNA sequence binding factor 1	chr8:67590971-67591030:-1:iden:100.0	GGATCAAAATGGCTGGCTTCAAAATGTAGTCCTTAATAAACTAATTTTATGTGCACCTGT
28516	-0.301064	7.99352	-4.87978	2.45285e-05	0.00361253	2.4211	-4.2191	27913	A_72_P532388	60	2	14	50664347	50692852	1	ENSSSCG00000010105	sphingomyelin phosphodiesterase 4	chr14:50689212-50689271:1:iden:100.0	ATTATAGGTTCTCTGTCCCAAATGCCCACAGCACTTCACAGCCTTTCATTCTACAGATGA
28554	0.755679	7.65386	5.3996	5.27933e-06	0.00140105	3.8455	4.55337	27949	A_72_P016281	60	1	13	159216142	159374718	-1	ENSSSCG00000011973	collagen type VIII alpha 1 chain	chr13:159223843-159223902:-1:iden:100.0	ACACATGCAGTATGGCAAAGAGTATCCACACCTACCCCAGTATATGAAGGAAATTCAGCC
28563	0.903209	13.85	7.32271	1.15593e-05	0.00233856	9.20479	4.38574	27957	A_72_P420249	60	1	4	93412557	93423128	1	ENSSSCG00000006474	nestin	chr4:93421776-93421835:1:iden:100.0	ATCTGGTTAGTGGCTAATGAGGGTGAGGGGGTGCTCCTGTGTCCTGATCCCCCCATATTC
28713	-0.215694	9.10554	-4.39685	0.000102027	0.00800901	1.04281	-3.88572	28103	O11772	60	1	6	49404220	49410238	-1	ENSSSCG00000032711	distal membrane arm assembly complex 2	chr6:49405794-49405853:-1:iden:98.3	CTGCTGTGTCCAGTCCGGACCTCACTCATATTTTGGTGGAGGAGATGCTGCCCAACTGTG
28721	0.30033	13.1354	4.28241	0.000141561	0.00965486	0.935993	3.80543	28111	A_72_P603948	60	1	7	23934454	23934520	1	ENSSSCG00000022712	small nucleolar RNA, C/D box 52	chr7:23935539-23935599:1:iden:100.0	AAGAATTCTATTCCTGGTGGTTGCCAGGGGCTGAGGAGGAGAAAATAGCAGTTATTAATG
28858	0.379763	7.72892	3.95687	0.000368603	0.0170848	-0.0192906	3.5616	28246	A_72_P055891	60	1	2	119758633	119777774	-1	ENSSSCG00000038141	toll like receptor adaptor molecule 2	chr2:119758637-119758695:-1:iden:98.3	TGACATATAATCAGATGCAAGAGGCTGCCTGTATCTGCTAATAAAGAAGGGATATCCTGT
28915	-0.281895	8.94825	-3.77481	0.000609685	0.0231834	-0.426395	-3.42727	28303	O338	60	6	NA	NA	NA	NA	NA	NA	chr6:168919705-168919764:-1:iden:100.0	TGAATTCCTGCTTTTTGGCAGATTGAAACCAAATCCGCCTGCTTCCCTAGTAGTTTTGAG
28987	-0.725404	8.68792	-3.41672	0.00164992	0.0421951	-1.34729	-3.14693	28372	A_72_P017141	60	6	NA	NA	NA	NA	NA	NA	chr8:112225356-112225415:-1:iden:100.0	ACTTATACACCTGTATGTCTCAAGGTACATATAAGAGCATTAAAAATGGCAAAAAAGGGG
28997	0.521832	11.0827	4.30962	0.00104277	0.032136	0.767108	3.27873	28382	A_72_P336433	60	1	3	103566172	103615768	1	ENSSSCG00000008503	fasciculation and elongation protein zeta 2	chr3:103612163-103612222:1:iden:100.0	TGAAACACTTTTGCCAGTTCCAATCAAGTCAACCCCATTTAATAAATGTTGGGGAAAAAA
29014	0.412719	8.74974	3.96727	0.00206806	0.0482575	0.0624306	3.08028	28399	OTTSUST00000001026	60	7	NA	NA	NA	NA	NA	NA	chr7:23185349-23185408:1:iden:100.0	TATATCCATCCTTTCATTCATTGGACAGGCGTTCTTATCAGTGCCAAGTCATTTGTATCT
29044	-0.321458	11.2971	-4.15161	0.00156732	0.0410296	0.55654	-3.16192	28427	A_72_P668484	60	1	4	81894724	81937400	-1	ENSSSCG00000006296	ATPase Na+/K+ transporting subunit beta 1	chr4:81912954-81913002:-1:iden:81.7	ATTGCACTGCAAGCGTGACGAAGATAAGGAGAAAGTTGGAACCATGGAGTATTTTGGCCT
29101	0.485012	10.9956	4.36672	0.000110602	0.00832565	1.16721	3.86607	28482	A_72_P153271	60	2	6	18707989	18827890	1	ENSSSCG00000025830	nucleoporin 93	chr6:18827601-18827660:1:iden:100.0	GCCGCAGGGGGAGTCTCTGGTTTTGTTTCTGTTGTGTTTGTTTTGTTTTTTGTATTATGT
29142	-0.199734	7.73563	-3.79481	0.000650178	0.0242177	-0.378462	-3.40977	28521	O11880	60	3	7	78454666	78462259	1	ENSSSCG00000002138	O-sialoglycoprotein endopeptidase	chr7:78459754-78459813:1:iden:100.0	CATCCTCATCACCCTTAGGTGATTGCATATTCAGAACATCGTTACCGCATCTTTGGGGAA
29196	0.582038	7.02534	4.39575	0.000978726	0.0309408	0.962944	3.29657	28575	A_72_P583621	60	1	1	126361880	126382617	1	ENSSSCG00000004672	glycine amidinotransferase	chr1:126378408-126378467:1:iden:100.0	CTCTCATCTCAACACTGGTGATATTTGCTACTAAAAACCTCTTCATATAACTTACCTCAT
29234	-0.161026	14.3479	-4.03525	0.000313233	0.0155194	0.194185	-3.6041	28613	A_72_P043076	60	1	2	142359006	142361131	-1	ENSSSCG00000014371	NADH:ubiquinone oxidoreductase subunit A2	chr2:142359111-142359170:-1:iden:100.0	TGGACTGAGCACAATGTGGAGAAACGTGTTCTGTTCTTTATAAAGCTTGTGCTGAAAGTG
29249	0.145646	14.2131	3.40007	0.00172657	0.043296	-1.38909	3.13363	28628	gi|47523497|ref|NM_214211.1|	60	7	NA	NA	NA	NA	NA	NA	chr2:59240163-59240207:-1:iden:75.0	TGATACCATTGAGAATGTCAAAGCTAAAATCCAGGATAAGGAGGGCATCCCACCTGACCA
29290	0.482849	7.73678	4.10119	0.000239732	0.0132186	0.443254	3.67299	28669	O4233	60	1	14	105422502	105764725	1	ENSSSCG00000010483	phospholipase C epsilon 1	chr14:105750422-105750478:1:iden:95.0	CAAATTCTGACCATTGATCAAGACACTAAACCTATTGCCACAGACTATTTTTTGATGGAA
29343	-0.221982	7.27172	-3.74017	0.000687044	0.0250024	-0.586625	-3.3947	28721	A_72_P441962	60	1	6	51968822	51979432	-1	ENSSSCG00000037184	G protein-coupled receptor 4	chr6:51970163-51970222:-1:iden:100.0	TACAACCACACCTTCTGCTTTGAGAAGTTCCCCATGGAGGGCTGGGTGGCCTGGATGAAC
29449	0.902129	6.99128	4.30933	0.00115824	0.0344917	0.858	3.24897	28826	A_72_P160701	60	1	X	52175607	52198683	-1	ENSSSCG00000035170	V-set and immunoglobulin domain containing 4	chrX:52191288-52191347:-1:iden:100.0	GTACAAGAAACAGACTAAAAATGAAGCACCCATCAAGATAGGAGCCTTGGGTACATTGCT
29461	0.240776	9.60586	3.68121	0.000793439	0.0271943	-0.670843	3.35507	28838	O450	60	1	2	66291172	66297213	1	ENSSSCG00000013725	F-box and WD repeat domain containing 9	chr2:66297148-66297207:1:iden:100.0	GTTAGGATTTGGATGCCTGCTTTCCCTGGAGCGGAGGAGAAATAAAGTTGATATACTGGT
29477	0.300844	11.8663	4.28184	0.00118381	0.0350291	0.915223	3.24275	28853	O1549	60	1	6	55927308	55939493	-1	ENSSSCG00000003268	tRNA splicing endonuclease subunit 34	chr6:55930734-55930793:-1:iden:100.0	TGAGTCATCTGTTTTCTATGGGGCTTAGGTCCCAAGAGGTCTCAATAAACTTGTTGGATA
29486	0.351521	11.1949	4.42585	0.000969373	0.0307848	1.24992	3.29927	28862	A_72_P007366	60	7	NA	NA	NA	NA	NA	NA	chr5:2530199-2530258:-1:iden:100.0	CCGTCCCGTACCTACTTGGAAATTTTGAAATTCTATTCTGTTGAGTGAAAGAGAATAAAA
29526	-0.242672	7.33579	-5.39758	5.12346e-06	0.00138796	4.05737	-4.55967	28901	gi|87212510|gb|DY411207.1|DY411207	60	6	NA	NA	NA	NA	NA	NA	chr2:58363324-58363383:1:iden:100.0	AACTAATTAAGTACTTGGATGAGCAGAAAAAAGGATGGTGGGCCCTGTGGTGGTTCTCTG
29540	0.198486	9.93655	3.85929	0.000504219	0.0206893	-0.24046	3.4785	28915	A_72_P406618	60	4	2	18962271	18994240	-1	ENSSSCG00000013285	apoptosis inhibitor 5	chr14:113628003-113628061:1:iden:98.3	TTTCTTTCTTGTCCCCTCTTCCTCTGTGTAATCTAAGTGCATTAAACATATTTGCAGAAA
29571	0.420433	8.79077	4.08859	0.00137396	0.037672	0.105279	3.20007	28945	gi|115552765|dbj|AK239358.1|	60	1	10	16191809	16441823	1	ENSSSCG00000035136	serologically defined colon cancer antigen 8	chr10:16441724-16441783:1:iden:100.0	CGTTTGCTGAAAAGGCGTTGAGTTAGTATGTTTTTTATATCTGCTCATTTGTATGCTTTG
29574	0.718077	7.85615	4.87804	2.70346e-05	0.00376658	2.52166	4.19711	28948	A_72_P408618	60	1	11	11815248	12158848	-1	ENSSSCG00000033919	doublecortin like kinase 1	chr11:11815798-11815857:-1:iden:100.0	GTTCTCTAGGGACAATTTCTCACTGGCCATTGACATTAATCTTTGATGTATTCTCTGAAA
29578	-0.218909	13.5264	-3.88774	0.000565724	0.0222399	-0.138325	-3.44754	28952	O12305	60	1	13	66079815	66108968	1	ENSSSCG00000011552	actin related protein 2/3 complex subunit 4	chr13:66093126-66093185:1:iden:100.0	TGGATCCTCCCTCCCCTAATTAAAGTCTCTTCTTGCCCCTCTGGGGCTGCATGAGGTCTG
29579	0.656449	7.24877	4.5395	0.000853691	0.0285325	1.48549	3.33477	28953	A_72_P066796	60	6	NA	NA	NA	NA	NA	NA	chr3:8512574-8512633:-1:iden:100.0	AACAGCTAGTTTGGGACACCTGGGATGGAATTTTAATAACTCAATAAATGTTCTGGAATG
29609	0.529451	10.793	5.71185	1.99168e-06	0.000783859	4.94801	4.75427	28983	A_72_P386128	60	1	9	7366522	7619926	-1	ENSSSCG00000014820	FCH and double SH3 domains 2	chr9:7366559-7366618:-1:iden:100.0	GAGCATCTCTGTGCCGATGTGCTTTCTTTACAGTGGCTGTAAAAACTTTGTATTTATTAT
29651	0.315269	6.08143	3.49112	0.00145026	0.0391123	-1.24541	3.18446	29025	A_72_P599178	60	1	5	94490181	94521416	1	ENSSSCG00000000924	chromosome 5 C12orf50 homolog	chr5:94515082-94515141:1:iden:100.0	ACGCAGCCTATATTCATGTTCAGAAAGATGCTGTCAAGACTGTCTCATGGAATGCACCTC
29659	0.283925	9.45785	3.57618	0.00112964	0.0340989	-0.957526	3.25608	29032	A_72_P315448	60	1	17	57999287	58053674	-1	ENSSSCG00000034259	prostate transmembrane protein, androgen induced 1	chr17:58002330-58002389:-1:iden:100.0	AGAAACTGTATGTGCAAGGGCAGGAGTATTTTTGTATTAGAAGAGGCCTATTACAAAAAA
29666	0.635895	6.80834	5.43361	0.000170709	0.0108424	3.51318	3.75883	29039	O1317	60	1	8	38769952	38793370	-1	ENSSSCG00000008829	OCIA domain containing 2	chr8:38773201-38773260:-1:iden:100.0	GGGAATATTCACACACCAAAAGAAATCATGTTGCAGTTTAACTTGCTTACAGCTAAGTAA
29760	0.935264	11.9422	4.99903	1.69407e-05	0.0028063	2.93057	4.30181	29132	gi|47523773|ref|NM_214358.1|	60	1	X	19907806	19914178	1	ENSSSCG00000012173	spermidine/spermine N1-acetyltransferase 1	chrX:19910480-19910539:1:iden:100.0	AGGGATGGAGACTCTTCAAGATCGACAAGGAGTACTTGCTAAAAATGGCAGCAGAGGAAT
29785	0.578261	9.85537	6.64526	3.63142e-05	0.00443897	7.36614	4.12976	29156	A_72_P127406	60	1	1	21913240	22239422	-1	ENSSSCG00000004136	androgen induced 1	chr1:21913237-21913295:-1:iden:98.3	CTTGTGAAAATTCCTAGATGCAAGCAAACTAAATCTAATAAAAGCCAAGCAACCCCTAAA
29902	-0.413355	8.37192	-5.21136	0.00157066	0.0410356	2.76385	-3.1613	29272	A_72_P067341	60	1	14	71675671	71812694	1	ENSSSCG00000010241	tet methylcytosine dioxygenase 1	chr14:71812592-71812651:1:iden:98.3	GATTCCTTCTCATAAATCATTAACATTAACCCATGACAATGTTGTCACCGTGTCCCCTTA
29907	0.545562	13.1867	3.79149	0.000581615	0.0225163	-0.382607	3.44005	29277	gi|47523673|ref|NM_214308.1|	60	1	6	51372241	51375617	1	ENSSSCG00000003088	apolipoprotein E	chr6:51375271-51375330:1:iden:100.0	CCCCAGCCTTAGCTGCCCTCTTGGTGGGCCCCTGCTTAATAAAGATTCATCAAGCTTCAC
29930	0.205197	13.5871	3.34446	0.00207304	0.0483183	-1.53741	3.07956	29299	A_72_P406368	60	6	NA	NA	NA	NA	NA	NA	chr15:119948137-119948192:-1:iden:93.3	CTTCGTTTCTTTGCGATCCATCGTATGGCTTTATACATGATAAAGTGAAAGAAAAACCAA
29984	0.245655	8.50754	3.48929	0.00135223	0.0374228	-1.16391	3.20466	29353	A_72_P318958	60	1	11	20687662	20906766	-1	ENSSSCG00000009408	leucine rich repeats and calponin homology domain containing 1	chr11:20689898-20689957:-1:iden:100.0	GTCGCCACCAAATTTTTCAAGAAGTTTCTTGAGACCATTGCCTTTAAAAAACAACAACAA
30010	0.502094	5.86523	4.88023	3.39371e-05	0.00425989	2.55798	4.1453	29379	O4129	60	1	13	179427521	179478876	-1	ENSSSCG00000038062	SAM domain, SH3 domain and nuclear localization signals 1	chr13:179446763-179446822:-1:iden:100.0	GATGTGGACTGGAATGCTGAACAATAAAGTGGGAAACTTCAAATTTATTTATGTCGATGT
30050	0.206249	9.00276	3.5093	0.00127971	0.0364279	-1.11305	3.22049	29419	A_72_P158756	60	6	NA	NA	NA	NA	NA	NA	chrX:79520372-79520431:1:iden:100.0	GCAGGACCAAGAATGACTTTCGATCTATCTGTAATGCCTACTTATTCAATAAAGTTAAGA
30053	0.332448	6.36437	5.21931	1.15636e-05	0.00233856	3.52724	4.38566	29422	A_72_P643434	60	1	5	94490181	94521416	1	ENSSSCG00000000924	chromosome 5 C12orf50 homolog	chr5:94510225-94510280:1:iden:93.3	AAAGCATCACTGGATGGGAAACCAAGGACTGACATTGCTGCTTTTGAAAATGGAGGAGGT
30093	0.512458	9.12248	4.84925	3.02577e-05	0.00399332	2.48924	4.17152	29461	A_72_P058551	60	1	9	27207236	27279173	-1	ENSSSCG00000037015	sestrin 3	chr9:27213843-27213902:-1:iden:100.0	AATTTCTTTATTGCACAAGGCTTTCGCCTTCCTGGGGTTGAACCATGTTCCTTTTGCAAT
30206	-0.320238	7.58202	-5.38366	5.34237e-06	0.00140105	4.01793	-4.55087	29573	A_72_P316233	60	1	6	59424134	59426774	-1	ENSSSCG00000003302	transmembrane protein 86B	chr6:59424645-59424704:-1:iden:98.3	TGCTCTTCACGCTTTCGGATACCATGCTGGCCTGGAACGCCTTTGCCCAGCCCCTGCCCC
30219	0.191582	9.63203	3.58025	0.00114731	0.0342525	-0.940799	3.25167	29586	A_72_P219102	60	1	1	182265012	182318968	-1	ENSSSCG00000005037	endoplasmic reticulum oxidoreductase 1 alpha	chr1:182265418-182265478:-1:iden:100.0	GGGCAGGAAAAGGAACTTTATCCATTTTTGTGTCTCCATAGCATATTTTTGGCATATGAG
30350	0.415126	12.1735	3.85232	0.00048945	0.0203432	-0.222203	3.48646	29713	O11281	60	1	2	60135445	60185777	-1	ENSSSCG00000013883	collagen beta(1-O)galactosyltransferase 1	chr2:60138304-60138363:-1:iden:100.0	GCTCGGCTCCTGGATAACTTGCTTATTTTTGTATTAAAAGTTCCTGGTTGGTTTTCATGT
30380	0.333632	15.6733	3.34073	0.00202864	0.0476286	-1.53732	3.08601	29742	A_72_P734607	60	1	1	92421230	92472785	1	ENSSSCG00000004489	eukaryotic translation elongation factor 1 alpha 1	chr1:92424308-92424367:1:iden:100.0	GATTATCCTGAACCATCCTGGCCAGATCAGTGCTGGTTACGCACCTGTGCTGGATTGCCA
30427	-1.05284	10.5288	-7.38026	2.1704e-08	0.000164711	8.35186	-5.59784	29785	gi|18535425|gb|BM485097.1|BM485097	60	1	12	27093233	27100483	1	ENSSSCG00000017557	WAP, follistatin/kazal, immunoglobulin, kunitz and netrin domain containing 2	chr12:27100318-27100377:1:iden:100.0	TCTGTCCATGCCCCTCCAAAGCTGGAGAAGGTCATTGTGGGAGTTCTCTTTTCTTCCTCA
30481	0.638472	7.59494	3.88539	0.000445486	0.0193261	-0.134621	3.51156	29838	O3787	60	1	2	69585883	69600756	1	ENSSSCG00000013632	chromosome 2 C19orf38 homolog	chr2:69592216-69592262:1:iden:78.3	CCTTCTCCTTGCTGGGCTGGTGATCATTGCCATGGTCGTCAGAAAAGTTAAATTAAAAAA
30491	0.525888	8.59168	4.03002	0.000309896	0.0154841	0.0434055	3.60688	29848	A_72_P509123	60	2	14	101193078	101206684	1	ENSSSCG00000010451	interferon induced protein with tetratricopeptide repeats 2	chr14:101203732-101203791:1:iden:100.0	CCCACATGATATGCTACACCTGTTTGTCCTTGAATTGTACTCATTAGATTTAAACTAAAG
30530	0.581835	8.10321	4.99822	0.000398956	0.0180592	2.74441	3.54077	29887	A_72_P301739	60	1	5	6152922	6169262	1	ENSSSCG00000000038	NADH-cytochrome b5 reductase 3-like	chr5:6164765-6164824:1:iden:98.3	TGAGGAATGAACATTCTGCGCGCTTCAAGCTCTGGTACACGGTGGACAGAGCCCCAGAAG
30540	0.324747	10.8524	5.48813	3.90242e-06	0.00120174	4.31398	4.61651	29897	O12331	60	1	NA	NA	NA	NA	ENSSSCG00000040945	NA	NA	GCTGTGTGTTTTGTACTTTTCACTTACTAGTTCACTTTATCAAAGTAACTGTACGACGAT
30579	-0.232531	8.07607	-3.48702	0.0013607	0.037474	-1.16967	-3.20286	29934	A_72_P400363	60	1	2	59256262	59267165	1	ENSSSCG00000013905	FK506 binding protein 8	chr2:59266860-59266916:-1:iden:88.3	ACTTGGGGCCCTGGCCCTGTCTCATTTTCCTCCTATACGGCTCATTCCCTCCTGCTCACT
30599	0.207199	17.4235	4.47778	0.000112273	0.00840276	1.45064	3.86241	29953	A_72_P725068	60	7	NA	NA	NA	NA	NA	NA	chr4:124359904-124359954:-1:iden:83.3	TAAAAAGAAGAGGTGGAATCGTCCCAAAAGTCACTTGCCCAGAAGAAAGATCGGGTTGCT
30619	-0.274019	5.71578	-3.58359	0.00111363	0.0336814	-0.924759	-3.26013	29973	O3005	60	1	13	79245791	79295462	1	ENSSSCG00000027505	extended synaptotagmin 3	NA	TGAATATCAAGCCAAAAAGCTCTCCAGATCTGCCAGGAATAAAGTCAGCAGAGACCCTTC
30630	0.6351	6.95456	4.39258	0.000102517	0.0080139	1.23837	3.88456	29983	A_72_P058691	60	3	17	54917240	55040056	-1	ENSSSCG00000007485	breast carcinoma amplified sequence 1	NA	GTGGAGGGCTGCATTCTGGTTAGGTCATGAAAAATGACACTTTATCTCAAGTCTGTCTGT
30640	0.166487	16.5498	4.48214	8.02532e-05	0.00701551	1.22464	3.94364	29993	A_72_P774198	60	7	NA	NA	NA	NA	NA	NA	chr14:72267209-72267268:1:iden:100.0	GGATGTTGCTAACAAAATTGGGATCATCTAAATTGAGTCCAGCTGGCTAATTCTAAATAT
30686	0.682169	6.39122	6.80649	7.59887e-08	0.0002311	8.02145	5.3764	30038	O12249	60	1	9	67400727	67405378	-1	ENSSSCG00000015652	interleukin 10	chr9:67400818-67400877:-1:iden:100.0	GCTGTGGCCAGCTTGTTATTTAAAACAACCTAAAATTGGTTCTAATAGAACTCGGTTTTA
30701	0.314171	7.16103	4.40552	9.86926e-05	0.00785735	1.27402	3.89378	30053	A_72_P409303	60	1	8	131634191	131701255	1	ENSSSCG00000009226	kelch like family member 8	chr8:131697795-131697854:1:iden:100.0	AGCTGGTACTTCCCACTTCAGCAAATAATGAAGTAGGGAAGGGAGATAGTCTAACCCAAA
30760	0.913672	8.3453	4.54052	6.62996e-05	0.00630294	1.64733	3.98919	30112	gi|115547087|dbj|AK231142.1|	60	1	12	43543192	43548564	1	ENSSSCG00000017749	ecotropic viral integration site 2A	chr12:43548451-43548510:1:iden:100.0	GCTATCTTATGCTAGATGTTTTCATCCTTACATATGGCACACAGAAGAAAGTGTTTTTCT
30813	0.261212	12.49	3.54871	0.00114768	0.0342525	-1.01248	3.25157	30164	A_72_P497407	60	2	14	59515681	59552282	1	ENSSSCG00000010181	chromosome 14 C1orf198 homolog	chr14:59551787-59551846:1:iden:100.0	TAAGTATAGTTGAAATAGTCAAGGGAGGGAGTTCCCTAGTGGTTCAGTGGGTTAAGGGTC
30827	0.257667	5.74998	3.33544	0.00206663	0.0482518	-1.56616	3.08049	30178	OTTSUST00000000502	60	1	7	24984834	25037892	-1	ENSSSCG00000001459	MHC class II, DO beta	chr7:25031059-25031118:-1:iden:100.0	ACAGTCCTAAGAGGATGCATATTCAGTCACTGTTCCCTTTTCATTGTTTTTTAGGTCTTT
30920	0.369389	11.0818	4.9505	1.95876e-05	0.00305727	2.79388	4.26954	30268	A_72_P437859	60	1	2	24877224	25155336	-1	ENSSSCG00000013294	low density lipoprotein receptor class A domain containing 3	chr2:24877216-24877275:-1:iden:98.3	CTGAGAGATGTGGGTCACAGACAGTTTGGAGTCAAGGTTTGCCATTTGGACTTCTAAAAA
30929	-0.249824	8.0621	-4.05536	0.00178207	0.0441436	0.235088	-3.12433	30276	A_72_P008921	60	6	NA	NA	NA	NA	NA	NA	chr13:153536853-153536912:1:iden:100.0	GGTGATTTCATTAACTCTCATTTAACTGGTCTCTGCTGCCCTTGTGCCTTGCACAGTACA
31011	0.856991	7.62232	5.08891	1.29437e-05	0.00249359	3.1841	4.36106	30357	A_72_P187171	60	4	3	19518680	19577332	-1	ENSSSCG00000007817	interleukin 4 receptor	chr9:52274045-52274104:1:iden:100.0	GAGTTTAGCTTCATGAAACCTCTTTCAGATTTCTGACCTCCAGAACTGTAAGATAATAAA
31016	-0.556519	15.7302	-5.44929	4.38933e-06	0.00130777	3.68233	-4.59204	30362	A_72_P440296	60	1	X	62187404	62210705	1	ENSSSCG00000012440	phosphoglycerate kinase 1	chrX:62209000-62209059:1:iden:100.0	ATTGTATGGAATGGACCTGTGGGCGTATTTGAATGGGAAGCTTTTGCCCAAGGAACCAAA
31017	0.285146	7.38738	4.96174	2.00285e-05	0.00308386	2.69373	4.26457	30363	A_72_P066711	60	4	13	129854041	129854165	1	ENSSSCG00000020081	NA	chr3:71510100-71510159:1:iden:100.0	TTCCACCCCTCACAGTGCCTCAGCAGGAAGAACTTGGATGGGAGAAGGGACTCAACGATG
31029	0.30686	12.3273	3.50963	0.00134334	0.0372987	-1.12753	3.20656	30375	A_72_P764290	60	1	5	90815512	90820105	1	ENSSSCG00000035790	BTG anti-proliferation factor 1	chr5:90817659-90817718:1:iden:100.0	GCTTGTAGTTTTCTAAGACTGAGTAAACTTCTTATTTTTAGAAAGTGGAGGTCTGGTTTG
31061	-0.498244	8.76584	-4.55117	6.42467e-05	0.00619834	1.67686	-3.99664	30407	A_72_P034006	60	6	NA	NA	NA	NA	NA	NA	chr13:71982630-71982689:-1:iden:98.3	AGTGCGGGATGTTTGTGTATCTGGGGCATGGGCATCTGTGGATATGAATGTATCTTTGAA
31096	-0.204276	6.22657	-4.62159	5.21587e-05	0.00535404	1.87265	-4.04574	30442	A_72_P413613	60	1	16	79625262	79703497	1	ENSSSCG00000039413	solute carrier family 9 member A3	chr16:79694980-79695039:1:iden:100.0	AAGGAGAAGAACCTGTTCGTCAGCACCACCCTCATCGTCATCTTCTTCACCGTCATCGTC
31119	0.361288	9.45297	5.05839	1.41821e-05	0.00259679	3.09796	4.34102	30464	A_72_P085521	60	1	7	74852649	74865122	-1	ENSSSCG00000001984	KH and NYN domain containing	chr7:74857119-74857178:-1:iden:100.0	AAGGCTCAGCATTCTGCCAGGGGCTTTGCAGAACATGGCAATCAGCAGCAGGGGAAAAAA
31127	-0.190385	6.68772	-3.40293	0.00171317	0.0430649	-1.38192	-3.13592	30472	O12419	60	1	3	17742700	17751385	-1	ENSSSCG00000007790	proline rich 14	chr3:17747525-17747584:-1:iden:100.0	ATTCCGTCCGCTCCAAGCTGGAGAGCTTTGCCGACATCTTCCTCACGCCCAACAAAGCCC
31148	1.03223	11.0832	3.4758	0.00140334	0.0381568	-1.19813	3.19396	30493	A_72_P021321	60	1	6	45309201	45312539	-1	ENSSSCG00000002919	TYRO protein tyrosine kinase binding protein	chr6:45309312-45309371:-1:iden:100.0	AGTATTACAAATGAGCCCAAATCAGGACAGTCATCAACCCGATGCCTGGATCCAGTCATT
31253	0.858568	9.77263	4.77878	3.39542e-05	0.00425989	2.06659	4.14518	30593	O12708	60	1	6	73018916	73049996	1	ENSSSCG00000003451	podoplanin	chr6:73047346-73047405:1:iden:100.0	GGGGTCTTACTAGCCATTGGATTCATTGGTGCAATCATCGTCATGCTTGTGCGAAAAATG
31284	-0.14958	7.19191	-3.70254	0.00074735	0.0262794	-0.615357	-3.37159	30622	A_72_P585741	60	1	1	190625293	190678472	1	ENSSSCG00000005096	hypoxia inducible factor 1 subunit alpha	chr1:190668687-190668746:1:iden:100.0	TGTTAGCTCCTTATATCCCAATGGATGATGACTTCCAGTTACGTTCCTTCGATCAGTTGT
31313	0.6197	7.27329	5.83935	1.35785e-06	0.000650042	5.30905	4.83109	30650	O1694	60	1	11	78408056	78505493	1	ENSSSCG00000021158	MCF.2 cell line derived transforming sequence like	chr11:78498250-78498308:1:iden:98.3	GCACCAGTCCCTCAAAAGGGAACACAAGAAACATCAAGAAGTTGGAAGAAAGAAAAACGG
31380	1.07871	8.3912	4.9964	1.70744e-05	0.0028063	2.92317	4.30007	30716	A_72_P429234	60	1	9	45484998	45506138	-1	ENSSSCG00000021651	sodium voltage-gated channel beta subunit 2	chr9:45485002-45485061:-1:iden:100.0	AGTTGCTTTTGCAGTTTGTCTCCTTGCTTGGATTTACTGGCTGCAATAAACAGATCATCT
31460	-0.283724	6.92411	-3.31509	0.00217429	0.0498494	-1.60099	-3.06533	30795	A_72_P335383	60	6	NA	NA	NA	NA	NA	NA	chr14:71899324-71899383:-1:iden:100.0	CACCCTCCTCTCAAAATATTCCCAGTTTAGACAGTAAATTATGGTCTAAATAGCATCCAT
31535	0.66419	10.7759	4.64429	4.87647e-05	0.00514286	1.93588	4.06147	30869	gi|115553604|dbj|AK239791.1|	60	1	13	18371985	18424129	1	ENSSSCG00000011234	CKLF like MARVEL transmembrane domain containing 7	chr13:18424044-18424103:1:iden:100.0	AGGAGATCTCACTGCTCCTTTCCTGTTCTTACCATTGTGAACATGTTTTTTATGTGTTTT
31563	0.452915	5.88772	4.08651	0.000250283	0.0135831	0.304275	3.66197	30896	A_72_P035641	60	1	14	49622122	49638061	1	ENSSSCG00000010056	gamma-glutamyltransferase 1	chr14:49636618-49636663:1:iden:76.7	TGTCAATGTGACCGAGGTGGTCCGCAACATGAGCTCCGAGTTCTTTGCTGACCAGCTTCG
31597	-0.210272	6.19466	-3.60868	0.000971658	0.0307848	-0.858518	-3.29861	30930	A_72_P025116	60	1	11	8518847	8763899	1	ENSSSCG00000009338	FRY microtubule binding protein	chr11:8609216-8609258:1:iden:71.7	CTTTAAATACAAAGAAGGGTACCTTGGTCCTAACACTGGCAATATGCACATTGTCGCCGA
31607	0.399881	6.14242	5.01308	0.000341001	0.0162311	2.93024	3.58198	30940	gi|47523241|ref|NM_213801.1|	60	1	11	1554376	1582408	1	ENSSSCG00000009278	fibroblast growth factor 9	chr11:1581686-1581745:1:iden:100.0	TTGAAGAAAACTGGTATAACACGTACTCCTCGAATCTGTACAAACACGTGGACACTGGAA
31619	0.911237	8.95441	5.18516	9.69763e-06	0.00207913	3.45604	4.42381	30952	O2046	60	1	4	88873112	88989880	-1	ENSSSCG00000006350	Fc fragment of IgG, low affinity IIb, receptor (CD32)	chr4:88873798-88873857:-1:iden:100.0	GTTTCAGGGTGATGGAATTATTGGCGCTTTTCATTTCCTTTATTTTTCTGTGTAGATCAT
31652	0.650892	8.23514	4.78508	3.20902e-05	0.00414401	2.32931	4.1581	30984	O11989	60	1	9	45506209	45537304	-1	ENSSSCG00000015089	junction adhesion molecule like	chr9:45506509-45506568:-1:iden:100.0	CACAGAGATAAAAACCAACCCAAATGATTCCTGTGGCAAATTATCCAAAAATAAATGTGG
31719	0.331485	12.148	4.48144	8.15345e-05	0.00711222	1.30979	3.93984	31049	A_72_P571209	60	1	4	56473028	56603992	1	ENSSSCG00000006156	tumor protein D52	chr4:56602419-56602475:1:iden:95.0	GCACTTCAGATGCAACTGGAACTATGCTCAATGATATGTGAAAAGCTTAATAAATTCGTA
31739	-1.56633	13.5414	-5.80082	1.64731e-06	0.000699416	4.42027	-4.79248	31069	A_72_P159746	60	2	3	41482260	41487800	-1	ENSSSCG00000007978	hemoglobin subunit alpha	chr3:41482459,41486805-41482519,41486865:-1,-1:iden:100.0	ACAAGTTCCTGGCAACGTGAGCACCGTGCTGACCTCCAAATACCGTTAAGCTGGAGCCTC
31740	-0.235983	9.65879	-3.62972	0.000916319	0.0299176	-0.804238	-3.31503	31070	A_72_P407703	60	1	4	64710711	64748937	1	ENSSSCG00000006192	lactamase beta 2	chr4:64744372-64744431:1:iden:100.0	TACGGTATTTGACGAGAACTTTGGAAAGTCATTCACAGCAATGGAGCTTGTAAAAATGAT
31784	-0.441384	12.1744	-4.84037	2.72144e-05	0.00377556	2.48436	-4.1956	31113	A_72_P643427	60	1	6	75647071	75678111	-1	ENSSSCG00000020926	succinate dehydrogenase complex iron sulfur subunit B	chr6:75660408-75660454:-1:iden:76.7	AATGAAATTGATTCTACCTTGACCTTCGAAGATCGTGTAGAGAAGGCATCTGCGGCTCCT
31844	-0.303362	8.59749	-4.06833	0.00141756	0.0384475	0.243758	-3.19105	31173	A_72_P112556	60	6	NA	NA	NA	NA	NA	NA	chr6:55921497-55921556:-1:iden:100.0	ATTTCATAGAAGCTGTTCTCCTGGGGTGCTTGTATCAGGACAGTGAAACCACACCTGATA
31845	0.868384	8.16968	5.4246	4.72365e-06	0.00133265	4.13395	4.5767	31174	A_72_P735253	60	1	4	88873112	88989880	-1	ENSSSCG00000006350	Fc fragment of IgG, low affinity IIb, receptor (CD32)	chr4:88873948-88874007:-1:iden:100.0	CACACAGCCAGTGAAAATTACTTTTAATAAGAGATTGTAGCAACACGGGAAATACTTATG
31885	0.905403	6.47155	6.79613	7.83483e-08	0.0002311	7.99275	5.37089	31211	A_72_P339423	60	6	NA	NA	NA	NA	NA	NA	chr8:65368663-65368722:1:iden:100.0	TCTGGTTTTGGTATTAATGCAATGCTGGCATCAAAAAATGAGCTATGAGAGTTATCTTGT
31939	0.928089	7.86195	4.56696	6.13156e-05	0.00601748	1.72072	4.00769	31263	O10736	60	1	12	43553898	43561755	1	ENSSSCG00000017750	ecotropic viral integration site 2B	chr12:43560963-43561022:1:iden:100.0	AATAAAAGATCAAGCAAATGGTACATCGGAGGATAGCGCTGATGGATCGACGATTGGCAC
32052	1.00293	6.62072	4.57418	6.00197e-05	0.00593611	1.74078	4.01273	31374	A_72_P431104	60	1	13	23481999	23570379	-1	ENSSSCG00000011260	sodium voltage-gated channel alpha subunit 10	chr13:23491837-23491891:-1:iden:91.7	GGTGGCTTCTTCACACTCAATCTCTTCGTTGGAGTCATAATTGACAACTTCAACCCGCAA
32059	0.39904	11.4437	4.62815	5.21277e-05	0.00535404	1.63957	4.04588	31379	A_72_P381563	60	7	NA	NA	NA	NA	NA	NA	chr6:95316889-95316948:1:iden:100.0	CAGCCTCTCTCCACGTTGATCCTGCTCCATACATTGGGTGTATATTTATTCTGAATGGGA
32085	0.398116	8.08111	4.87127	2.5282e-05	0.00364459	2.39016	4.21227	31405	A_72_P479638	60	1	7	46244922	46320258	1	ENSSSCG00000002620	EF-hand domain containing 1	chr7:46320195-46320254:1:iden:100.0	TTCGTTTCTGAGTCTTATATTCCACTACCACTGAAGCCTAAATTAAATTGGATCTTGTAG
32128	0.263415	8.75023	4.27306	0.000146313	0.0098127	0.674065	3.79725	31448	A_72_P195952	60	1	6	71863637	71881832	-1	ENSSSCG00000003428	methylenetetrahydrofolate reductase	chr6:71863765-71863824:-1:iden:100.0	TTGAAGCACAGATCTAGAAATAAAAGACCCTGAGACCCCAAAATCTGCAGTTGCCACAGC
32164	0.770848	11.8807	5.52188	0.00216628	0.049754	4.38295	3.06643	31483	A_72_P285189	60	1	7	94218649	94254730	1	ENSSSCG00000020701	tetratricopeptide repeat domain 9	chr7:94253823-94253882:1:iden:100.0	GGATTCACATACCATTGAAGCCCACTCTCAGTGCCCTCTGATGACCACGCATACCATTCT
32172	0.736308	6.94221	4.74748	3.58909e-05	0.00443444	2.22404	4.13245	31491	gi|115546874|dbj|AK237720.1|	60	1	4	89701359	89729787	-1	ENSSSCG00000006375	lymphocyte antigen 9	chr4:89702150-89702204:-1:iden:91.7	TATATACCCATGCACTGGCAAAACCTGCCACTTGTATAAAGAAAGGAAAGACTGAAAAAA
32181	-1.06871	10.2565	-6.45	2.1853e-07	0.000286549	7.02901	-5.18284	31499	A_72_P410733	60	1	8	70645057	70697907	-1	ENSSSCG00000008965	betacellulin	chr8:70649688-70649747:-1:iden:100.0	CCTTGAAATGGGATTATATCAAATGATTCATGTTGGAGCCCCTTTATTTTGAAAAGCCTC
32262	-0.214589	17.9222	-3.65077	0.00135527	0.0374381	-0.768279	-3.20401	31578	O14587	60	5	NA	NA	NA	NA	NA	NA	chr12:55257861,55229528-55257908,55229575:-1,-1:iden:80.0	TTCGGCACGAGGGGAAATCCAGCTGAACCACGCCAACCGCATGGCTGCCGAGGCCCTGAG
32264	-0.661775	7.72914	-4.85804	2.89571e-05	0.00391056	2.02906	-4.18152	31580	gi|117572631|gb|DQ990376.1|	60	1	6	146166328	146373149	-1	ENSSSCG00000003805	phosphodiesterase 4B	chr6:146173686-146173745:-1:iden:100.0	ATCATCTTGCTGTGGGTTTCAAACTGCTCCAAGAAGAACACTGCGACATCTTCCAGAATC
32292	1.00716	10.8109	5.21646	8.82793e-06	0.00197168	3.54458	4.44405	31608	A_72_P662096	60	1	4	88947557	88960377	1	ENSSSCG00000036618	Fc fragment of IgG receptor IIIa	chr4:88953803-88953863:1:iden:100.0	TTGAATACCACATTCCAAATGCAAACTCAAAGATGGTGGCTCCTACTTCTGCAGAGGAAT
32303	-0.205541	7.68767	-3.95213	0.00046191	0.0197229	0.0399187	-3.50192	31619	A_72_P121136	60	1	7	64083289	64123857	-1	ENSSSCG00000001947	breast cancer metastasis-suppressor 1 like	chr7:64084793-64084852:-1:iden:100.0	GAGGCCTGATGGAAGTAAATCTAAGCTTTATATTTCACAGCTACAGAAAGGAAAATATTC
32377	0.426806	12.7521	4.13961	0.000214495	0.0123722	0.547194	3.7013	31691	A_72_P157511	60	1	15	137011430	137104085	-1	ENSSSCG00000027331	collagen type VI alpha 3 chain	NA	AATGTGAAAAGGTTTGCTCTCCTGTGCTCGTCAAACCCAAAGTCATAGCTGCAATTGGGA
32383	-0.206066	8.27415	-3.38696	0.00180499	0.0443962	-1.43985	-3.12057	31697	A_72_P503652	60	1	4	15154332	15196922	-1	ENSSSCG00000024412	ring finger protein 139	chr4:15158604-15158663:-1:iden:100.0	AACAATGTATGGTGATTAGCAAGTGGGGAGGAGGAAAGGCACTTTCTCTTCCTGTATTCC
32404	0.226138	9.25873	3.77662	0.000606587	0.0231254	-0.421663	3.42865	31716	A_72_P422709	60	1	4	122504419	122528352	1	ENSSSCG00000006887	calponin 3	chr4:122527609-122527668:1:iden:100.0	GCTAGCCTTGAGTAAGTTTTTAATCTCGTCTTCCTAAAACACTATTATGCTTATTCTACC
32600	0.261486	6.10414	3.73614	0.000679955	0.0248333	-0.527677	3.39754	31907	A_72_P384338	60	1	5	9094803	9116450	-1	ENSSSCG00000000091	apolipoprotein B mRNA editing enzyme catalytic subunit 3B	chr5:9098042-9098101:-1:iden:100.0	CAAACTTAATAGACTACGGTATAGCAGAAACAAAACTTTTCTATGCACTGGGAAACCAAA
32672	-0.512047	8.86954	-3.99136	0.00205062	0.0479608	-0.24582	-3.0828	31978	A_72_P442781	60	1	8	112235094	112331428	-1	ENSSSCG00000009134	epidermal growth factor	chr8:112308539-112308598:-1:iden:100.0	AATCCAGCATTTGTACCACCTGGTGGAATTAAAGTAGTGCATCCACTTGTTCAGCCCAAG
32682	1.37832	10.3486	5.06207	0.000320593	0.0155648	2.83181	3.59807	31987	O14565	60	1	9	39839118	39861196	-1	ENSSSCG00000015037	interleukin 18	chr9:39840120-39840179:-1:iden:100.0	CAGTTTGAGTCTTCATTGTACAAAGGATACTTTCTAGCTTGTAAAAAAGAGAACGACCTT
32687	0.486529	14.7236	5.77532	0.00176714	0.0439342	4.90535	3.12681	31992	O2569	60	7	NA	NA	NA	NA	NA	NA	chr5:51831148-51831207:1:iden:100.0	GTCAAAGCCCATGCTTAGTTTAATGCTTTCAAGCAAGTCCTTGAACAAATAAAGTTAACT
32741	-0.289456	7.99017	-4.48896	0.000844863	0.0283357	1.36775	-3.33766	32045	A_72_P115111	60	7	NA	NA	NA	NA	NA	NA	chr3:10851078-10851137:-1:iden:100.0	TGTGTCTGCTTGATCCTGAGAAGAGGAGCACTCATGTCCCTTCTGCACCCCAAGTGGGCT
32746	0.988754	8.20155	4.72354	4.27476e-05	0.00470907	2.14421	4.0921	32050	A_72_P783765	60	1	13	179427521	179478876	-1	ENSSSCG00000038062	SAM domain, SH3 domain and nuclear localization signals 1	chr13:179431642-179431701:-1:iden:100.0	GGCATTTTATCCTGATCCATAGTGGACTTTTAGTAACTGGTTTTTGTTGATTTCTTCACT
32800	-0.157012	10.509	-4.10082	0.000239989	0.0132186	0.44225	-3.67271	32103	A_72_P401098	60	1	5	73555798	73697374	1	ENSSSCG00000000793	periphilin 1	chr5:73696285-73696344:1:iden:100.0	GTGATGAAATTTTCATTGTCTTACCATAAAGCCTTGATGATCAACAGGGGGAAAGCAAAT
32804	1.47831	9.46777	5.89352	1.15402e-06	0.000598964	5.46233	4.86337	32107	gi|115553780|dbj|AK236785.1|	60	1	13	23944369	23957486	-1	ENSSSCG00000024024	C-X3-C motif chemokine receptor 1	chr13:23944406-23944465:-1:iden:100.0	CCATCAAGATCATGTACTGTAACTCACTCACCATTTCTCTGTTAATAAACATTCACTGTT
32864	-0.192544	7.91709	-3.50485	0.0012955	0.0366464	-1.12437	-3.21697	32166	A_72_P281394	60	6	NA	NA	NA	NA	NA	NA	chr18:13630592-13630651:1:iden:98.3	ATGGAGACAGACCTGTGATCCCTCTCCCCTTTATTACTCATGTAAAACTTCCAACTTCAG
32867	-0.310688	7.35838	-4.01589	0.00192397	0.0462199	-0.269548	-3.10172	32169	A_72_P723518	60	1	4	110881766	110954063	-1	ENSSSCG00000006836	KIAA1324 ortholog	chr4:110884359-110884418:-1:iden:100.0	TGTTTTTTAATAGAATCCCTGAACCCTCCTTTCTGCTTGCCTCAAACCTGCCAAATATAC
32892	0.388333	13.6872	6.20227	4.57557e-07	0.000364691	6.33367	5.04331	32194	A_72_P642785	60	1	7	39237294	39254002	1	ENSSSCG00000001701	heat shock protein 90 alpha family class B member 1	chr7:39249651-39249696:1:iden:75.0	ATAAGAAAGTAGAGAAGGTGACCATCTCCAACAGGCTTGTGTCTTCACCCGTTGCATTGT
32904	-0.197826	7.99252	-4.13387	0.000240911	0.0132345	0.511332	-3.67173	32206	OTTSUST00000000522	60	1	7	24057670	24060446	-1	ENSSSCG00000001425	decapping exoribonuclease	chr7:24058208-24058262:-1:iden:91.7	TTTCATCTGCTCCCTCAAGACCTTTCCTACCATGGAGATGTTTGAACACGTCAGGAATGA
32910	-0.436904	8.16032	-4.29214	0.000151783	0.0100486	0.795631	-3.78813	32212	A_72_P541053	60	1	13	31317846	31330600	-1	ENSSSCG00000011361	solute carrier family 26 member 6	chr13:31322044-31322103:-1:iden:100.0	TTCCATCAATGTAAACACTGGTATCACAAACATCGAGAGCAACGATGTGGAGGGCTCCAA
33042	-0.32318	11.2666	-5.08591	1.35728e-05	0.002531	2.8126	-4.35066	32343	A_72_P649311	60	1	5	10746890	10763360	1	ENSSSCG00000000133	thiosulfate sulfurtransferase	chr5:10750944-10751003:1:iden:100.0	TTTGACATAGAGGAGTGCCGGAACAGAGAGTCACCCTACGAGATGATGCTGCCCACCGAG
33073	0.310658	8.54644	4.07532	0.000275605	0.0143998	0.145009	3.63721	32373	A_72_P291869	60	1	1	265897980	265929061	1	ENSSSCG00000005599	Rab9 effector protein with kelch motifs	chr1:265928979-265929038:1:iden:100.0	TTGGTGGGATGAATACAGAAGGGGAAATCTATAATGATTGTATTGTGACTGTAGTTGACT
33150	0.289681	10.2854	4.60275	6.152e-05	0.00601748	1.81073	4.0069	32444	A_72_P422799	60	1	4	110631553	110635890	-1	ENSSSCG00000006827	cytochrome b561 domain-containing protein 1	chr4:110631552-110631611:-1:iden:100.0	TGCCCTTTTGCCCTTGTGCCCTAGCTAGAAAAGCTGCTAGTTGTCAGGTGGTTTGTCTTT
33198	0.32003	17.0018	3.39641	0.0019385	0.0464886	-1.40354	3.0995	32491	CUST_86_PI427286967	60	1	1	92421230	92472785	1	ENSSSCG00000004489	eukaryotic translation elongation factor 1 alpha 1	chr1:92424901-92424955:1:iden:91.7	AGAAGGAAAGGAGAATGTTTTGTGGACCATTTGTTTTGTGTGTGGCAGTTTTTAAAGTAT
33213	0.353939	9.18852	4.15092	0.000226113	0.012837	0.540885	3.6879	32506	A_72_P730723	60	1	4	88873112	88989880	-1	ENSSSCG00000006350	Fc fragment of IgG, low affinity IIb, receptor (CD32)	chr4:88879242-88879301:-1:iden:100.0	AACAACTTGCTGGTGACGATAGTTGTGGCTGTGGTTGCTTGGATTGTTGCAATGGCTATT
33279	-0.506699	7.07454	-5.47939	0.00197261	0.046906	3.88644	-3.09432	32572	A_72_P163001	60	4	12	4890479	4913031	1	ENSSSCG00000017172	ST6 N-acetylgalactosaminide alpha-2,6-sialyltransferase 1	chr14:32867454-32867513:1:iden:100.0	CAGAGTGACCAACTTAGTGGGGTTTCTCTCCATCTTGGTGGTCTCACTGGAAAATATTTA
33324	0.97195	10.5754	6.43499	3.892e-05	0.00450634	6.92594	4.1138	32615	A_72_P677364	60	1	4	93412557	93423128	1	ENSSSCG00000006474	nestin	chr4:93420611-93420670:1:iden:100.0	TCTGAACTGTCAGAAGAATTTGAGGACCTAGGGACGGAGGCGTCTCTCCTTCCTGGGGTC
33342	-0.39927	7.95302	-3.90704	0.00197437	0.046906	-0.29996	-3.09406	32633	A_72_P579962	60	1	4	28191187	28203543	-1	ENSSSCG00000038444	ENY2, transcription and export complex 2 subunit	chr4:28193126-28193185:-1:iden:100.0	TGGGAAATAATCTCCGCCCATAGCTTTACTCTGACATCAAGATTGCCAAATCCATGGACT
33480	0.373547	12.4419	3.5178	0.00125004	0.035996	-1.09139	3.22721	32767	A_72_P444616	60	1	1	267639638	267672923	-1	ENSSSCG00000005608	angiopoietin like 2	chr1:267639641-267639700:-1:iden:100.0	CAGATTATCCTTGTAATGACACAAATCTGCAATAAAAGCCATCCGTGCTGTTTGGATGTA
33489	0.630572	7.0922	5.07303	1.35737e-05	0.002531	3.13926	4.35065	32776	A_72_P143971	60	4	13	141046471	141069658	-1	ENSSSCG00000011905	chromosome 13 C3orf30 homolog	chr9:87457153-87457212:1:iden:100.0	TTGGTAGGAATGTAAAATGGTGCAGCAGCTATCCAAAACAATATGGAATTCCCTCAAAAA
33512	0.574435	6.69685	4.41246	9.66998e-05	0.0077225	1.29315	3.89873	32799	gi|115552558|dbj|AK236563.1|	60	1	16	53696864	53739704	1	ENSSSCG00000017006	lymphocyte cytosolic protein 2	chr16:53740248-53740307:1:iden:100.0	GGGGATTTTTGTGTACTTTTTTATGAAAAAGATAAATGCATGTCAGGATAACTCCCTGGA
33563	1.32987	8.89601	4.00777	0.000313833	0.0155194	0.191819	3.60361	32848	gi|74136754|ref|NM_001033011.1|	60	1	4	99229307	99242561	-1	ENSSSCG00000006678	Fc fragment of IgG, high affinity Ia, receptor (CD64)	chr4:99233632-99233690:-1:iden:98.3	AGTGTCCAAAAGTTGAGAGACTAGAAGTGGGAATCCCATGGCATGTCATTCTTAAATAAT
33596	0.396398	11.7397	3.9426	0.000378678	0.0173276	-0.0625504	3.55451	32879	A_72_P039271	60	1	15	32172618	32178103	1	ENSSSCG00000031951	NA	chr15:32175013-32175072:1:iden:100.0	GGCTTCTACTAAATCCAGTTGTGACGAAATCTAATTTGTGAGGTATGATTTAAAGGTTAC
33603	0.578087	8.54532	4.45203	0.000881247	0.0290998	1.27882	3.32593	32886	A_72_P418794	60	1	6	101420336	101671173	1	ENSSSCG00000003687	erythrocyte membrane protein band 4.1 like 3	chr6:101671109-101671168:1:iden:100.0	CCACAGCCCATGGTGAATGTATGTTTCTGCATAGCAAAATAAAAATGGTAAACGCATTCA
33624	-0.239972	10.1264	-3.53049	0.00123257	0.0358594	-1.0872	-3.23123	32906	A_72_P203597	60	1	5	4070703	4101291	-1	ENSSSCG00000000014	family with sequence similarity 118 member A	chr5:4070723-4070782:-1:iden:100.0	GCCTTTTCTTTTTCTCTTTGAAGCATGGAAAACGGATCTTTTATGTCACTCTTGTCAAAA
33666	0.402928	10.8511	4.30726	0.000131642	0.00919857	1.00403	3.82337	32947	A_72_P023466	60	1	5	41681453	41879084	-1	ENSSSCG00000000530	FYVE, RhoGEF and PH domain containing 4	NA	TCATTGTCGAGCATGTGGTCATGTGGTTTGTTGGAAGTGTTCTGACTATAAAGCTCAACT
33705	0.330467	8.17281	4.21453	0.001427	0.0386451	0.641671	3.18913	32986	A_72_P390948	60	1	6	75313822	75335270	-1	ENSSSCG00000003472	Rho guanine nucleotide exchange factor 19	chr6:75317831-75317888:-1:iden:95.0	TCTTCCAGCCTGAGCCTGTATGGGCCCTATTGCTGTGACTTGTCTGTAAATAAACTCCCA
33734	0.434173	8.03932	4.089	0.00025407	0.0137141	0.270198	3.65812	33014	A_72_P360823	60	6	NA	NA	NA	NA	NA	NA	chr5:103103524-103103583:-1:iden:100.0	CAACCTCCTAAACCTTGCCTTAAGCATTCCTTTTAGATTCTGAGTAAACTACTAAAATGA
33742	0.877699	7.80445	3.78034	0.000600244	0.0229965	-0.411898	3.4315	33022	A_72_P290549	60	1	4	98093424	98096526	-1	ENSSSCG00000006634	TNF alpha induced protein 8 like 2	chr4:98093850-98093909:-1:iden:100.0	GAGAAAACAACAGATAACGGGCTTTCTAACCCTACTCATCCGCACTAATGCCTTTCAGTC
33800	0.375746	8.28628	4.30442	0.000132742	0.00924319	0.996234	3.82132	33079	A_72_P090126	60	6	NA	NA	NA	NA	NA	NA	chr8:47605065-47605125:-1:iden:100.0	CTTCAGGACACTCTGATATGGAATCTTAATTCTTTGTAGGTATGAGGTATGTATAGAACT
33818	0.767201	6.39727	4.97592	1.94179e-05	0.00304756	2.75038	4.27148	33096	A_72_P320368	60	4	9	45310530	45325168	1	ENSSSCG00000015085	interleukin 10 receptor subunit alpha	chr9:45310990-45311049:1:iden:98.3	GTGAGTCATAAATTTATCCTCGGCTTTTTTCTGCTTAAAATGCTGGGACCGTTTCTCCCT
33839	1.26474	8.79144	6.04765	7.24183e-05	0.00663002	5.53552	3.9682	33115	A_72_P502819	60	1	13	159216142	159374718	-1	ENSSSCG00000011973	collagen type VIII alpha 1 chain	chr13:159218579-159218638:-1:iden:100.0	GTGCTTCCATGATAACCTGCTTATTCAGATCAAAGTATTTCAGTATGAAAGATCATAGCT
33842	-0.619736	6.47428	-4.31885	0.000127252	0.00910679	1.0358	-3.83172	33118	A_72_P035411	60	1	13	133878636	134000847	1	ENSSSCG00000011848	transferrin receptor	chr13:133997463-133997522:1:iden:100.0	CTCTCTGGTGACATTTGGGACATTGACAATGAATTTTAAATGTGATACTCATAACCTATC
33885	0.263307	6.20032	3.72852	0.000694707	0.025191	-0.547596	3.39166	33161	gi|40425399|gb|BP435332.1|BP435332	60	1	6	85010746	85030723	1	ENSSSCG00000003584	thymocyte selection associated family member 2	chr6:85017451-85017498:1:iden:80.0	ACTTCCTGACCCTGAGGCCAGAATATGAGGTTGAAGCCATCATGCACTTGCGCAGGACCG
33897	-0.375724	12.962	-5.39548	5.15588e-06	0.00138796	4.05142	-4.55834	33173	CUST_202_PI427286967	60	1	13	138018447	138105564	1	ENSSSCG00000028475	karyopherin subunit alpha 1	chr13:138101347-138101406:1:iden:100.0	TGAAGATTCCCTTATAGCAGAAAGGAGAGGGGCACATATAATTTGTATGGCTATTGCTTC
33898	0.340191	9.23912	4.21947	0.000199825	0.0119804	0.739675	3.71924	33174	A_72_P677379	60	1	7	74852649	74865122	-1	ENSSSCG00000001984	KH and NYN domain containing	chr7:74857125-74857184:-1:iden:100.0	TCTTCTAAGGCTCAGCATTCTGCCAGGGGCTTTGCAGAACATGGCAATCAGCAGCAGGGG
33902	1.02401	10.2072	5.37806	6.4035e-06	0.00161674	3.99167	4.51261	33178	A_72_P189126	60	1	13	159216142	159374718	-1	ENSSSCG00000011973	collagen type VIII alpha 1 chain	chr13:159218893-159218952:-1:iden:100.0	GGCAGTACGTCCATTCCTCTTTTTCAGGATATTTATTGTATCCCATGTAAAAAAGAAAAC
33908	-0.197349	8.62548	-3.49683	0.00132445	0.036916	-1.14476	-3.21063	33184	gi|48675946|ref|NM_001001642.1|	60	1	5	15029818	15049656	-1	ENSSSCG00000000185	protein kinase AMP-activated non-catalytic subunit gamma 1	chr5:15033943-15034002:-1:iden:100.0	ATTACTTTGAAGGTGTCCTCAAGTGCTACCTGCATGAGACCCTGGAAACCATCATCAACA
33914	-0.247609	9.85139	-4.30369	0.000133023	0.00924319	0.99425	-3.82079	33190	O10381	60	1	4	27986866	28013914	-1	ENSSSCG00000006024	estrogen receptor binding site associated, antigen, 9	chr4:27987739-27987798:-1:iden:100.0	CTCATGAGACAATATTTTCTTCAACATGCTCCAGCTATAAGACAATTGTTTGCTTAAGAG
33934	-0.173525	9.36826	-3.43583	0.00185332	0.0450521	-1.30339	-3.11278	33208	gi|115546345|dbj|AK230864.1|	60	1	12	22830449	22874698	1	ENSSSCG00000017505	mediator complex subunit 1	chr12:22872193-22872252:1:iden:100.0	GCTTTAAATTTTGAGTTTTAAAAATGTACATCAGGAGCAGTTGGGAGGGGCTTTTCTAAA
34023	-0.203204	5.82905	-4.07901	0.00209077	0.0486235	0.302302	-3.07703	33297	A_72_P465532	60	1	X	26028652	26029686	1	ENSSSCG00000012197	melanoma-associated antigen B4-like	chrX:26029162-26029221:1:iden:100.0	AACAGTCATTCCTATATCTTTGTCAGCAACCTAGATCTCCCCAACGATGAGAGTCCAGGT
34081	-0.286092	13.7483	-4.50467	0.00010208	0.00800901	1.47407	-3.8856	33354	A_72_P449452	60	1	17	32955117	32964819	1	ENSSSCG00000007173	isocitrate dehydrogenase 3 (NAD(+)) beta	chr17:32959977-32960036:1:iden:100.0	TTCTGACATGGGTGGCTATGCCACCTGCCAGGACTTCACTGAGGCTGTCATTGGTGCTCT
34090	0.558079	11.8993	4.28675	0.00114357	0.0342525	0.897846	3.25259	33363	A_72_P313343	60	1	7	24825011	24830844	1	ENSSSCG00000001453	MHC class II DR-alpha	chr7:24830276-24830334:1:iden:95.0	GATATTTCCTCTTGGAACAGCTTTACAAACCCAGCAATACTCCAGTTGTTCACCTCCGTG
34167	0.543193	7.06699	3.41573	0.00165434	0.0421951	-1.34975	3.14615	33440	A_72_P326953	60	1	X	42774588	42795682	1	ENSSSCG00000036747	Wiskott-Aldrich syndrome	chrX:42792838-42792897:1:iden:100.0	GCAAGAGCCAGGGACCTTTTCTACAAAACTTTTCAATTCCCCTTTCTCAAGAGCTTTTTT
34197	0.217658	15.7983	4.59758	0.000715031	0.025648	1.70889	3.38375	33468	A_72_P734111	60	7	NA	NA	NA	NA	NA	NA	chr6:81524506-81524564:1:iden:98.3	AAGCTAGATACACCGTCAGATCCTTTGGCATCAGGAGAAATGAAAAGATTGCCGTCCACT
34226	1.02654	11.0828	3.50526	0.00129403	0.0366303	-1.12331	3.2173	33496	O5540	60	1	6	45309201	45312539	-1	ENSSSCG00000002919	TYRO protein tyrosine kinase binding protein	chr6:45309312-45309371:-1:iden:100.0	AGTATTACAAATGAGCCCAAATCAGGACAGTCATCAACCCGATGCCTGGATCCAGTCATT
34250	-0.507447	6.67526	-5.7093	9.43163e-05	0.00760687	4.2226	-3.90477	33520	A_72_P540268	60	1	2	8892245	8899248	-1	ENSSSCG00000022404	solute carrier family 3 member 2	chr2:8899037-8899096:-1:iden:100.0	TGAGGCAGACGCGGCAGCAGCCAAGTTCACGGGCCTGTCTAAAGAGGAGCTGCTGAAGGT
34288	0.824815	7.43709	4.34493	0.000117896	0.00863129	1.10736	3.85046	33557	O12724	60	1	15	31778585	31790452	-1	ENSSSCG00000035189	transmembrane protein 37	chr15:31778764-31778823:-1:iden:100.0	TGTTTCTGTCTTTGCTTTGGCTTCTGGGAAGCTCCAAACCAAACTTATGACACACCTCTC
34307	-0.3039	6.74229	-3.98605	0.000344906	0.0163595	0.0313655	-3.579	33575	A_72_P256152	60	1	9	33410143	33454194	-1	ENSSSCG00000014985	matrix metallopeptidase 3	chr9:33451335-33451378:-1:iden:73.3	GGACAAAGGATACATCAGGGGTCAATTTATTCCTTGTTGCTGCCCATGAACTTGGCCATT
34332	0.57796	6.7544	5.84814	0.00011266	0.00840276	5.0863	3.86157	33600	O8394	60	1	15	64241710	64285934	1	ENSSSCG00000026146	polypeptide N-acetylgalactosaminyltransferase 5	chr15:64242405-64242464:1:iden:100.0	GGAGAGGATAGGGTTCAGAGTTCAGCCGGACCAAGTGAAGATCCTTTACAGCAGTGTAAA
34346	-0.289365	9.42811	-3.43357	0.00157561	0.0410764	-1.30485	-3.16038	33614	A_72_P043326	60	1	6	43164933	43175006	1	ENSSSCG00000002867	CCAAT enhancer binding protein gamma	chr6:43174871-43174930:1:iden:100.0	GCTTCTCAGGAAAAAGTACTTTTTCTTTTTGTTCCTAGCTTTCCTCAGTTTGTGAGATTA
34354	-0.304334	9.28419	-3.36442	0.00190345	0.0458676	-1.49766	-3.1049	33622	gi|77628052|gb|CV575926.1|CV575926	60	6	NA	NA	NA	NA	NA	NA	chr17:30219852-30219911:-1:iden:100.0	TTATTTATTGGAGATAAACTAGAACACAGGCAAAACACTTGCTTATGACGTCACATGTAG
34377	0.635102	7.38536	4.48226	0.000828645	0.0280463	1.2774	3.34305	33645	gi|87221151|gb|DY419848.1|DY419848	60	1	13	56804304	57034184	1	ENSSSCG00000011524	cell adhesion molecule L1 like	chr13:57030869-57030925:1:iden:95.0	CTTATAGGATTAGAAACATATTGGCTGAAGATGTCATCCCCGGTTCAAACATCCTGCCAA
34478	-0.208785	6.2247	-3.79918	0.000580037	0.0224974	-0.40975	-3.44078	33746	A_72_P349413	60	1	3	111537605	111565696	-1	ENSSSCG00000008546	GPN-loop GTPase 1	chr3:111544717-111544776:1:iden:98.3	GGTCAATATCATCAGTATCACTGTCAGCTTTCTCATCCTCTTCATCTAAGGTTCCACGAG
34490	0.317957	5.46507	3.97445	0.00036986	0.0170862	0.0318625	3.56071	33758	A_72_P070686	60	6	NA	NA	NA	NA	NA	NA	chr8:130760800-130760859:1:iden:100.0	ATTTTCCCTTTGGTTAGTGGGACAATTGTGATATGGATGCCAAACGAATTGACAGTGCAT
34509	-0.294121	9.53497	-3.49851	0.00139982	0.0380866	-1.1703	-3.19469	33777	A_72_P435834	60	1	15	79174315	79376880	1	ENSSSCG00000015960	mitogen-activated protein kinase kinase kinase 20	NA	ATCTCAAGTCAAGAAATGTTGTTATAGCTGCTGATGGGGTGTTGAAGATCTGCGACTTTG
34530	0.98954	7.17017	4.49218	0.00083916	0.028245	1.51005	3.33954	33797	O10282	60	1	9	124093611	124132942	1	ENSSSCG00000022292	N-acetylneuraminate pyruvate lyase	chr9:124130409-124130468:1:iden:100.0	TCTATGGATGAGATAGAATCAAGAGGAAGATTGTAATTGATTAGCTCCATCTGTCTTTGG
34667	0.820652	9.23981	4.07792	0.00165693	0.0422008	0.373458	3.14569	33930	A_72_P584851	60	1	4	61926057	61950697	-1	ENSSSCG00000006175	lymphocyte antigen 96	chr4:61926100-61926159:-1:iden:100.0	CCATCTCTGGGAATAGTGAAGAAATGCTGTTTTGCCTGAACTTCACCATCATACATTACT
34675	0.294152	7.96703	4.20399	0.00017792	0.0111322	0.722017	3.74846	33937	A_72_P015146	60	1	6	84918790	84960720	1	ENSSSCG00000024927	syntaxin 12	chr6:84943482-84943541:1:iden:100.0	CCTTAAACAGTTTCCAGGCTGTGCAGAGAAGGGTGTCTGAAAAGGAAAAGGAGAGTATTG
34709	0.588737	6.71357	3.44393	0.00156171	0.0410061	-1.29984	3.16297	33971	A_72_P054911	60	1	17	47816452	47824108	1	ENSSSCG00000033003	WAP four-disulfide core domain 2	chr17:47824037-47824096:1:iden:100.0	CTGCGCTTGCTCCTGAGCTGACAGCAACTGCTTCTTTTACCAACCAATAAAGTGATCACT
34726	0.281683	8.60586	3.89903	0.000446893	0.0193665	-0.147716	3.51072	33988	A_72_P442223	60	1	18	18291103	18351202	-1	ENSSSCG00000016554	mesoderm specific transcript	chr18:18331917-18331976:-1:iden:100.0	CAGAAACCCTGAGAACAAAGTCTGAAAGGCCTAGGAGCAAATGGTGCTGAATACTTTTTT
34732	0.452587	6.08905	4.49224	0.00086178	0.0286197	1.26699	3.33215	33994	A_72_P511726	60	6	NA	NA	NA	NA	NA	NA	chr14:32036542-32036601:-1:iden:100.0	ATCATGAAAACGGTCTTAGTCAAACCTGGTCATTTCAGTTATGGGAAAGGAAACAACCCA
34745	-0.471933	6.42825	-5.28393	7.20911e-06	0.00173818	3.73548	-4.48742	34007	A_72_P502804	60	1	1	223720413	223748621	-1	ENSSSCG00000021646	Kruppel like factor 9	chr1:223747344-223747401:-1:iden:95.0	AAAGTCCAGATGAGGATATGGGATCCGACAGCGACGTGACCACCGAATCTGGGTCGAGTC
34766	-0.316333	9.77694	-3.62957	0.000919599	0.0299526	-0.846557	-3.31404	34027	A_72_P440066	60	6	NA	NA	NA	NA	NA	NA	chr17:30219928-30219987:-1:iden:100.0	GTCATGTATGTGTAGCTTTTGTAATGCAAAGGTTTTCCTCTACAATTTTGTAAACTCAGC
34778	-0.263661	8.27483	-3.5348	0.00119271	0.0350814	-1.04803	-3.24062	34038	A_72_P325653	60	1	15	113111368	113149061	-1	ENSSSCG00000016158	LanC like 1	chr15:113112841-113112900:-1:iden:100.0	CTAAAGTACAACCCAGGGCTCAGTTCCTAGGATTAGCTTATTCCTCTGTGACTTCTGCTA
34836	0.292394	9.24489	3.79288	0.00057933	0.0224974	-0.378949	3.44111	34095	O5769	60	1	1	79789752	79796128	1	ENSSSCG00000037803	myristoylated alanine rich protein kinase C substrate	chr1:79793029-79793088:1:iden:98.3	TTTTGAGATAATCGAAGAACTTTTCTCCCCCCAGTTTGTTTGTTGGAGTGGTGCCCGGTA
34883	-0.151557	10.5835	-3.37889	0.00184467	0.0449815	-1.47743	-3.11416	34142	A_72_P308533	60	1	13	133800766	133851001	1	ENSSSCG00000011845	phosphate cytidylyltransferase 1, choline, alpha	chr13:133850948-133851001:1:iden:90.0	GCTCAGTTATTTTGGCTTTTGTCATTAGCCAAATAAAGGCAAAGTGGTTTTACCCTTAAA
34886	0.553461	11.689	3.38814	0.0017836	0.0441439	-1.41899	3.12408	34145	OTTSUST00000000513	60	1	7	25133494	25138086	-1	ENSSSCG00000001470	SLA-DM alpha chain	chr7:25133494-25133553:-1:iden:100.0	GTGGCCTTCCTATCCCTACGACATCACTGCCATGTCAAGGCAATAAATCTCATTTTTTAA
34908	0.634798	11.643	4.4302	9.17856e-05	0.0074674	1.34207	3.91134	34167	A_72_P715443	60	1	10	65559040	65689638	1	ENSSSCG00000011147	aldo-keto reductase family 1, member C1	chr10:65565866-65565925:1:iden:100.0	AAGTGTAAAGATGCAGGCTTGACCAAATCCATCGGGGTGTCCAATTTCAATCACAAGCAG
34940	0.519887	8.16646	4.78463	3.21335e-05	0.00414401	2.32804	4.15779	34199	O10785	60	1	17	39360225	39495061	1	ENSSSCG00000007314	erythrocyte membrane protein band 4.1 like 1	chr17:39494826-39494885:1:iden:100.0	CTGCAAGCACATTCCAAGACTGGCCTGAAATTGCATGAGCAACATCACTCTAAATTTTTT
34975	-0.264319	9.37898	-3.73856	0.000675339	0.0247853	-0.521355	-3.3994	34231	O13365	60	1	4	94161520	94248784	1	ENSSSCG00000006510	gon-4 like	chr4:94246834-94246893:1:iden:95.0	TTCGGACACAGAGAAACTGCCTGGAACTGTTGAACCCCCTGCTTCCTTCCCCAGTCCTGA
34995	0.568306	10.5656	4.13948	0.000214578	0.0123722	0.546836	3.70121	34251	A_72_P795258	60	5	NA	NA	NA	NA	NA	NA	chr4:92779242-92779301:-1:iden:100.0	TGTTTTGCAGCAGTGGAAACAAGTGCTACTGGTATCCATGAGGATGCAGGATCCAGTATT
35097	-0.348819	7.61437	-4.01809	0.000304662	0.0153815	0.219487	-3.6113	34352	A_72_P515481	60	6	NA	NA	NA	NA	NA	NA	chr7:21610416-21610475:1:iden:100.0	CATGTGTAGCAAAGTGCCTGTTGATTATAGCACTGAAATTGAGAGAAACTAAAATCTAAC
35113	0.358585	5.84024	4.5358	6.72306e-05	0.00631145	1.63424	3.98588	34368	gi|15036485|gb|BI343196.1|BI343196	60	1	3	59317024	59324184	-1	ENSSSCG00000008240	SH2 domain containing 6	chr3:59321644-59321703:-1:iden:100.0	TTCTGCTTGTGTGGACTCAGTCTGGGAAGGGTGACACGAGCACAGATAACTGCAGCCCAC
35151	-0.386629	5.91766	-4.01569	0.000306772	0.0154231	0.213046	-3.60951	34406	A_72_P064316	60	6	NA	NA	NA	NA	NA	NA	chr2:79585902-79585961:-1:iden:98.3	CTTAGACCAGTGCTTAAAACAGAGCCTGCCACATTGTACAACACAATAAAGATTTGTTGA
35196	-0.203128	7.91775	-3.33922	0.0021541	0.0496929	-1.55929	-3.06812	34450	A_72_P499499	60	1	4	54801358	54837981	1	ENSSSCG00000006151	sorting nexin 16	chr4:54837846-54837905:1:iden:100.0	CTGCTGCATTTCACAGAACGGAATGAGTCTGTGATTTTCTCTTTAAGTTTACACTTTATA
35229	-0.257184	8.56907	-3.52494	0.00122693	0.0357721	-1.11063	-3.23255	34483	A_72_P225912	60	1	2	87210816	87315356	1	ENSSSCG00000034795	secretory carrier membrane protein 1	chr2:87310675-87310727:1:iden:88.3	TTTAAAAAGGTCCATGGACTGTATCGCACAACAGGTGCTAGTTTTGAGAAGGCCCAGCAA
35282	-0.238488	7.5312	-4.01379	0.000346312	0.016407	0.158896	-3.57794	34535	A_72_P173586	60	1	14	51643847	51657535	-1	ENSSSCG00000032073	DiGeorge syndrome critical region gene 6 like	chr14:51645806-51645853:1:iden:73.3	AATGTCAACTCCTGAAGGTTGGTGGTTACATAAAAACCAACGACCCCTGCCTTCTCCAAT
35287	0.544682	8.34601	3.92121	0.000402197	0.0180651	-0.0394345	3.53864	34540	A_72_P194722	60	6	NA	NA	NA	NA	NA	NA	chr12:42820352-42820411:-1:iden:98.3	GATCAAGTACTCTGGAAACTGCTCTAGGTTAGGGGAGACTAAAGAGACATGGCACCAAAA
35296	0.508589	9.17446	5.22365	8.63947e-06	0.00196193	3.56491	4.44869	34549	O733	60	1	7	89395634	89692888	1	ENSSSCG00000002283	fucosyltransferase 8	chr7:89680421-89680480:1:iden:100.0	CAATGCCATGCACAGATTCTTTAGTACTCAATGTTTCTGGACATTCTCTTTGATAACAAA
35382	0.318572	5.66465	4.55523	6.34793e-05	0.0061584	1.68815	3.99949	34632	A_72_P630631	60	6	NA	NA	NA	NA	NA	NA	chr1:221380665-221380724:-1:iden:100.0	CGGTTGCAACTAGATTAGAGATGTTTGATTACACAGAGATCCAAGATAATTATCATGAAC
35396	0.264444	5.50783	4.22996	0.000166497	0.0106722	0.620909	3.76508	34645	A_72_P050546	60	6	NA	NA	NA	NA	NA	NA	chr6:8920052-8920111:1:iden:98.3	GATATTCTAGGCAATTTCAGGTCCTTTTATAATCTGAAGGCATGTACTTGAACTGATTTG
35411	-0.236071	8.85805	-5.60704	2.72934e-06	0.000937495	4.65101	-4.6902	34660	O12459	60	1	13	71374926	71425691	1	ENSSSCG00000023354	acyl-CoA dehydrogenase family member 9	chr13:71421970-71422028:1:iden:98.3	TGTTCTCCAGAAAATCTAGACGAACAGATCAAGAAAGTGTCCCAGCAGGTCCTAGAGAAG
35424	-0.210309	11.1231	-5.21995	8.73617e-06	0.00197168	3.55442	-4.4463	34673	A_72_P149791	60	1	14	92259542	92279731	-1	ENSSSCG00000040185	transcription factor A, mitochondrial	chr14:92259839-92259898:-1:iden:100.0	CTGTAATCATGTGATTTTGCTATTGCTTTTGGCTAACTCCTTTTTTGGAAATGCCGTTTT
35434	0.441486	9.19187	4.79872	3.1253e-05	0.00408489	2.20324	4.16414	34683	gi|115547503|dbj|AK237885.1|	60	1	9	40721255	40960966	1	ENSSSCG00000015045	neural cell adhesion molecule 1	chr9:40958809-40958868:1:iden:100.0	TTGGAAATCTATTGAAGTAAAATAACATCGGCCTTCTGTTCACTTAGGCGGCATTTGTAG
35443	0.279416	7.37047	4.44364	8.82268e-05	0.00734904	1.37917	3.92088	34692	O13687	60	2	13	18994593	19039910	1	ENSSSCG00000039054	cartilage associated protein	chr13:19036055-19036114:1:iden:98.3	ATTCTCTGAACAAATATTTACTGAGCACCTACTATGTGCCAGACCTTGACCCGGGCACTA
35457	-0.207696	8.21217	-3.53422	0.00119463	0.0351123	-1.04951	-3.24016	34706	gi|115394741|gb|DQ917620.1|	60	1	7	15281444	15287737	1	ENSSSCG00000024312	inhibitor of DNA binding 4, HLH protein	chr7:15282215-15282274:1:iden:98.3	AAGTCAGCAAAGTGGAGATCCTGCCGCACGTTATCGACTACATCCTGGACCTGCAGCTGG
35495	0.586493	9.47341	4.84333	0.000485053	0.020264	2.10282	3.48888	34744	gi|47523473|ref|NM_214198.1|	60	1	7	99133511	99162221	-1	ENSSSCG00000002385	transforming growth factor beta 3	chr7:99133886-99133945:-1:iden:100.0	TTGGGGAATCTTGGATCATTTCATCTTCTGGAAGATTGTTTCTAAACAATAAAGGCCTTA
35506	-0.300739	9.55462	-4.64982	4.79715e-05	0.00510469	1.95129	-4.0653	34755	A_72_P415763	60	1	1	64037673	64045146	-1	ENSSSCG00000004342	NADH:ubiquinone oxidoreductase complex assembly factor 4	chr1:64038389-64038448:-1:iden:100.0	GCTATTTATTGAGCTCTGCTGAATTTTCAGGATTGCTGATAGAAGGAATTTTGTTCTCTT
35507	0.447041	11.074	4.09159	0.000262941	0.0139534	0.411404	3.64931	34756	A_72_P148756	60	1	2	66329068	66347055	1	ENSSSCG00000013720	mannosidase alpha class 2B member 1	chr2:66346935-66346991:1:iden:91.7	TGAGCTTAAGTTCCTTCCTCCAGGGGTAGGGCAAACTCTCCCCCTTTTGTTGATGCCCCC
35573	0.220284	9.6168	3.68918	0.000775893	0.0268232	-0.650113	3.36125	34818	A_72_P198122	60	6	NA	NA	NA	NA	NA	NA	chr5:30609805-30609864:1:iden:100.0	CTGGGCTGTGGTGTCTGGGTGAACTTTACTTTCTTTAGACTTTTGTGTATTTGAAATTTT
35598	0.937018	9.22814	3.94615	0.00209092	0.0486235	0.00835532	3.077	34843	A_72_P211852	60	1	1	2145176	2166287	1	ENSSSCG00000004024	ribonuclease T2	chr1:2163925-2163984:1:iden:100.0	TTTTACAAAGCAGCTCACAAGTGAAATCTGTTAACGGCCTTCGCTACCTAAGCCTGCTCT
35611	0.361338	10.1829	3.81598	0.000550326	0.0218673	-0.457532	3.45498	34856	A_72_P036901	60	1	9	4155973	4170345	-1	ENSSSCG00000014670	tripartite motif protein TRIM5	chr9:4157377-4157436:-1:iden:100.0	CTATATACTGCCCCTTATCAAGTAAAGTAATTTCTGTGGGATCCAGGATCAAGTTTTTAA
35638	0.29744	6.06326	4.85087	3.11296e-05	0.0040819	2.36511	4.16504	34881	A_72_P384543	60	6	NA	NA	NA	NA	NA	NA	chr4:73891654-73891712:1:iden:98.3	CCCTCAAGGATCTCATAGGAGGAGAGTCTAGCAATCTGGGGGTCATTTTAAAATGCTTTC
35668	0.595432	9.04409	4.60925	5.41012e-05	0.00549789	1.8383	4.03716	34910	A_72_P436209	60	6	NA	NA	NA	NA	NA	NA	chrX:7235481-7235540:-1:iden:100.0	TTAGTTTGGAAATGCCAGGTCCGTTCTCTGTACACTGCTCCTTTCACCTCAGCAAATTCA
35686	0.247436	5.901	3.91209	0.000455769	0.0195252	-0.173552	3.50549	34928	A_72_P159686	60	1	8	76329868	76397506	1	ENSSSCG00000009012	transmembrane protein 154	chr8:76396608-76396668:1:iden:100.0	GCCAGCATGGCCATTTTCCACATCATCATTTCGCCTCTTTTGTCACCTTGAATTTGTTTC
35699	0.678093	6.28104	5.04612	0.00032114	0.0155648	2.496	3.59762	34941	A_72_P400128	60	6	NA	NA	NA	NA	NA	NA	chr9:34133317-34133376:1:iden:100.0	TAAACCCAGTTAAGGTTTCTATGTGGACTCTAAGATTCCGGTGGCTGGTAAGGAGATCTC
35722	0.459747	11.3309	6.32575	3.68144e-05	0.00446199	5.99419	4.12661	34963	A_72_P205377	60	1	14	108958802	108986707	1	ENSSSCG00000010523	4-hydroxy-2-oxoglutarate aldolase 1	chr14:108986302-108986361:1:iden:100.0	CCCTTGTCTATACACACTCTGCTTCTATTGTTGAGAACAATTTGTTATTGCAATAAAGCT
35739	-0.268317	8.68572	-5.48055	4.02293e-06	0.00122036	3.70503	-4.61019	34980	A_72_P090236	60	1	7	98275979	98322250	-1	ENSSSCG00000002381	NIMA related kinase 9	chr7:98277069-98277128:1:iden:100.0	ATTCAAAGACATTTCTGCTGCCTCACTTTTCACTTTTAATCTGATGCATGGCTGCCACCT
35751	-0.402886	15.5071	-4.25629	0.000155463	0.0101635	0.623138	-3.78218	34992	A_72_P108441	60	1	6	148851184	148913792	-1	ENSSSCG00000003812	phosphoglucomutase 1	chr6:148857602-148857653:-1:iden:85.0	ATTTCTTCACCAGGTACGATTACGAAGAGGTGGAAGCTGAGGGTGCAACAAAATGATGAA
35753	0.184473	14.1692	3.85873	0.000480619	0.0201825	-0.205264	3.49133	34993	A_72_P757088	60	1	13	195326599	195335484	1	ENSSSCG00000021355	superoxide dismutase 1	chr13:195333015-195333067:1:iden:88.3	ATACACAAGGCTGTACCAGTGCAGGTCCTCACTTCAATCCTGAATCCAAAAAACATGGTG
35792	-0.524981	8.6381	-5.10786	1.56201e-05	0.00268969	3.1237	-4.31976	35031	O12574	60	1	12	50581126	50603145	-1	ENSSSCG00000017885	smoothelin like 2	chr12:50595121-50595180:-1:iden:100.0	AGTGGGTCTGAGACCAGAAGGACCTCAAACTCGTGCATCTTCGAGAATGGGCACCAGCCT
35808	-0.207679	9.68066	-4.8778	2.43388e-05	0.00359763	2.58945	-4.22085	35045	A_72_P551466	60	1	14	51112499	51133665	-1	ENSSSCG00000010121	ubiquitin recognition factor in ER associated degradation 1	chr14:51113952-51114011:-1:iden:100.0	CTTCTTAATCAGTCTCTTCTGCTGTAAAACAACATGGTGAAGCACATATATGAGTATTAG
35815	0.245033	10.5252	3.53292	0.00125999	0.0361045	-1.07793	3.22494	35051	A_72_P604283	60	1	4	56473028	56603992	1	ENSSSCG00000006156	tumor protein D52	chr4:56602280-56602340:1:iden:100.0	GCCAAGCTTGGAATATCCTAAAGCATGACTAGATTTACCTGGGATAAATTATCTTATGAA
35816	-0.277213	9.66882	-4.61874	0.000660148	0.0244393	1.74317	-3.40562	35052	A_72_P057181	60	1	10	48358813	48387447	1	ENSSSCG00000031659	selenophosphate synthetase 1	chr10:48385726-48385783:1:iden:96.7	TAGTCTCAAAAGCTGCAAACCAGTGGTCTGCAAAATAAAATGTGTTGGAAACCTCTGAAA
35833	-0.211988	7.95168	-4.48704	0.000831624	0.0281121	1.47303	-3.34205	35069	O13279	60	1	6	119762813	119834084	-1	ENSSSCG00000027700	regulation of nuclear pre-mRNA domain containing 1A	chr6:119795996-119796055:-1:iden:100.0	GATGATAGGAAGCAACTCACTCGAATGTTAGCAGATTTTCTTCGTTGTCAAAAGGAAGCC
35834	-0.26882	7.65524	-4.1021	0.000239098	0.0132131	0.445728	-3.67366	35070	O13615	60	1	3	38691242	38714858	1	ENSSSCG00000007956	NLR family CARD domain containing 3	chr3:38709898-38709957:1:iden:100.0	TATCAAGACAAATGCTCCCTCGTGCACTGTTGAAATGTGAGCAAAACATTTCCTGCCCAG
35836	-0.335139	13.6871	-4.79219	4.05265e-05	0.00458875	2.31449	-4.10446	35072	A_72_P223737	60	1	8	87695260	87703643	1	ENSSSCG00000037953	NADH:ubiquinone oxidoreductase subunit C1	chr8:87699893-87699952:1:iden:100.0	ATGTAGTGATTATAGGAGTTCCTTTGGATTCATCAATCTGTTGAGTTCTAAATGTGAGAG
35849	0.160677	17.3835	3.58259	0.00104477	0.0321734	-0.925634	3.27818	35085	A_72_P628552	60	1	2	76293146	76296625	-1	ENSSSCG00000013460	Sus scrofa ornithine decarboxylase antizyme 1 (OAZ1), transcript variant 1, mRNA.	chr2:76293399-76293459:-1:iden:100.0	AGCCTGCTTCACCTGCTGGGTTTGTCCGCATGTTGTATTGTGCAAATAAACGCTCACTCC
35880	0.658501	13.8323	4.00814	0.000332123	0.0159204	0.190985	3.58886	35115	A_72_P721473	60	1	7	24951495	24995637	1	ENSSSCG00000001456	MHC class II histocompatibility antigen SLA-DQA	chr7:24959041-24959099:1:iden:96.7	ACTTTACTCAGTTGTTACCTGTTATGGGATCTCTGAGATATCCCACTCGGCTACCTGATC
36008	0.198123	7.77743	3.45178	0.00149898	0.039877	-1.25891	3.17488	35239	A_72_P356653	60	1	17	54605939	54641881	-1	ENSSSCG00000007484	zinc finger protein 217	chr17:54606667-54606726:-1:iden:100.0	TATTTTCATTATGCGACACGACTCCTACTTGACAGAGACGTCTTAACCCCCTCGTGAGAA
36014	0.469051	6.32053	4.99414	1.71903e-05	0.0028063	2.9168	4.29857	35244	A_72_P604303	60	6	NA	NA	NA	NA	NA	NA	chr1:127917555-127917614:-1:iden:100.0	AAGGAAGGATTTCCAGTAGTAATTTATGTGACCTGGGGGCAGGATACTATCAGTGAGGTG
36117	-0.270236	6.75609	-4.92849	0.000556336	0.0219985	2.35453	-3.45205	35347	A_72_P441419	60	1	12	54060573	54288675	1	ENSSSCG00000017993	netrin 1	chr12:54223624-54223672:1:iden:81.7	TACTTCCGCGACCTGGGCAAGCCCATCACCCACCGCAAGGCCTGCAAAGCCTGTGATTGT
36125	-0.381171	6.51628	-4.69984	0.000836616	0.0281987	2.01355	-3.34039	35355	O6385	60	1	14	23421459	23448109	-1	ENSSSCG00000009742	unc-51 like autophagy activating kinase 1	chr14:23425099-23425158:-1:iden:96.7	CTTCCCATTCAGCGTACAGAGCTAGGCCTCGAGCTGCATCTTCATCACCTGGACTCTGCA
36148	0.105518	17.0364	3.78201	0.000634427	0.0238565	-0.422949	3.41645	35377	O9973	60	1	13	34119539	34121859	-1	ENSSSCG00000027573	ribosomal protein L29	chr13:34119611-34119670:-1:iden:100.0	CAAAAGCTCCACAATAGAGGTGTTTATCTGCCAATGTGAGGACAGAAGGACTGGTGTGAT
36214	0.652374	6.94976	4.99872	0.000307207	0.0154231	2.58503	3.60915	35442	A_72_P134701	60	1	11	11815248	12158848	-1	ENSSSCG00000033919	doublecortin like kinase 1	chr11:11817026-11817085:-1:iden:98.3	AGAATGTTGGAAAGCACCCAGATCCAAGGTGGTAGTGAATTATTCATTGGGATGTGGGTT
36273	0.634085	11.2804	4.45063	8.64307e-05	0.00728905	1.39846	3.92583	35500	CUST_80_PI427286967	60	1	14	51384724	51403998	1	ENSSSCG00000010132	catechol-O-methyltransferase	chr14:51399867-51399926:1:iden:98.3	ATGTGGATACGCTGGACATGGTCTTCCTTGACCACTGGAAGGACCGGTACCTGCCAGACA
36279	0.452944	7.63339	4.3008	0.000134155	0.00929007	0.986315	3.8187	35505	A_72_P362953	60	6	NA	NA	NA	NA	NA	NA	chr9:34039841-34039900:1:iden:100.0	GGCTCTATTTCTAAAAAATCAGTAGACCCTAATGACAACAAGAACTGTCTTAGCAAAAGT
36287	0.265731	8.47644	3.58516	0.00113411	0.0341993	-0.934047	3.25495	35513	A_72_P449284	60	1	17	28975146	29268877	1	ENSSSCG00000007108	kizuna centrosomal protein	chr17:29015787-29015846:1:iden:100.0	TTGTGCAAACCGTAAGCTCTCTGGATTCAAAAAAGGAGTCCTCCACTAACTTGCCAGCAA
36292	-0.263617	9.57676	-3.48746	0.00135904	0.037474	-1.16855	-3.20321	35518	O9293	60	1	7	66913167	67462088	-1	ENSSSCG00000024517	A-kinase anchoring protein 6	chr7:66916440-66916499:-1:iden:100.0	CTGTCTGGAATGACCCCCTGCTGGTACTTGACCAATTTCGTGTATCAATCTGGATTTTTT
36307	1.10976	13.9092	4.47856	7.96022e-05	0.0069736	1.47568	3.94559	35533	O10330	60	3	4	95993938	96012402	-1	ENSSSCG00000031053	S100 calcium binding protein A1	chr4:96007023-96007077:-1:iden:91.7	TGGGCCAGGCCTGCAACTCATCTTTCATTAAAGGCTCCTCTCTCACCAGCCACCAAAAAA
36325	-0.582713	11.1774	-3.72022	0.000728829	0.0259331	-0.632251	-3.3785	35551	O2994	60	6	NA	NA	NA	NA	NA	NA	NA	AGAATACTATTTTTCAGAGCGTTGTACCCGGCACTTTACATACATTGTCTCTGTACGCGG
36427	0.617231	12.4543	3.96939	0.000366397	0.0170603	0.0726794	3.56317	35652	A_72_P720353	60	1	7	24951495	24995637	1	ENSSSCG00000001456	MHC class II histocompatibility antigen SLA-DQA	chr7:24958888-24958947:1:iden:100.0	AACGACCTAGAACTATTTTCTGGCCAAATTCATCATATACCTTCTCTCTTCCTACATTCT
36443	-0.357225	6.23029	-5.35672	0.000259356	0.0138476	3.82587	-3.65284	35668	gi|58332855|ref|NM_001011504.1|	60	1	1	223720413	223748621	-1	ENSSSCG00000021646	Kruppel like factor 9	chr1:223747156-223747209:-1:iden:90.0	AAAGTCTATGGAAAATCCTCCCATCTCAAAGCCCATTACAGAGTGCATACAGGTGAACGG
36461	1.01746	7.13882	4.37441	0.000108132	0.00826217	1.18838	3.87158	35686	A_72_P351213	60	2	6	95738805	95756002	1	ENSSSCG00000003669	major facilitator superfamily domain containing 2A	chr6:95753072-95753131:1:iden:100.0	TACTGTGAATATGCCAAGGACTGATCGGGCCTAGCCCGGAACACTAAATGTAGAAACCTT
36530	0.494584	11.2217	4.51508	0.000787973	0.0270984	1.53326	3.35699	35753	A_72_P121746	60	6	NA	NA	NA	NA	NA	NA	chr9:9474084-9474143:1:iden:100.0	ATCTGAGCCTGTATTTATCCATGCCAGGAATTTCAAAGTCCTCCAACAAGAGAAGGCTCT
36560	0.232072	10.1733	3.34701	0.00199443	0.0471345	-1.5217	3.09106	35781	A_72_P115811	60	1	4	14933331	15105406	1	ENSSSCG00000005975	MTSS1, I-BAR domain containing	chr4:15103199-15103256:1:iden:96.7	TCTCCCTTCTACCTTGTAATAGTTGCTTCAGCCTACATTATAAATAAAGAACCACTAGGG
36606	-0.216119	5.8495	-4.46498	0.00103673	0.0320366	1.17046	-3.28037	35827	A_72_P025521	60	7	NA	NA	NA	NA	NA	NA	chr5:22859071-22859130:1:iden:100.0	AAAGAAGTATCCAGTGAAGACATTGCTGACATGCATAGCAACCTCTCCAACTACCACCAG
36683	0.418553	8.82011	3.46258	0.00145522	0.0391127	-1.2316	3.18347	35904	A_72_P281384	60	6	NA	NA	NA	NA	NA	NA	chr3:129797496-129797555:-1:iden:100.0	TGTATATGTACTGTACTATAGTAGGACTATGTATCTCATACGCTGTGATATGTGGATGGG
36689	2.30424	12.0101	4.45205	8.60688e-05	0.00727362	1.4024	3.92684	35910	gi|47523837|ref|NM_214392.1|	60	1	5	33612593	33618953	1	ENSSSCG00000000492	lysozyme	chr5:33618861-33618920:1:iden:100.0	GCAGGCATTGAAATAATTGCTAATTAACCACAGGTGTGAATTTATGCATGCTGTAAAAAG
[truncated: 757 more rows]

## Sheet: SCAT
Id	logFC	AveExpr	t	P.Value	adj.P.Val	B	z.std	probe_id_key	probe_name	length	category	chromosome	start	end	strand	gene_name	gene_description	bbh_genomic_hit	Sequence
[truncated: 1,569 more rows]

## Sheet: Pituitary
Id	logFC	AveExpr	t	P.Value	adj.P.Val	B	z.std	probe_id_key	probe_name	length	category	chromosome	start	end	strand	gene_name	gene_description	bbh_genomic_hit	Sequence
[truncated: 17 more rows]

[truncated: 2 more sheets: Thyroid, Adrenal]
