# Supplementary material for: Multi-tissue metabolic and transcriptomic responses to a short-term heat stress in swine
Source: BMC Genomics. 2024 Jan 23;25:99. doi: 10.1186/s12864-024-09999-1 (PMC10804606; doi:10.1186/s12864-024-09999-1)
Supplement: Supplementary file 3 — Additional file 3. Table of enrichments identified in the seven tissues. Pathways were enriched with GO, KEGG and Reactome databases. Cutoff for adjusted p-value was fixed at 0.05. A background corresponding to the annotated genes was used for multiple test p-value correction. [file 12864_2024_9999_MOESM3_ESM.xls]

## Sheet: Blood
	term_id	source	term_name	p_value	term_size	query_size	intersection_size	precision	recall	intersection
1	GO:0005773	GO:CC	vacuole	3.05206e-05	361	327	28	0.0856269	0.0775623	ENSSSCG00000001927,ENSSSCG00000011916,ENSSSCG00000023666,ENSSSCG00000008980,ENSSSCG00000007522,ENSSSCG00000001456,ENSSSCG00000000361,ENSSSCG00000011079,ENSSSCG00000026914,ENSSSCG00000038231,ENSSSCG00000010277,ENSSSCG00000009766,ENSSSCG00000014899,ENSSSCG00000033113,ENSSSCG00000009237,ENSSSCG00000014804,ENSSSCG00000002452,ENSSSCG00000004133,ENSSSCG00000006500,ENSSSCG00000006263,ENSSSCG00000001469,…
2	GO:0000323	GO:CC	lytic vacuole	7.15643e-05	283	327	23	0.0703364	0.0812721	ENSSSCG00000001927,ENSSSCG00000023666,ENSSSCG00000008980,ENSSSCG00000007522,ENSSSCG00000001456,ENSSSCG00000000361,ENSSSCG00000011079,ENSSSCG00000026914,ENSSSCG00000038231,ENSSSCG00000010277,ENSSSCG00000014899,ENSSSCG00000033113,ENSSSCG00000009237,ENSSSCG00000014804,ENSSSCG00000002452,ENSSSCG00000004133,ENSSSCG00000001469,ENSSSCG00000001470,ENSSSCG00000025109,ENSSSCG00000010331,ENSSSCG00000006499,…
3	GO:0005764	GO:CC	lysosome	7.15643e-05	283	327	23	0.0703364	0.0812721	ENSSSCG00000001927,ENSSSCG00000023666,ENSSSCG00000008980,ENSSSCG00000007522,ENSSSCG00000001456,ENSSSCG00000000361,ENSSSCG00000011079,ENSSSCG00000026914,ENSSSCG00000038231,ENSSSCG00000010277,ENSSSCG00000014899,ENSSSCG00000033113,ENSSSCG00000009237,ENSSSCG00000014804,ENSSSCG00000002452,ENSSSCG00000004133,ENSSSCG00000001469,ENSSSCG00000001470,ENSSSCG00000025109,ENSSSCG00000010331,ENSSSCG00000006499,…
4	GO:0005737	GO:CC	cytoplasm	0.000400648	7041	327	211	0.64526	0.0299673	ENSSSCG00000004929,ENSSSCG00000026752,ENSSSCG00000035238,ENSSSCG00000001862,ENSSSCG00000001927,ENSSSCG00000030246,ENSSSCG00000029393,ENSSSCG00000000767,ENSSSCG00000011916,ENSSSCG00000024059,ENSSSCG00000000753,ENSSSCG00000023666,ENSSSCG00000000025,ENSSSCG00000009931,ENSSSCG00000016721,ENSSSCG00000004595,ENSSSCG00000022784,ENSSSCG00000002629,ENSSSCG00000000681,ENSSSCG00000029094,ENSSSCG00000015113,…
5	GO:0005622	GO:CC	intracellular anatomical structure	0.000797198	9245	327	259	0.792049	0.0280151	ENSSSCG00000004929,ENSSSCG00000026752,ENSSSCG00000010733,ENSSSCG00000035238,ENSSSCG00000025401,ENSSSCG00000035570,ENSSSCG00000017626,ENSSSCG00000001862,ENSSSCG00000001927,ENSSSCG00000030246,ENSSSCG00000029393,ENSSSCG00000000767,ENSSSCG00000011916,ENSSSCG00000024059,ENSSSCG00000000753,ENSSSCG00000023666,ENSSSCG00000000025,ENSSSCG00000009931,ENSSSCG00000009817,ENSSSCG00000016721,ENSSSCG00000007521,…
6	GO:0098588	GO:CC	bounding membrane of organelle	0.00109363	836	327	41	0.125382	0.0490431	ENSSSCG00000011916,ENSSSCG00000024059,ENSSSCG00000016721,ENSSSCG00000004595,ENSSSCG00000015113,ENSSSCG00000008980,ENSSSCG00000008374,ENSSSCG00000000137,ENSSSCG00000000707,ENSSSCG00000032723,ENSSSCG00000000952,ENSSSCG00000006523,ENSSSCG00000004244,ENSSSCG00000000361,ENSSSCG00000017198,ENSSSCG00000012266,ENSSSCG00000002873,ENSSSCG00000038231,ENSSSCG00000010277,ENSSSCG00000010258,ENSSSCG00000031432,…
7	GO:0005774	GO:CC	vacuolar membrane	0.00525583	172	327	14	0.0428135	0.0813953	ENSSSCG00000011916,ENSSSCG00000008980,ENSSSCG00000000361,ENSSSCG00000038231,ENSSSCG00000010277,ENSSSCG00000009766,ENSSSCG00000033113,ENSSSCG00000014804,ENSSSCG00000006263,ENSSSCG00000001469,ENSSSCG00000001470,ENSSSCG00000025109,ENSSSCG00000006499,ENSSSCG00000010854
8	GO:0031982	GO:CC	vesicle	0.00525583	1161	327	49	0.149847	0.042205	ENSSSCG00000000767,ENSSSCG00000011916,ENSSSCG00000016721,ENSSSCG00000004595,ENSSSCG00000029094,ENSSSCG00000015113,ENSSSCG00000022725,ENSSSCG00000008980,ENSSSCG00000007522,ENSSSCG00000031493,ENSSSCG00000000444,ENSSSCG00000000137,ENSSSCG00000000707,ENSSSCG00000000952,ENSSSCG00000004244,ENSSSCG00000000361,ENSSSCG00000010692,ENSSSCG00000013600,ENSSSCG00000012266,ENSSSCG00000033190,ENSSSCG00000011033,…
9	GO:0043227	GO:CC	membrane-bounded organelle	0.00525583	7629	327	218	0.666667	0.0285752	ENSSSCG00000004929,ENSSSCG00000026752,ENSSSCG00000010733,ENSSSCG00000035238,ENSSSCG00000025401,ENSSSCG00000035570,ENSSSCG00000017626,ENSSSCG00000001862,ENSSSCG00000001927,ENSSSCG00000029393,ENSSSCG00000000767,ENSSSCG00000011916,ENSSSCG00000024059,ENSSSCG00000023666,ENSSSCG00000009931,ENSSSCG00000009817,ENSSSCG00000016721,ENSSSCG00000007521,ENSSSCG00000004595,ENSSSCG00000022784,ENSSSCG00000000681,…
10	GO:0031090	GO:CC	organelle membrane	0.00810294	1727	327	65	0.198777	0.0376375	ENSSSCG00000035238,ENSSSCG00000011916,ENSSSCG00000024059,ENSSSCG00000009817,ENSSSCG00000016721,ENSSSCG00000004595,ENSSSCG00000015113,ENSSSCG00000024692,ENSSSCG00000031639,ENSSSCG00000008980,ENSSSCG00000011356,ENSSSCG00000001076,ENSSSCG00000008374,ENSSSCG00000000137,ENSSSCG00000000707,ENSSSCG00000032723,ENSSSCG00000000952,ENSSSCG00000006523,ENSSSCG00000004244,ENSSSCG00000000361,ENSSSCG00000000019,…
11	GO:0043231	GO:CC	intracellular membrane-bounded organelle	0.00810294	7346	327	210	0.642202	0.028587	ENSSSCG00000004929,ENSSSCG00000026752,ENSSSCG00000010733,ENSSSCG00000035238,ENSSSCG00000025401,ENSSSCG00000035570,ENSSSCG00000017626,ENSSSCG00000001862,ENSSSCG00000001927,ENSSSCG00000029393,ENSSSCG00000000767,ENSSSCG00000011916,ENSSSCG00000024059,ENSSSCG00000023666,ENSSSCG00000009931,ENSSSCG00000009817,ENSSSCG00000016721,ENSSSCG00000007521,ENSSSCG00000004595,ENSSSCG00000022784,ENSSSCG00000000681,…
12	GO:0098852	GO:CC	lytic vacuole membrane	0.010018	126	327	11	0.0336391	0.0873016	ENSSSCG00000008980,ENSSSCG00000000361,ENSSSCG00000038231,ENSSSCG00000010277,ENSSSCG00000033113,ENSSSCG00000014804,ENSSSCG00000001469,ENSSSCG00000001470,ENSSSCG00000025109,ENSSSCG00000006499,ENSSSCG00000010854
13	GO:0005765	GO:CC	lysosomal membrane	0.010018	126	327	11	0.0336391	0.0873016	ENSSSCG00000008980,ENSSSCG00000000361,ENSSSCG00000038231,ENSSSCG00000010277,ENSSSCG00000033113,ENSSSCG00000014804,ENSSSCG00000001469,ENSSSCG00000001470,ENSSSCG00000025109,ENSSSCG00000006499,ENSSSCG00000010854
14	GO:0032045	GO:CC	guanyl-nucleotide exchange factor complex	0.0143852	15	327	4	0.0122324	0.266667	ENSSSCG00000008509,ENSSSCG00000014804,ENSSSCG00000029808,ENSSSCG00000006499
15	GO:0097708	GO:CC	intracellular vesicle	0.0144086	1079	327	44	0.134557	0.0407785	ENSSSCG00000000767,ENSSSCG00000011916,ENSSSCG00000016721,ENSSSCG00000004595,ENSSSCG00000029094,ENSSSCG00000015113,ENSSSCG00000022725,ENSSSCG00000008980,ENSSSCG00000007522,ENSSSCG00000031493,ENSSSCG00000000137,ENSSSCG00000000952,ENSSSCG00000004244,ENSSSCG00000000361,ENSSSCG00000010692,ENSSSCG00000013600,ENSSSCG00000012266,ENSSSCG00000011033,ENSSSCG00000031432,ENSSSCG00000009766,ENSSSCG00000035357,…
16	GO:0031410	GO:CC	cytoplasmic vesicle	0.0144086	1077	327	44	0.134557	0.0408542	ENSSSCG00000000767,ENSSSCG00000011916,ENSSSCG00000016721,ENSSSCG00000004595,ENSSSCG00000029094,ENSSSCG00000015113,ENSSSCG00000022725,ENSSSCG00000008980,ENSSSCG00000007522,ENSSSCG00000031493,ENSSSCG00000000137,ENSSSCG00000000952,ENSSSCG00000004244,ENSSSCG00000000361,ENSSSCG00000010692,ENSSSCG00000013600,ENSSSCG00000012266,ENSSSCG00000011033,ENSSSCG00000031432,ENSSSCG00000009766,ENSSSCG00000035357,…
17	GO:0043202	GO:CC	lysosomal lumen	0.0145552	7	327	3	0.00917431	0.428571	ENSSSCG00000008980,ENSSSCG00000025109,ENSSSCG00000022741
18	GO:0043020	GO:CC	NADPH oxidase complex	0.0216008	8	327	3	0.00917431	0.375	ENSSSCG00000031493,ENSSSCG00000000137,ENSSSCG00000015559
19	GO:0043229	GO:CC	intracellular organelle	0.0242771	8158	327	225	0.688073	0.0275803	ENSSSCG00000004929,ENSSSCG00000026752,ENSSSCG00000010733,ENSSSCG00000035238,ENSSSCG00000025401,ENSSSCG00000035570,ENSSSCG00000017626,ENSSSCG00000001862,ENSSSCG00000001927,ENSSSCG00000029393,ENSSSCG00000000767,ENSSSCG00000011916,ENSSSCG00000024059,ENSSSCG00000023666,ENSSSCG00000000025,ENSSSCG00000009931,ENSSSCG00000009817,ENSSSCG00000016721,ENSSSCG00000007521,ENSSSCG00000004595,ENSSSCG00000022784,…
20	GO:0012505	GO:CC	endomembrane system	0.0253703	2452	327	82	0.250765	0.0334421	ENSSSCG00000004929,ENSSSCG00000035238,ENSSSCG00000000767,ENSSSCG00000011916,ENSSSCG00000009817,ENSSSCG00000016721,ENSSSCG00000004595,ENSSSCG00000000681,ENSSSCG00000029094,ENSSSCG00000015113,ENSSSCG00000024692,ENSSSCG00000022725,ENSSSCG00000001435,ENSSSCG00000007522,ENSSSCG00000031493,ENSSSCG00000013747,ENSSSCG00000008374,ENSSSCG00000026001,ENSSSCG00000037556,ENSSSCG00000000137,ENSSSCG00000032723,…
21	GO:0043226	GO:CC	organelle	0.0253703	8347	327	229	0.700306	0.027435	ENSSSCG00000004929,ENSSSCG00000026752,ENSSSCG00000010733,ENSSSCG00000035238,ENSSSCG00000025401,ENSSSCG00000035570,ENSSSCG00000017626,ENSSSCG00000001862,ENSSSCG00000001927,ENSSSCG00000029393,ENSSSCG00000000767,ENSSSCG00000011916,ENSSSCG00000024059,ENSSSCG00000023666,ENSSSCG00000000025,ENSSSCG00000009931,ENSSSCG00000009817,ENSSSCG00000016721,ENSSSCG00000007521,ENSSSCG00000004595,ENSSSCG00000022784,…
22	GO:0005775	GO:CC	vacuolar lumen	0.0260359	9	327	3	0.00917431	0.333333	ENSSSCG00000008980,ENSSSCG00000025109,ENSSSCG00000022741
23	GO:0000502	GO:CC	proteasome complex	0.0292591	50	327	6	0.0183486	0.12	ENSSSCG00000013747,ENSSSCG00000037606,ENSSSCG00000017287,ENSSSCG00000005300,ENSSSCG00000016272,ENSSSCG00000006500
24	GO:0042613	GO:CC	MHC class II protein complex	0.0334857	10	327	3	0.00917431	0.3	ENSSSCG00000001456,ENSSSCG00000001469,ENSSSCG00000001470
25	GO:0030659	GO:CC	cytoplasmic vesicle membrane	0.0412752	405	327	20	0.0611621	0.0493827	ENSSSCG00000016721,ENSSSCG00000015113,ENSSSCG00000008980,ENSSSCG00000000137,ENSSSCG00000000952,ENSSSCG00000000361,ENSSSCG00000012266,ENSSSCG00000031432,ENSSSCG00000035357,ENSSSCG00000034259,ENSSSCG00000033113,ENSSSCG00000014804,ENSSSCG00000000530,ENSSSCG00000001469,ENSSSCG00000001470,ENSSSCG00000025109,ENSSSCG00000006499,ENSSSCG00000004385,ENSSSCG00000040749,ENSSSCG00000011628
26	GO:0042611	GO:CC	MHC protein complex	0.0412752	11	327	3	0.00917431	0.272727	ENSSSCG00000001456,ENSSSCG00000001469,ENSSSCG00000001470
27	GO:0033176	GO:CC	proton-transporting V-type ATPase complex	0.0412752	23	327	4	0.0122324	0.173913	ENSSSCG00000011916,ENSSSCG00000009766,ENSSSCG00000033278,ENSSSCG00000006263
28	GO:0010008	GO:CC	endosome membrane	0.0412752	214	327	13	0.0397554	0.0607477	ENSSSCG00000015113,ENSSSCG00000000137,ENSSSCG00000000361,ENSSSCG00000012266,ENSSSCG00000034259,ENSSSCG00000033113,ENSSSCG00000014804,ENSSSCG00000001469,ENSSSCG00000001470,ENSSSCG00000025109,ENSSSCG00000006499,ENSSSCG00000004385,ENSSSCG00000011628
29	GO:0031902	GO:CC	late endosome membrane	0.0412752	75	327	7	0.0214067	0.0933333	ENSSSCG00000000361,ENSSSCG00000033113,ENSSSCG00000014804,ENSSSCG00000001469,ENSSSCG00000001470,ENSSSCG00000025109,ENSSSCG00000006499
30	GO:0042625	GO:MF	ATPase-coupled ion transmembrane transporter activity	0.0265947	22	327	5	0.0152905	0.227273	ENSSSCG00000000767,ENSSSCG00000011916,ENSSSCG00000009766,ENSSSCG00000033278,ENSSSCG00000006263
31	GO:0044769	GO:MF	ATPase activity, coupled to transmembrane movement of ions, rotational mechanism	0.0265947	22	327	5	0.0152905	0.227273	ENSSSCG00000000767,ENSSSCG00000011916,ENSSSCG00000009766,ENSSSCG00000033278,ENSSSCG00000006263
32	GO:0046961	GO:MF	proton-transporting ATPase activity, rotational mechanism	0.0265947	22	327	5	0.0152905	0.227273	ENSSSCG00000000767,ENSSSCG00000011916,ENSSSCG00000009766,ENSSSCG00000033278,ENSSSCG00000006263
33	GO:0003824	GO:MF	catalytic activity	0.0265947	4157	327	131	0.400612	0.0315131	ENSSSCG00000002457,ENSSSCG00000004929,ENSSSCG00000035238,ENSSSCG00000025401,ENSSSCG00000001862,ENSSSCG00000001927,ENSSSCG00000031698,ENSSSCG00000011916,ENSSSCG00000024059,ENSSSCG00000000753,ENSSSCG00000023666,ENSSSCG00000009931,ENSSSCG00000001384,ENSSSCG00000004595,ENSSSCG00000003463,ENSSSCG00000000681,ENSSSCG00000029094,ENSSSCG00000015113,ENSSSCG00000006732,ENSSSCG00000001435,ENSSSCG00000038619,…
34	GO:0090079	GO:MF	translation regulator activity, nucleic acid binding	0.0265947	83	327	9	0.0275229	0.108434	ENSSSCG00000011619,ENSSSCG00000036208,ENSSSCG00000010679,ENSSSCG00000009774,ENSSSCG00000008180,ENSSSCG00000029808,ENSSSCG00000034406,ENSSSCG00000017957,ENSSSCG00000027334
35	GO:0070412	GO:MF	R-SMAD binding	0.0265947	21	327	5	0.0152905	0.238095	ENSSSCG00000002383,ENSSSCG00000034259,ENSSSCG00000005084,ENSSSCG00000004952,ENSSSCG00000031988
36	GO:0009678	GO:MF	pyrophosphate hydrolysis-driven proton transmembrane transporter activity	0.0278241	24	327	5	0.0152905	0.208333	ENSSSCG00000000767,ENSSSCG00000011916,ENSSSCG00000009766,ENSSSCG00000033278,ENSSSCG00000006263
37	GO:0019829	GO:MF	ATPase-coupled cation transmembrane transporter activity	0.0411051	41	327	6	0.0183486	0.146341	ENSSSCG00000000767,ENSSSCG00000011916,ENSSSCG00000009766,ENSSSCG00000033278,ENSSSCG00000006263,ENSSSCG00000034386
38	GO:0008135	GO:MF	translation factor activity, RNA binding	0.0411051	75	327	8	0.0244648	0.106667	ENSSSCG00000011619,ENSSSCG00000010679,ENSSSCG00000009774,ENSSSCG00000008180,ENSSSCG00000029808,ENSSSCG00000034406,ENSSSCG00000017957,ENSSSCG00000027334
39	KEGG:00000	KEGG	KEGG root term	0.000110075	5644	327	181	0.553517	0.0320695	ENSSSCG00000002457,ENSSSCG00000035238,ENSSSCG00000017626,ENSSSCG00000001927,ENSSSCG00000031698,ENSSSCG00000013498,ENSSSCG00000000767,ENSSSCG00000011916,ENSSSCG00000023666,ENSSSCG00000000025,ENSSSCG00000009931,ENSSSCG00000009817,ENSSSCG00000007521,ENSSSCG00000001384,ENSSSCG00000004595,ENSSSCG00000003463,ENSSSCG00000029094,ENSSSCG00000015113,ENSSSCG00000024692,ENSSSCG00000030888,ENSSSCG00000022725,…
40	KEGG:04145	KEGG	Phagosome	0.00107051	126	327	13	0.0397554	0.103175	ENSSSCG00000000767,ENSSSCG00000011916,ENSSSCG00000031493,ENSSSCG00000007585,ENSSSCG00000001456,ENSSSCG00000000137,ENSSSCG00000009766,ENSSSCG00000033278,ENSSSCG00000015559,ENSSSCG00000000293,ENSSSCG00000006263,ENSSSCG00000001469,ENSSSCG00000001470
41	KEGG:01100	KEGG	Metabolic pathways	0.00107051	1226	327	54	0.165138	0.0440457	ENSSSCG00000002457,ENSSSCG00000035238,ENSSSCG00000001927,ENSSSCG00000031698,ENSSSCG00000000767,ENSSSCG00000011916,ENSSSCG00000009931,ENSSSCG00000003463,ENSSSCG00000001435,ENSSSCG00000038619,ENSSSCG00000011356,ENSSSCG00000008486,ENSSSCG00000015583,ENSSSCG00000008374,ENSSSCG00000013729,ENSSSCG00000007287,ENSSSCG00000032723,ENSSSCG00000036208,ENSSSCG00000004244,ENSSSCG00000011079,ENSSSCG00000017198,…
42	KEGG:05323	KEGG	Rheumatoid arthritis	0.00503977	74	327	9	0.0275229	0.121622	ENSSSCG00000000767,ENSSSCG00000011916,ENSSSCG00000001456,ENSSSCG00000002383,ENSSSCG00000009766,ENSSSCG00000033278,ENSSSCG00000006263,ENSSSCG00000001469,ENSSSCG00000001470
43	KEGG:04142	KEGG	Lysosome	0.0175341	109	327	10	0.030581	0.0917431	ENSSSCG00000001927,ENSSSCG00000023666,ENSSSCG00000008980,ENSSSCG00000007522,ENSSSCG00000009978,ENSSSCG00000000361,ENSSSCG00000009766,ENSSSCG00000002452,ENSSSCG00000004133,ENSSSCG00000006263
44	KEGG:00340	KEGG	Histidine metabolism	0.0231292	16	327	4	0.0122324	0.25	ENSSSCG00000009889,ENSSSCG00000014247,ENSSSCG00000001823,ENSSSCG00000000892
45	KEGG:05140	KEGG	Leishmaniasis	0.0249902	63	327	7	0.0214067	0.111111	ENSSSCG00000031493,ENSSSCG00000001456,ENSSSCG00000000137,ENSSSCG00000002383,ENSSSCG00000015559,ENSSSCG00000001469,ENSSSCG00000001470
46	KEGG:01210	KEGG	2-Oxocarboxylic acid metabolism	0.0249902	18	327	4	0.0122324	0.222222	ENSSSCG00000032985,ENSSSCG00000012783,ENSSSCG00000023325,ENSSSCG00000023807
47	KEGG:01200	KEGG	Carbon metabolism	0.0249902	101	327	9	0.0275229	0.0891089	ENSSSCG00000036208,ENSSSCG00000017198,ENSSSCG00000002873,ENSSSCG00000032985,ENSSSCG00000010517,ENSSSCG00000012783,ENSSSCG00000023807,ENSSSCG00000015034,ENSSSCG00000011501
48	KEGG:00010	KEGG	Glycolysis / Gluconeogenesis	0.0436205	52	327	6	0.0183486	0.115385	ENSSSCG00000008486,ENSSSCG00000002873,ENSSSCG00000009889,ENSSSCG00000010517,ENSSSCG00000014247,ENSSSCG00000029256
49	REAC:R-SSC-168256	REAC	Immune System	2.21529e-05	1125	327	57	0.174312	0.0506667	ENSSSCG00000000767,ENSSSCG00000024059,ENSSSCG00000023666,ENSSSCG00000009817,ENSSSCG00000016721,ENSSSCG00000002629,ENSSSCG00000029094,ENSSSCG00000030888,ENSSSCG00000007522,ENSSSCG00000016692,ENSSSCG00000008509,ENSSSCG00000001076,ENSSSCG00000000444,ENSSSCG00000007585,ENSSSCG00000037606,ENSSSCG00000001456,ENSSSCG00000000137,ENSSSCG00000032176,ENSSSCG00000002383,ENSSSCG00000011415,ENSSSCG00000009978,…
50	REAC:R-SSC-168249	REAC	Innate Immune System	2.21529e-05	631	327	39	0.119266	0.0618067	ENSSSCG00000000767,ENSSSCG00000024059,ENSSSCG00000023666,ENSSSCG00000009817,ENSSSCG00000016721,ENSSSCG00000029094,ENSSSCG00000030888,ENSSSCG00000007522,ENSSSCG00000016692,ENSSSCG00000007585,ENSSSCG00000037606,ENSSSCG00000000137,ENSSSCG00000002383,ENSSSCG00000011415,ENSSSCG00000000361,ENSSSCG00000007625,ENSSSCG00000009766,ENSSSCG00000014899,ENSSSCG00000017287,ENSSSCG00000009237,ENSSSCG00000014804,…
51	REAC:R-SSC-1222556	REAC	ROS and RNS production in phagocytes	0.00999011	28	327	6	0.0183486	0.214286	ENSSSCG00000000767,ENSSSCG00000000137,ENSSSCG00000009766,ENSSSCG00000033278,ENSSSCG00000015559,ENSSSCG00000006263

## Sheet: Liver
	term_id	source	term_name	p_value	term_size	query_size	intersection_size	precision	recall	intersection
1	GO:0044283	GO:BP	small molecule biosynthetic process	0.012015	345	42	8	0.190476	0.0231884	ENSSSCG00000036236,ENSSSCG00000004710,ENSSSCG00000013072,ENSSSCG00000001045,ENSSSCG00000009840,ENSSSCG00000024912,ENSSSCG00000034502,ENSSSCG00000000214
2	GO:0000038	GO:BP	very long-chain fatty acid metabolic process	0.0319748	27	42	3	0.0714286	0.111111	ENSSSCG00000036236,ENSSSCG00000001045,ENSSSCG00000011250
3	GO:0006633	GO:BP	fatty acid biosynthetic process	0.0319748	84	42	4	0.0952381	0.047619	ENSSSCG00000036236,ENSSSCG00000013072,ENSSSCG00000001045,ENSSSCG00000009840
4	GO:0034626	GO:BP	fatty acid elongation, polyunsaturated fatty acid	0.0319748	7	42	2	0.047619	0.285714	ENSSSCG00000036236,ENSSSCG00000001045
5	GO:0034625	GO:BP	fatty acid elongation, monounsaturated fatty acid	0.0319748	7	42	2	0.047619	0.285714	ENSSSCG00000036236,ENSSSCG00000001045
6	GO:0019368	GO:BP	fatty acid elongation, unsaturated fatty acid	0.0319748	7	42	2	0.047619	0.285714	ENSSSCG00000036236,ENSSSCG00000001045
7	GO:0019367	GO:BP	fatty acid elongation, saturated fatty acid	0.0319748	7	42	2	0.047619	0.285714	ENSSSCG00000036236,ENSSSCG00000001045
8	GO:0006636	GO:BP	unsaturated fatty acid biosynthetic process	0.0319748	30	42	3	0.0714286	0.1	ENSSSCG00000036236,ENSSSCG00000013072,ENSSSCG00000001045
9	GO:0072330	GO:BP	monocarboxylic acid biosynthetic process	0.0495608	108	42	4	0.0952381	0.037037	ENSSSCG00000036236,ENSSSCG00000013072,ENSSSCG00000001045,ENSSSCG00000009840
10	GO:0070938	GO:CC	contractile ring	0.0480308	8	42	2	0.047619	0.25	ENSSSCG00000016658,ENSSSCG00000037307
11	GO:0009922	GO:MF	fatty acid elongase activity	0.0213819	7	42	2	0.047619	0.285714	ENSSSCG00000036236,ENSSSCG00000001045
12	GO:0102756	GO:MF	very-long-chain 3-ketoacyl-CoA synthase activity	0.0213819	7	42	2	0.047619	0.285714	ENSSSCG00000036236,ENSSSCG00000001045
13	GO:0004312	GO:MF	fatty acid synthase activity	0.03704	11	42	2	0.047619	0.181818	ENSSSCG00000036236,ENSSSCG00000001045
14	GO:0016408	GO:MF	C-acyltransferase activity	0.039242	13	42	2	0.047619	0.153846	ENSSSCG00000011250,ENSSSCG00000029945
15	KEGG:01040	KEGG	Biosynthesis of unsaturated fatty acids	3.48957e-05	23	42	4	0.0952381	0.173913	ENSSSCG00000036236,ENSSSCG00000013072,ENSSSCG00000001045,ENSSSCG00000011250
16	KEGG:01212	KEGG	Fatty acid metabolism	0.000581145	54	42	4	0.0952381	0.0740741	ENSSSCG00000036236,ENSSSCG00000013072,ENSSSCG00000001045,ENSSSCG00000011250
17	KEGG:00592	KEGG	alpha-Linolenic acid metabolism	0.0187207	16	42	2	0.047619	0.125	ENSSSCG00000013072,ENSSSCG00000011250
18	KEGG:00062	KEGG	Fatty acid elongation	0.0267104	22	42	2	0.047619	0.0909091	ENSSSCG00000036236,ENSSSCG00000001045
19	REAC:R-SSC-2046106	REAC	alpha-linolenic acid (ALA) metabolism	0.000312558	11	42	3	0.0714286	0.272727	ENSSSCG00000013072,ENSSSCG00000001045,ENSSSCG00000011250
20	REAC:R-SSC-2046104	REAC	alpha-linolenic (omega3) and linoleic (omega6) acid metabolism	0.000312558	11	42	3	0.0714286	0.272727	ENSSSCG00000013072,ENSSSCG00000001045,ENSSSCG00000011250
21	REAC:R-SSC-2046105	REAC	Linoleic acid (LA) metabolism	0.0120077	8	42	2	0.047619	0.25	ENSSSCG00000013072,ENSSSCG00000001045
22	REAC:R-SSC-8978868	REAC	Fatty acid metabolism	0.0165233	118	42	4	0.0952381	0.0338983	ENSSSCG00000036236,ENSSSCG00000013072,ENSSSCG00000001045,ENSSSCG00000011250
23	REAC:R-SSC-77595	REAC	Processing of Intronless Pre-mRNAs	0.0385994	18	42	2	0.047619	0.111111	ENSSSCG00000002505,ENSSSCG00000014901
24	REAC:R-SSC-75876	REAC	Synthesis of very long-chain fatty acyl-CoAs	0.0397879	20	42	2	0.047619	0.1	ENSSSCG00000036236,ENSSSCG00000001045
25	REAC:R-SSC-75067	REAC	Processing of Capped Intronless Pre-mRNA	0.0451446	23	42	2	0.047619	0.0869565	ENSSSCG00000002505,ENSSSCG00000014901

## Sheet: Muscle
	term_id	source	term_name	p_value	term_size	query_size	intersection_size	precision	recall	intersection
1	GO:0002495	GO:BP	antigen processing and presentation of peptide antigen via MHC class II	5.17844e-05	16	893	10	0.0111982	0.625	ENSSSCG00000001453,ENSSSCG00000001458,ENSSSCG00000001472,ENSSSCG00000001469,ENSSSCG00000001459,ENSSSCG00000001470,ENSSSCG00000001456,ENSSSCG00000001457,ENSSSCG00000039270,ENSSSCG00000039175
2	GO:0002503	GO:BP	peptide antigen assembly with MHC class II protein complex	6.25209e-05	8	893	7	0.00783875	0.875	ENSSSCG00000001453,ENSSSCG00000001458,ENSSSCG00000001472,ENSSSCG00000001469,ENSSSCG00000001459,ENSSSCG00000001470,ENSSSCG00000001457
3	GO:0002399	GO:BP	MHC class II protein complex assembly	6.25209e-05	8	893	7	0.00783875	0.875	ENSSSCG00000001453,ENSSSCG00000001458,ENSSSCG00000001472,ENSSSCG00000001469,ENSSSCG00000001459,ENSSSCG00000001470,ENSSSCG00000001457
4	GO:0002682	GO:BP	regulation of immune system process	6.25209e-05	901	893	102	0.114222	0.113208	ENSSSCG00000012201,ENSSSCG00000038806,ENSSSCG00000016034,ENSSSCG00000035170,ENSSSCG00000015652,ENSSSCG00000011848,ENSSSCG00000013888,ENSSSCG00000026478,ENSSSCG00000014441,ENSSSCG00000034207,ENSSSCG00000013551,ENSSSCG00000001453,ENSSSCG00000029073,ENSSSCG00000038062,ENSSSCG00000032902,ENSSSCG00000026583,ENSSSCG00000014855,ENSSSCG00000031715,ENSSSCG00000017918,ENSSSCG00000006350,ENSSSCG00000014278,…
5	GO:0002504	GO:BP	antigen processing and presentation of peptide or polysaccharide antigen via MHC class II	9.94678e-05	19	893	10	0.0111982	0.526316	ENSSSCG00000001453,ENSSSCG00000001458,ENSSSCG00000001472,ENSSSCG00000001469,ENSSSCG00000001459,ENSSSCG00000001470,ENSSSCG00000001456,ENSSSCG00000001457,ENSSSCG00000039270,ENSSSCG00000039175
6	GO:0002376	GO:BP	immune system process	0.000119218	1535	893	152	0.170213	0.0990228	ENSSSCG00000004485,ENSSSCG00000012656,ENSSSCG00000012201,ENSSSCG00000038806,ENSSSCG00000016034,ENSSSCG00000035170,ENSSSCG00000009320,ENSSSCG00000024344,ENSSSCG00000015652,ENSSSCG00000011848,ENSSSCG00000013888,ENSSSCG00000026478,ENSSSCG00000029849,ENSSSCG00000008443,ENSSSCG00000014441,ENSSSCG00000034207,ENSSSCG00000007797,ENSSSCG00000011234,ENSSSCG00000014670,ENSSSCG00000013551,ENSSSCG00000001453,…
7	GO:0019886	GO:BP	antigen processing and presentation of exogenous peptide antigen via MHC class II	0.000960242	11	893	7	0.00783875	0.636364	ENSSSCG00000001453,ENSSSCG00000001458,ENSSSCG00000001472,ENSSSCG00000001469,ENSSSCG00000001459,ENSSSCG00000001456,ENSSSCG00000001457
8	GO:0002396	GO:BP	MHC protein complex assembly	0.000960242	11	893	7	0.00783875	0.636364	ENSSSCG00000001453,ENSSSCG00000001458,ENSSSCG00000001472,ENSSSCG00000001469,ENSSSCG00000001459,ENSSSCG00000001470,ENSSSCG00000001457
9	GO:0002501	GO:BP	peptide antigen assembly with MHC protein complex	0.000960242	11	893	7	0.00783875	0.636364	ENSSSCG00000001453,ENSSSCG00000001458,ENSSSCG00000001472,ENSSSCG00000001469,ENSSSCG00000001459,ENSSSCG00000001470,ENSSSCG00000001457
10	GO:0006955	GO:BP	immune response	0.00159993	901	893	95	0.106383	0.105438	ENSSSCG00000012656,ENSSSCG00000012201,ENSSSCG00000016034,ENSSSCG00000035170,ENSSSCG00000024344,ENSSSCG00000015652,ENSSSCG00000011848,ENSSSCG00000007797,ENSSSCG00000014670,ENSSSCG00000013551,ENSSSCG00000001453,ENSSSCG00000010452,ENSSSCG00000029073,ENSSSCG00000022773,ENSSSCG00000032902,ENSSSCG00000026583,ENSSSCG00000014855,ENSSSCG00000031715,ENSSSCG00000017918,ENSSSCG00000006350,ENSSSCG00000014278,…
11	GO:0006952	GO:BP	defense response	0.00159993	851	893	91	0.101904	0.106933	ENSSSCG00000012656,ENSSSCG00000012201,ENSSSCG00000038806,ENSSSCG00000035170,ENSSSCG00000010450,ENSSSCG00000024344,ENSSSCG00000015652,ENSSSCG00000033190,ENSSSCG00000014441,ENSSSCG00000034207,ENSSSCG00000014670,ENSSSCG00000013551,ENSSSCG00000010452,ENSSSCG00000022773,ENSSSCG00000014296,ENSSSCG00000032902,ENSSSCG00000026583,ENSSSCG00000031715,ENSSSCG00000017918,ENSSSCG00000010454,ENSSSCG00000024024,…
12	GO:0019882	GO:BP	antigen processing and presentation	0.00221674	66	893	16	0.0179171	0.242424	ENSSSCG00000001453,ENSSSCG00000001458,ENSSSCG00000001472,ENSSSCG00000017466,ENSSSCG00000001469,ENSSSCG00000033262,ENSSSCG00000001459,ENSSSCG00000036618,ENSSSCG00000036747,ENSSSCG00000001470,ENSSSCG00000001456,ENSSSCG00000010470,ENSSSCG00000001457,ENSSSCG00000039270,ENSSSCG00000025644,ENSSSCG00000039175
13	GO:0048002	GO:BP	antigen processing and presentation of peptide antigen	0.00295785	34	893	11	0.012318	0.323529	ENSSSCG00000001453,ENSSSCG00000001458,ENSSSCG00000001472,ENSSSCG00000001469,ENSSSCG00000001459,ENSSSCG00000001470,ENSSSCG00000001456,ENSSSCG00000010470,ENSSSCG00000001457,ENSSSCG00000039270,ENSSSCG00000039175
14	GO:0002478	GO:BP	antigen processing and presentation of exogenous peptide antigen	0.00295785	13	893	7	0.00783875	0.538462	ENSSSCG00000001453,ENSSSCG00000001458,ENSSSCG00000001472,ENSSSCG00000001469,ENSSSCG00000001459,ENSSSCG00000001456,ENSSSCG00000001457
15	GO:0009605	GO:BP	response to external stimulus	0.00295785	1463	893	138	0.154535	0.0943267	ENSSSCG00000004485,ENSSSCG00000000185,ENSSSCG00000012656,ENSSSCG00000012201,ENSSSCG00000038806,ENSSSCG00000035170,ENSSSCG00000009320,ENSSSCG00000024344,ENSSSCG00000015652,ENSSSCG00000015120,ENSSSCG00000011695,ENSSSCG00000033190,ENSSSCG00000026478,ENSSSCG00000029849,ENSSSCG00000014441,ENSSSCG00000034207,ENSSSCG00000014670,ENSSSCG00000013551,ENSSSCG00000010452,ENSSSCG00000029073,ENSSSCG00000016512,…
16	GO:0002684	GO:BP	positive regulation of immune system process	0.0038947	547	893	63	0.0705487	0.115174	ENSSSCG00000012201,ENSSSCG00000038806,ENSSSCG00000035170,ENSSSCG00000015652,ENSSSCG00000011848,ENSSSCG00000013888,ENSSSCG00000014441,ENSSSCG00000013551,ENSSSCG00000001453,ENSSSCG00000029073,ENSSSCG00000032902,ENSSSCG00000014855,ENSSSCG00000031715,ENSSSCG00000014278,ENSSSCG00000001458,ENSSSCG00000001472,ENSSSCG00000029371,ENSSSCG00000000660,ENSSSCG00000013181,ENSSSCG00000015770,ENSSSCG00000032561,…
17	GO:0019884	GO:BP	antigen processing and presentation of exogenous antigen	0.00501119	19	893	8	0.00895857	0.421053	ENSSSCG00000001453,ENSSSCG00000001458,ENSSSCG00000001472,ENSSSCG00000001469,ENSSSCG00000001459,ENSSSCG00000001456,ENSSSCG00000001457,ENSSSCG00000025644
18	GO:0050776	GO:BP	regulation of immune response	0.0109217	521	893	59	0.0660694	0.113244	ENSSSCG00000012201,ENSSSCG00000016034,ENSSSCG00000035170,ENSSSCG00000015652,ENSSSCG00000011848,ENSSSCG00000013551,ENSSSCG00000001453,ENSSSCG00000029073,ENSSSCG00000032902,ENSSSCG00000026583,ENSSSCG00000014855,ENSSSCG00000031715,ENSSSCG00000017918,ENSSSCG00000006350,ENSSSCG00000000457,ENSSSCG00000029371,ENSSSCG00000000660,ENSSSCG00000003088,ENSSSCG00000013181,ENSSSCG00000001701,ENSSSCG00000027877,…
19	GO:0001775	GO:BP	cell activation	0.0117946	641	893	69	0.0772676	0.107644	ENSSSCG00000012656,ENSSSCG00000038806,ENSSSCG00000035170,ENSSSCG00000013916,ENSSSCG00000015652,ENSSSCG00000011848,ENSSSCG00000013888,ENSSSCG00000034207,ENSSSCG00000007797,ENSSSCG00000011234,ENSSSCG00000001453,ENSSSCG00000038062,ENSSSCG00000026583,ENSSSCG00000014855,ENSSSCG00000001458,ENSSSCG00000031118,ENSSSCG00000001472,ENSSSCG00000029371,ENSSSCG00000028475,ENSSSCG00000000742,ENSSSCG00000003088,…
20	GO:0045321	GO:BP	leukocyte activation	0.0168033	566	893	62	0.0694289	0.109541	ENSSSCG00000012656,ENSSSCG00000038806,ENSSSCG00000035170,ENSSSCG00000015652,ENSSSCG00000011848,ENSSSCG00000013888,ENSSSCG00000034207,ENSSSCG00000007797,ENSSSCG00000011234,ENSSSCG00000001453,ENSSSCG00000038062,ENSSSCG00000026583,ENSSSCG00000014855,ENSSSCG00000001458,ENSSSCG00000031118,ENSSSCG00000001472,ENSSSCG00000029371,ENSSSCG00000000742,ENSSSCG00000017259,ENSSSCG00000032561,ENSSSCG00000017466,…
21	GO:0097242	GO:BP	amyloid-beta clearance	0.0207475	23	893	8	0.00895857	0.347826	ENSSSCG00000013551,ENSSSCG00000029371,ENSSSCG00000003088,ENSSSCG00000010470,ENSSSCG00000008701,ENSSSCG00000009668,ENSSSCG00000011723,ENSSSCG00000039270
22	GO:0006954	GO:BP	inflammatory response	0.022349	388	893	46	0.0515118	0.118557	ENSSSCG00000038806,ENSSSCG00000010450,ENSSSCG00000024344,ENSSSCG00000015652,ENSSSCG00000014441,ENSSSCG00000034207,ENSSSCG00000013551,ENSSSCG00000026583,ENSSSCG00000031715,ENSSSCG00000024024,ENSSSCG00000036223,ENSSSCG00000001439,ENSSSCG00000029371,ENSSSCG00000003088,ENSSSCG00000021059,ENSSSCG00000011318,ENSSSCG00000027877,ENSSSCG00000001427,ENSSSCG00000017466,ENSSSCG00000016174,ENSSSCG00000028711,…
23	GO:0032635	GO:BP	interleukin-6 production	0.0239612	84	893	16	0.0179171	0.190476	ENSSSCG00000015652,ENSSSCG00000034207,ENSSSCG00000026583,ENSSSCG00000031715,ENSSSCG00000017918,ENSSSCG00000014852,ENSSSCG00000005503,ENSSSCG00000015897,ENSSSCG00000015403,ENSSSCG00000015801,ENSSSCG00000025537,ENSSSCG00000038141,ENSSSCG00000007956,ENSSSCG00000011405,ENSSSCG00000000295,ENSSSCG00000032963
24	GO:0050778	GO:BP	positive regulation of immune response	0.0239612	324	893	40	0.0447928	0.123457	ENSSSCG00000012201,ENSSSCG00000035170,ENSSSCG00000015652,ENSSSCG00000011848,ENSSSCG00000013551,ENSSSCG00000001453,ENSSSCG00000029073,ENSSSCG00000032902,ENSSSCG00000014855,ENSSSCG00000031715,ENSSSCG00000029371,ENSSSCG00000000660,ENSSSCG00000013181,ENSSSCG00000001427,ENSSSCG00000017466,ENSSSCG00000002919,ENSSSCG00000001917,ENSSSCG00000015037,ENSSSCG00000033262,ENSSSCG00000008923,ENSSSCG00000005503,…
25	GO:0032675	GO:BP	regulation of interleukin-6 production	0.0239612	84	893	16	0.0179171	0.190476	ENSSSCG00000015652,ENSSSCG00000034207,ENSSSCG00000026583,ENSSSCG00000031715,ENSSSCG00000017918,ENSSSCG00000014852,ENSSSCG00000005503,ENSSSCG00000015897,ENSSSCG00000015403,ENSSSCG00000015801,ENSSSCG00000025537,ENSSSCG00000038141,ENSSSCG00000007956,ENSSSCG00000011405,ENSSSCG00000000295,ENSSSCG00000032963
26	GO:0050729	GO:BP	positive regulation of inflammatory response	0.0239612	67	893	14	0.0156775	0.208955	ENSSSCG00000034207,ENSSSCG00000013551,ENSSSCG00000027877,ENSSSCG00000017466,ENSSSCG00000028711,ENSSSCG00000033262,ENSSSCG00000008923,ENSSSCG00000005503,ENSSSCG00000015801,ENSSSCG00000037184,ENSSSCG00000011405,ENSSSCG00000032963,ENSSSCG00000013260,ENSSSCG00000039270
27	GO:0002577	GO:BP	regulation of antigen processing and presentation	0.0239612	13	893	6	0.00671892	0.461538	ENSSSCG00000001472,ENSSSCG00000017466,ENSSSCG00000001459,ENSSSCG00000036747,ENSSSCG00000001457,ENSSSCG00000039270
28	GO:0042110	GO:BP	T cell activation	0.0258326	327	893	40	0.0447928	0.122324	ENSSSCG00000012656,ENSSSCG00000035170,ENSSSCG00000011848,ENSSSCG00000013888,ENSSSCG00000034207,ENSSSCG00000007797,ENSSSCG00000001453,ENSSSCG00000014855,ENSSSCG00000001458,ENSSSCG00000031118,ENSSSCG00000001472,ENSSSCG00000017259,ENSSSCG00000032561,ENSSSCG00000017466,ENSSSCG00000001469,ENSSSCG00000015037,ENSSSCG00000033262,ENSSSCG00000030095,ENSSSCG00000025537,ENSSSCG00000004241,ENSSSCG00000001459,…
29	GO:0007155	GO:BP	cell adhesion	0.0370298	874	893	85	0.0951848	0.097254	ENSSSCG00000011933,ENSSSCG00000038806,ENSSSCG00000016034,ENSSSCG00000035170,ENSSSCG00000013916,ENSSSCG00000015652,ENSSSCG00000011848,ENSSSCG00000013888,ENSSSCG00000029849,ENSSSCG00000034207,ENSSSCG00000007797,ENSSSCG00000001453,ENSSSCG00000014855,ENSSSCG00000029753,ENSSSCG00000037905,ENSSSCG00000005502,ENSSSCG00000001458,ENSSSCG00000024024,ENSSSCG00000001582,ENSSSCG00000031118,ENSSSCG00000012482,…
30	GO:0002764	GO:BP	immune response-regulating signaling pathway	0.0370298	246	893	32	0.0358343	0.130081	ENSSSCG00000012201,ENSSSCG00000029073,ENSSSCG00000026583,ENSSSCG00000014855,ENSSSCG00000017918,ENSSSCG00000000457,ENSSSCG00000029371,ENSSSCG00000027877,ENSSSCG00000017466,ENSSSCG00000036887,ENSSSCG00000002919,ENSSSCG00000001917,ENSSSCG00000008923,ENSSSCG00000005503,ENSSSCG00000015897,ENSSSCG00000015801,ENSSSCG00000025537,ENSSSCG00000006175,ENSSSCG00000003805,ENSSSCG00000036618,ENSSSCG00000017006,…
31	GO:0009607	GO:BP	response to biotic stimulus	0.0394231	764	893	76	0.0851064	0.0994764	ENSSSCG00000012656,ENSSSCG00000012201,ENSSSCG00000038806,ENSSSCG00000035170,ENSSSCG00000024344,ENSSSCG00000015652,ENSSSCG00000033190,ENSSSCG00000034207,ENSSSCG00000014670,ENSSSCG00000013551,ENSSSCG00000010452,ENSSSCG00000016512,ENSSSCG00000022773,ENSSSCG00000032902,ENSSSCG00000026583,ENSSSCG00000031715,ENSSSCG00000017918,ENSSSCG00000010454,ENSSSCG00000024024,ENSSSCG00000025034,ENSSSCG00000000457,…
32	GO:0001817	GO:BP	regulation of cytokine production	0.0394231	462	893	51	0.0571109	0.11039	ENSSSCG00000038806,ENSSSCG00000035170,ENSSSCG00000015652,ENSSSCG00000014441,ENSSSCG00000034207,ENSSSCG00000013551,ENSSSCG00000026583,ENSSSCG00000014855,ENSSSCG00000031715,ENSSSCG00000017918,ENSSSCG00000036223,ENSSSCG00000029371,ENSSSCG00000001701,ENSSSCG00000014852,ENSSSCG00000027877,ENSSSCG00000032561,ENSSSCG00000017466,ENSSSCG00000016174,ENSSSCG00000028711,ENSSSCG00000001917,ENSSSCG00000015037,…
33	GO:0044419	GO:BP	biological process involved in interspecies interaction between organisms	0.0394231	828	893	81	0.0907055	0.0978261	ENSSSCG00000012656,ENSSSCG00000012201,ENSSSCG00000038806,ENSSSCG00000035170,ENSSSCG00000024344,ENSSSCG00000015652,ENSSSCG00000011695,ENSSSCG00000033190,ENSSSCG00000014441,ENSSSCG00000034207,ENSSSCG00000022404,ENSSSCG00000014670,ENSSSCG00000013551,ENSSSCG00000010452,ENSSSCG00000016512,ENSSSCG00000022773,ENSSSCG00000032902,ENSSSCG00000026583,ENSSSCG00000031715,ENSSSCG00000017918,ENSSSCG00000010454,…
34	GO:0046649	GO:BP	lymphocyte activation	0.0418263	476	893	52	0.0582307	0.109244	ENSSSCG00000012656,ENSSSCG00000038806,ENSSSCG00000035170,ENSSSCG00000015652,ENSSSCG00000011848,ENSSSCG00000013888,ENSSSCG00000034207,ENSSSCG00000007797,ENSSSCG00000011234,ENSSSCG00000001453,ENSSSCG00000038062,ENSSSCG00000014855,ENSSSCG00000001458,ENSSSCG00000031118,ENSSSCG00000001472,ENSSSCG00000000742,ENSSSCG00000017259,ENSSSCG00000032561,ENSSSCG00000017466,ENSSSCG00000006156,ENSSSCG00000002919,…
35	GO:0001816	GO:BP	cytokine production	0.0422967	465	893	51	0.0571109	0.109677	ENSSSCG00000038806,ENSSSCG00000035170,ENSSSCG00000015652,ENSSSCG00000014441,ENSSSCG00000034207,ENSSSCG00000013551,ENSSSCG00000026583,ENSSSCG00000014855,ENSSSCG00000031715,ENSSSCG00000017918,ENSSSCG00000036223,ENSSSCG00000029371,ENSSSCG00000001701,ENSSSCG00000014852,ENSSSCG00000027877,ENSSSCG00000032561,ENSSSCG00000017466,ENSSSCG00000016174,ENSSSCG00000028711,ENSSSCG00000001917,ENSSSCG00000015037,…
36	GO:1902947	GO:BP	regulation of tau-protein kinase activity	0.0436389	6	893	4	0.00447928	0.666667	ENSSSCG00000029371,ENSSSCG00000015403,ENSSSCG00000032963,ENSSSCG00000009668
37	GO:0051707	GO:BP	response to other organism	0.044476	734	893	73	0.0817469	0.099455	ENSSSCG00000012656,ENSSSCG00000012201,ENSSSCG00000038806,ENSSSCG00000035170,ENSSSCG00000024344,ENSSSCG00000015652,ENSSSCG00000033190,ENSSSCG00000034207,ENSSSCG00000014670,ENSSSCG00000013551,ENSSSCG00000010452,ENSSSCG00000016512,ENSSSCG00000022773,ENSSSCG00000032902,ENSSSCG00000026583,ENSSSCG00000031715,ENSSSCG00000017918,ENSSSCG00000010454,ENSSSCG00000024024,ENSSSCG00000000457,ENSSSCG00000033222,…
38	GO:0043207	GO:BP	response to external biotic stimulus	0.0450977	735	893	73	0.0817469	0.0993197	ENSSSCG00000012656,ENSSSCG00000012201,ENSSSCG00000038806,ENSSSCG00000035170,ENSSSCG00000024344,ENSSSCG00000015652,ENSSSCG00000033190,ENSSSCG00000034207,ENSSSCG00000014670,ENSSSCG00000013551,ENSSSCG00000010452,ENSSSCG00000016512,ENSSSCG00000022773,ENSSSCG00000032902,ENSSSCG00000026583,ENSSSCG00000031715,ENSSSCG00000017918,ENSSSCG00000010454,ENSSSCG00000024024,ENSSSCG00000000457,ENSSSCG00000033222,…
39	GO:0098542	GO:BP	defense response to other organism	0.0455023	540	893	57	0.0638298	0.105556	ENSSSCG00000012656,ENSSSCG00000012201,ENSSSCG00000035170,ENSSSCG00000015652,ENSSSCG00000033190,ENSSSCG00000034207,ENSSSCG00000014670,ENSSSCG00000013551,ENSSSCG00000010452,ENSSSCG00000032902,ENSSSCG00000026583,ENSSSCG00000031715,ENSSSCG00000017918,ENSSSCG00000010454,ENSSSCG00000024024,ENSSSCG00000000457,ENSSSCG00000033222,ENSSSCG00000000492,ENSSSCG00000029371,ENSSSCG00000000660,ENSSSCG00000003088,…
40	GO:0003018	GO:BP	vascular process in circulatory system	0.0462073	110	893	18	0.0201568	0.163636	ENSSSCG00000009320,ENSSSCG00000013916,ENSSSCG00000011695,ENSSSCG00000007874,ENSSSCG00000040207,ENSSSCG00000003088,ENSSSCG00000021059,ENSSSCG00000007064,ENSSSCG00000013491,ENSSSCG00000005648,ENSSSCG00000037184,ENSSSCG00000021355,ENSSSCG00000017885,ENSSSCG00000003669,ENSSSCG00000023709,ENSSSCG00000021514,ENSSSCG00000010325,ENSSSCG00000037241
41	GO:0005975	GO:BP	carbohydrate metabolic process	0.049249	378	893	43	0.0481523	0.113757	ENSSSCG00000012440,ENSSSCG00000022404,ENSSSCG00000022292,ENSSSCG00000024166,ENSSSCG00000009134,ENSSSCG00000008486,ENSSSCG00000003776,ENSSSCG00000004121,ENSSSCG00000010087,ENSSSCG00000012411,ENSSSCG00000036614,ENSSSCG00000017904,ENSSSCG00000008980,ENSSSCG00000035293,ENSSSCG00000005319,ENSSSCG00000001852,ENSSSCG00000002873,ENSSSCG00000022390,ENSSSCG00000017864,ENSSSCG00000005096,ENSSSCG00000017172,…
42	GO:0032715	GO:BP	negative regulation of interleukin-6 production	0.049249	28	893	8	0.00895857	0.285714	ENSSSCG00000015652,ENSSSCG00000017918,ENSSSCG00000014852,ENSSSCG00000005503,ENSSSCG00000015403,ENSSSCG00000025537,ENSSSCG00000007956,ENSSSCG00000000295
43	GO:0042613	GO:CC	MHC class II protein complex	1.06138e-05	10	893	8	0.00895857	0.8	ENSSSCG00000001453,ENSSSCG00000001458,ENSSSCG00000001472,ENSSSCG00000001469,ENSSSCG00000001459,ENSSSCG00000001470,ENSSSCG00000001456,ENSSSCG00000001457
44	GO:0042611	GO:CC	MHC protein complex	1.83265e-05	11	893	8	0.00895857	0.727273	ENSSSCG00000001453,ENSSSCG00000001458,ENSSSCG00000001472,ENSSSCG00000001469,ENSSSCG00000001459,ENSSSCG00000001470,ENSSSCG00000001456,ENSSSCG00000001457
45	GO:0005739	GO:CC	mitochondrion	0.000248374	1061	893	110	0.12318	0.103676	ENSSSCG00000027745,ENSSSCG00000012879,ENSSSCG00000001862,ENSSSCG00000034019,ENSSSCG00000012494,ENSSSCG00000002354,ENSSSCG00000004499,ENSSSCG00000000033,ENSSSCG00000008035,ENSSSCG00000016078,ENSSSCG00000010452,ENSSSCG00000014296,ENSSSCG00000036808,ENSSSCG00000003776,ENSSSCG00000038826,ENSSSCG00000018087,ENSSSCG00000014855,ENSSSCG00000014116,ENSSSCG00000001658,ENSSSCG00000032684,ENSSSCG00000010826,…
46	GO:0005740	GO:CC	mitochondrial envelope	0.00027567	396	893	52	0.0582307	0.131313	ENSSSCG00000034019,ENSSSCG00000012494,ENSSSCG00000002354,ENSSSCG00000004499,ENSSSCG00000000033,ENSSSCG00000014296,ENSSSCG00000003776,ENSSSCG00000038826,ENSSSCG00000018087,ENSSSCG00000014855,ENSSSCG00000014116,ENSSSCG00000032684,ENSSSCG00000030912,ENSSSCG00000001516,ENSSSCG00000038237,ENSSSCG00000023903,ENSSSCG00000023215,ENSSSCG00000036887,ENSSSCG00000031810,ENSSSCG00000029708,ENSSSCG00000039201,…
47	GO:0005737	GO:CC	cytoplasm	0.000317547	7041	893	532	0.595745	0.0755574	ENSSSCG00000038913,ENSSSCG00000027745,ENSSSCG00000003477,ENSSSCG00000004485,ENSSSCG00000040461,ENSSSCG00000033260,ENSSSCG00000006542,ENSSSCG00000004505,ENSSSCG00000012201,ENSSSCG00000011448,ENSSSCG00000015094,ENSSSCG00000012879,ENSSSCG00000010802,ENSSSCG00000010450,ENSSSCG00000001862,ENSSSCG00000024344,ENSSSCG00000034019,ENSSSCG00000011848,ENSSSCG00000039838,ENSSSCG00000040037,ENSSSCG00000015120,…
48	GO:0031966	GO:CC	mitochondrial membrane	0.00107643	366	893	47	0.0526316	0.128415	ENSSSCG00000034019,ENSSSCG00000012494,ENSSSCG00000002354,ENSSSCG00000004499,ENSSSCG00000000033,ENSSSCG00000014296,ENSSSCG00000003776,ENSSSCG00000038826,ENSSSCG00000018087,ENSSSCG00000014855,ENSSSCG00000014116,ENSSSCG00000032684,ENSSSCG00000030912,ENSSSCG00000001516,ENSSSCG00000038237,ENSSSCG00000023903,ENSSSCG00000023215,ENSSSCG00000031810,ENSSSCG00000029708,ENSSSCG00000039201,ENSSSCG00000012510,…
49	GO:0098796	GO:CC	membrane protein complex	0.00295247	804	893	83	0.0929451	0.103234	ENSSSCG00000003477,ENSSSCG00000021573,ENSSSCG00000015094,ENSSSCG00000034019,ENSSSCG00000011848,ENSSSCG00000007797,ENSSSCG00000004499,ENSSSCG00000022404,ENSSSCG00000001453,ENSSSCG00000029073,ENSSSCG00000014296,ENSSSCG00000038826,ENSSSCG00000018087,ENSSSCG00000026583,ENSSSCG00000001773,ENSSSCG00000014116,ENSSSCG00000037905,ENSSSCG00000001458,ENSSSCG00000017401,ENSSSCG00000030912,ENSSSCG00000001472,…
50	GO:0005743	GO:CC	mitochondrial inner membrane	0.00583823	243	893	33	0.0369541	0.135802	ENSSSCG00000034019,ENSSSCG00000012494,ENSSSCG00000002354,ENSSSCG00000004499,ENSSSCG00000038826,ENSSSCG00000018087,ENSSSCG00000014855,ENSSSCG00000032684,ENSSSCG00000030912,ENSSSCG00000038237,ENSSSCG00000023903,ENSSSCG00000029708,ENSSSCG00000039201,ENSSSCG00000013591,ENSSSCG00000005976,ENSSSCG00000034487,ENSSSCG00000038287,ENSSSCG00000025273,ENSSSCG00000032711,ENSSSCG00000014371,ENSSSCG00000020926,…
51	GO:0005746	GO:CC	mitochondrial respirasome	0.00662446	74	893	15	0.0167973	0.202703	ENSSSCG00000038826,ENSSSCG00000018087,ENSSSCG00000030912,ENSSSCG00000039201,ENSSSCG00000005976,ENSSSCG00000034487,ENSSSCG00000032711,ENSSSCG00000014371,ENSSSCG00000020926,ENSSSCG00000040325,ENSSSCG00000032390,ENSSSCG00000027085,ENSSSCG00000008195,ENSSSCG00000006358,ENSSSCG00000027621
52	GO:0005840	GO:CC	ribosome	0.00662446	156	893	24	0.0268757	0.153846	ENSSSCG00000012879,ENSSSCG00000014855,ENSSSCG00000001658,ENSSSCG00000034448,ENSSSCG00000025928,ENSSSCG00000039460,ENSSSCG00000037236,ENSSSCG00000005105,ENSSSCG00000040470,ENSSSCG00000012405,ENSSSCG00000035811,ENSSSCG00000028516,ENSSSCG00000006899,ENSSSCG00000017509,ENSSSCG00000032111,ENSSSCG00000038507,ENSSSCG00000016989,ENSSSCG00000027573,ENSSSCG00000039130,ENSSSCG00000017196,ENSSSCG00000001692,…
53	GO:0030054	GO:CC	cell junction	0.00668947	1099	893	104	0.116461	0.0946315	ENSSSCG00000011933,ENSSSCG00000004419,ENSSSCG00000039838,ENSSSCG00000040507,ENSSSCG00000020873,ENSSSCG00000022404,ENSSSCG00000015700,ENSSSCG00000029073,ENSSSCG00000004705,ENSSSCG00000014296,ENSSSCG00000014855,ENSSSCG00000037905,ENSSSCG00000001582,ENSSSCG00000015353,ENSSSCG00000014904,ENSSSCG00000012482,ENSSSCG00000037236,ENSSSCG00000006237,ENSSSCG00000004458,ENSSSCG00000022289,ENSSSCG00000028475,…
54	GO:0070469	GO:CC	respirasome	0.00707104	76	893	15	0.0167973	0.197368	ENSSSCG00000038826,ENSSSCG00000018087,ENSSSCG00000030912,ENSSSCG00000039201,ENSSSCG00000005976,ENSSSCG00000034487,ENSSSCG00000032711,ENSSSCG00000014371,ENSSSCG00000020926,ENSSSCG00000040325,ENSSSCG00000032390,ENSSSCG00000027085,ENSSSCG00000008195,ENSSSCG00000006358,ENSSSCG00000027621
55	GO:0016020	GO:CC	membrane	0.01248	5586	893	420	0.470325	0.075188	ENSSSCG00000011933,ENSSSCG00000027745,ENSSSCG00000003477,ENSSSCG00000004485,ENSSSCG00000021573,ENSSSCG00000004419,ENSSSCG00000006542,ENSSSCG00000023619,ENSSSCG00000012201,ENSSSCG00000038806,ENSSSCG00000011448,ENSSSCG00000015094,ENSSSCG00000009320,ENSSSCG00000024344,ENSSSCG00000034019,ENSSSCG00000011848,ENSSSCG00000040037,ENSSSCG00000011695,ENSSSCG00000012494,ENSSSCG00000017177,ENSSSCG00000033190,…
56	GO:0031982	GO:CC	vesicle	0.0144112	1161	893	106	0.118701	0.0913006	ENSSSCG00000003477,ENSSSCG00000012201,ENSSSCG00000024344,ENSSSCG00000011848,ENSSSCG00000033190,ENSSSCG00000020873,ENSSSCG00000015700,ENSSSCG00000001453,ENSSSCG00000009134,ENSSSCG00000012766,ENSSSCG00000032902,ENSSSCG00000001773,ENSSSCG00000017918,ENSSSCG00000005502,ENSSSCG00000001458,ENSSSCG00000032684,ENSSSCG00000036223,ENSSSCG00000008980,ENSSSCG00000025034,ENSSSCG00000006024,ENSSSCG00000006237,…
57	GO:0031975	GO:CC	envelope	0.0144112	666	893	67	0.075028	0.100601	ENSSSCG00000034019,ENSSSCG00000012494,ENSSSCG00000002354,ENSSSCG00000004499,ENSSSCG00000038081,ENSSSCG00000000033,ENSSSCG00000014296,ENSSSCG00000003776,ENSSSCG00000038826,ENSSSCG00000018087,ENSSSCG00000014855,ENSSSCG00000014116,ENSSSCG00000032684,ENSSSCG00000031321,ENSSSCG00000030912,ENSSSCG00000006237,ENSSSCG00000001516,ENSSSCG00000038237,ENSSSCG00000008190,ENSSSCG00000023903,ENSSSCG00000023215,…
58	GO:0098803	GO:CC	respiratory chain complex	0.0144112	75	893	14	0.0156775	0.186667	ENSSSCG00000038826,ENSSSCG00000018087,ENSSSCG00000030912,ENSSSCG00000005976,ENSSSCG00000034487,ENSSSCG00000032711,ENSSSCG00000014371,ENSSSCG00000020926,ENSSSCG00000040325,ENSSSCG00000032390,ENSSSCG00000027085,ENSSSCG00000008195,ENSSSCG00000006358,ENSSSCG00000027621
59	GO:0031967	GO:CC	organelle envelope	0.0144112	666	893	67	0.075028	0.100601	ENSSSCG00000034019,ENSSSCG00000012494,ENSSSCG00000002354,ENSSSCG00000004499,ENSSSCG00000038081,ENSSSCG00000000033,ENSSSCG00000014296,ENSSSCG00000003776,ENSSSCG00000038826,ENSSSCG00000018087,ENSSSCG00000014855,ENSSSCG00000014116,ENSSSCG00000032684,ENSSSCG00000031321,ENSSSCG00000030912,ENSSSCG00000006237,ENSSSCG00000001516,ENSSSCG00000038237,ENSSSCG00000008190,ENSSSCG00000023903,ENSSSCG00000023215,…
60	GO:0098797	GO:CC	plasma membrane protein complex	0.0144112	345	893	40	0.0447928	0.115942	ENSSSCG00000021573,ENSSSCG00000015094,ENSSSCG00000011848,ENSSSCG00000007797,ENSSSCG00000022404,ENSSSCG00000001453,ENSSSCG00000029073,ENSSSCG00000026583,ENSSSCG00000037905,ENSSSCG00000001458,ENSSSCG00000001472,ENSSSCG00000006237,ENSSSCG00000006810,ENSSSCG00000000137,ENSSSCG00000025652,ENSSSCG00000012836,ENSSSCG00000015969,ENSSSCG00000034357,ENSSSCG00000002003,ENSSSCG00000014058,ENSSSCG00000001469,…
61	GO:0071944	GO:CC	cell periphery	0.0144112	3225	893	256	0.286674	0.0793798	ENSSSCG00000011933,ENSSSCG00000027745,ENSSSCG00000004485,ENSSSCG00000021573,ENSSSCG00000004419,ENSSSCG00000006542,ENSSSCG00000023619,ENSSSCG00000038806,ENSSSCG00000016034,ENSSSCG00000015094,ENSSSCG00000009320,ENSSSCG00000013916,ENSSSCG00000024344,ENSSSCG00000011848,ENSSSCG00000040037,ENSSSCG00000011695,ENSSSCG00000033190,ENSSSCG00000029849,ENSSSCG00000014441,ENSSSCG00000007874,ENSSSCG00000007797,…
62	GO:0044391	GO:CC	ribosomal subunit	0.0168412	114	893	18	0.0201568	0.157895	ENSSSCG00000012879,ENSSSCG00000014855,ENSSSCG00000001658,ENSSSCG00000034448,ENSSSCG00000039460,ENSSSCG00000037236,ENSSSCG00000005105,ENSSSCG00000040470,ENSSSCG00000012405,ENSSSCG00000035811,ENSSSCG00000028516,ENSSSCG00000017509,ENSSSCG00000032111,ENSSSCG00000038507,ENSSSCG00000016989,ENSSSCG00000039130,ENSSSCG00000017196,ENSSSCG00000001692
63	GO:1990204	GO:CC	oxidoreductase complex	0.0168412	95	893	16	0.0179171	0.168421	ENSSSCG00000001862,ENSSSCG00000038826,ENSSSCG00000018087,ENSSSCG00000000137,ENSSSCG00000005976,ENSSSCG00000034487,ENSSSCG00000007722,ENSSSCG00000023643,ENSSSCG00000015443,ENSSSCG00000032711,ENSSSCG00000014371,ENSSSCG00000020926,ENSSSCG00000032390,ENSSSCG00000027085,ENSSSCG00000006358,ENSSSCG00000026947
64	GO:0098800	GO:CC	inner mitochondrial membrane protein complex	0.0226011	118	893	18	0.0201568	0.152542	ENSSSCG00000004499,ENSSSCG00000038826,ENSSSCG00000018087,ENSSSCG00000030912,ENSSSCG00000023903,ENSSSCG00000005976,ENSSSCG00000034487,ENSSSCG00000032711,ENSSSCG00000014371,ENSSSCG00000020926,ENSSSCG00000040325,ENSSSCG00000033700,ENSSSCG00000032390,ENSSSCG00000027085,ENSSSCG00000008195,ENSSSCG00000006358,ENSSSCG00000027621,ENSSSCG00000018080
65	GO:0019866	GO:CC	organelle inner membrane	0.0226011	277	893	33	0.0369541	0.119134	ENSSSCG00000034019,ENSSSCG00000012494,ENSSSCG00000002354,ENSSSCG00000004499,ENSSSCG00000038826,ENSSSCG00000018087,ENSSSCG00000014855,ENSSSCG00000032684,ENSSSCG00000030912,ENSSSCG00000038237,ENSSSCG00000023903,ENSSSCG00000029708,ENSSSCG00000039201,ENSSSCG00000013591,ENSSSCG00000005976,ENSSSCG00000034487,ENSSSCG00000038287,ENSSSCG00000025273,ENSSSCG00000032711,ENSSSCG00000014371,ENSSSCG00000020926,…
66	GO:0005886	GO:CC	plasma membrane	0.0226011	2929	893	233	0.260918	0.0795493	ENSSSCG00000011933,ENSSSCG00000027745,ENSSSCG00000004485,ENSSSCG00000021573,ENSSSCG00000004419,ENSSSCG00000006542,ENSSSCG00000023619,ENSSSCG00000038806,ENSSSCG00000015094,ENSSSCG00000009320,ENSSSCG00000024344,ENSSSCG00000011848,ENSSSCG00000040037,ENSSSCG00000011695,ENSSSCG00000033190,ENSSSCG00000029849,ENSSSCG00000014441,ENSSSCG00000007874,ENSSSCG00000007797,ENSSSCG00000004499,ENSSSCG00000022404,…
67	GO:0022626	GO:CC	cytosolic ribosome	0.0297504	48	893	10	0.0111982	0.208333	ENSSSCG00000014855,ENSSSCG00000039460,ENSSSCG00000037236,ENSSSCG00000012405,ENSSSCG00000035811,ENSSSCG00000028516,ENSSSCG00000017509,ENSSSCG00000032111,ENSSSCG00000016989,ENSSSCG00000039130
68	GO:0098798	GO:CC	mitochondrial protein-containing complex	0.0300119	216	893	27	0.0302352	0.125	ENSSSCG00000012879,ENSSSCG00000012494,ENSSSCG00000004499,ENSSSCG00000038826,ENSSSCG00000018087,ENSSSCG00000014116,ENSSSCG00000001658,ENSSSCG00000030912,ENSSSCG00000005105,ENSSSCG00000023903,ENSSSCG00000005976,ENSSSCG00000034487,ENSSSCG00000023643,ENSSSCG00000015443,ENSSSCG00000032711,ENSSSCG00000014371,ENSSSCG00000020926,ENSSSCG00000040325,ENSSSCG00000033700,ENSSSCG00000017196,ENSSSCG00000032390,…
69	GO:0045202	GO:CC	synapse	0.0330408	672	893	65	0.0727884	0.0967262	ENSSSCG00000011933,ENSSSCG00000039838,ENSSSCG00000020873,ENSSSCG00000022404,ENSSSCG00000015700,ENSSSCG00000029073,ENSSSCG00000004705,ENSSSCG00000014296,ENSSSCG00000014855,ENSSSCG00000001582,ENSSSCG00000012482,ENSSSCG00000037236,ENSSSCG00000006237,ENSSSCG00000004458,ENSSSCG00000028475,ENSSSCG00000010381,ENSSSCG00000003088,ENSSSCG00000006062,ENSSSCG00000021059,ENSSSCG00000012405,ENSSSCG00000017259,…
70	GO:0031410	GO:CC	cytoplasmic vesicle	0.0372171	1077	893	96	0.107503	0.0891365	ENSSSCG00000003477,ENSSSCG00000012201,ENSSSCG00000024344,ENSSSCG00000011848,ENSSSCG00000020873,ENSSSCG00000015700,ENSSSCG00000001453,ENSSSCG00000012766,ENSSSCG00000032902,ENSSSCG00000001773,ENSSSCG00000017918,ENSSSCG00000005502,ENSSSCG00000001458,ENSSSCG00000032684,ENSSSCG00000036223,ENSSSCG00000008980,ENSSSCG00000025034,ENSSSCG00000006024,ENSSSCG00000000767,ENSSSCG00000017420,ENSSSCG00000029371,…
71	GO:0097708	GO:CC	intracellular vesicle	0.038091	1079	893	96	0.107503	0.0889713	ENSSSCG00000003477,ENSSSCG00000012201,ENSSSCG00000024344,ENSSSCG00000011848,ENSSSCG00000020873,ENSSSCG00000015700,ENSSSCG00000001453,ENSSSCG00000012766,ENSSSCG00000032902,ENSSSCG00000001773,ENSSSCG00000017918,ENSSSCG00000005502,ENSSSCG00000001458,ENSSSCG00000032684,ENSSSCG00000036223,ENSSSCG00000008980,ENSSSCG00000025034,ENSSSCG00000006024,ENSSSCG00000000767,ENSSSCG00000017420,ENSSSCG00000029371,…
72	GO:0005775	GO:CC	vacuolar lumen	0.0457602	9	893	4	0.00447928	0.444444	ENSSSCG00000008980,ENSSSCG00000004024,ENSSSCG00000031288,ENSSSCG00000025109
73	GO:0023026	GO:MF	MHC class II protein complex binding	0.000228441	9	893	7	0.00783875	0.777778	ENSSSCG00000001453,ENSSSCG00000001458,ENSSSCG00000001472,ENSSSCG00000001469,ENSSSCG00000001459,ENSSSCG00000001470,ENSSSCG00000001457
74	GO:0023023	GO:MF	MHC protein complex binding	0.000930513	11	893	7	0.00783875	0.636364	ENSSSCG00000001453,ENSSSCG00000001458,ENSSSCG00000001472,ENSSSCG00000001469,ENSSSCG00000001459,ENSSSCG00000001470,ENSSSCG00000001457
75	GO:0005102	GO:MF	signaling receptor binding	0.00154327	881	893	93	0.104143	0.105562	ENSSSCG00000004505,ENSSSCG00000016034,ENSSSCG00000013916,ENSSSCG00000015652,ENSSSCG00000011695,ENSSSCG00000033190,ENSSSCG00000029849,ENSSSCG00000007797,ENSSSCG00000004499,ENSSSCG00000012667,ENSSSCG00000013551,ENSSSCG00000001453,ENSSSCG00000009134,ENSSSCG00000026583,ENSSSCG00000017918,ENSSSCG00000037905,ENSSSCG00000014278,ENSSSCG00000024024,ENSSSCG00000034448,ENSSSCG00000032684,ENSSSCG00000001536,…
76	GO:0003735	GO:MF	structural constituent of ribosome	0.00359418	120	893	22	0.0246361	0.183333	ENSSSCG00000012879,ENSSSCG00000014855,ENSSSCG00000001658,ENSSSCG00000034448,ENSSSCG00000025928,ENSSSCG00000039460,ENSSSCG00000037236,ENSSSCG00000005105,ENSSSCG00000040470,ENSSSCG00000012405,ENSSSCG00000035811,ENSSSCG00000006899,ENSSSCG00000017509,ENSSSCG00000032111,ENSSSCG00000038507,ENSSSCG00000016989,ENSSSCG00000027573,ENSSSCG00000039130,ENSSSCG00000001692,ENSSSCG00000005006,ENSSSCG00000003042,…
77	GO:0005515	GO:MF	protein binding	0.0449468	5826	893	437	0.489362	0.0750086	ENSSSCG00000011933,ENSSSCG00000027745,ENSSSCG00000004485,ENSSSCG00000033260,ENSSSCG00000038760,ENSSSCG00000006542,ENSSSCG00000004505,ENSSSCG00000012318,ENSSSCG00000000185,ENSSSCG00000038806,ENSSSCG00000016034,ENSSSCG00000015094,ENSSSCG00000035170,ENSSSCG00000009320,ENSSSCG00000013916,ENSSSCG00000024344,ENSSSCG00000015652,ENSSSCG00000011848,ENSSSCG00000039838,ENSSSCG00000040037,ENSSSCG00000015120,…
78	KEGG:00000	KEGG	KEGG root term	7.44632e-06	5644	893	451	0.505039	0.0799079	ENSSSCG00000011933,ENSSSCG00000038913,ENSSSCG00000027745,ENSSSCG00000021573,ENSSSCG00000040461,ENSSSCG00000004419,ENSSSCG00000006542,ENSSSCG00000004505,ENSSSCG00000012318,ENSSSCG00000000185,ENSSSCG00000038806,ENSSSCG00000016034,ENSSSCG00000015094,ENSSSCG00000035170,ENSSSCG00000010450,ENSSSCG00000009320,ENSSSCG00000013916,ENSSSCG00000024344,ENSSSCG00000034019,ENSSSCG00000015652,ENSSSCG00000011848,…
79	KEGG:05144	KEGG	Malaria	7.44632e-06	43	893	15	0.0167973	0.348837	ENSSSCG00000013916,ENSSSCG00000015652,ENSSSCG00000007797,ENSSSCG00000036223,ENSSSCG00000008601,ENSSSCG00000015037,ENSSSCG00000005503,ENSSSCG00000015403,ENSSSCG00000014725,ENSSSCG00000002385,ENSSSCG00000007978,ENSSSCG00000014117,ENSSSCG00000006524,ENSSSCG00000032963,ENSSSCG00000017488
80	KEGG:05140	KEGG	Leishmaniasis	7.84375e-06	63	893	18	0.0201568	0.285714	ENSSSCG00000015652,ENSSSCG00000004489,ENSSSCG00000013551,ENSSSCG00000001453,ENSSSCG00000001472,ENSSSCG00000000137,ENSSSCG00000001469,ENSSSCG00000005503,ENSSSCG00000007722,ENSSSCG00000002385,ENSSSCG00000025537,ENSSSCG00000001459,ENSSSCG00000036618,ENSSSCG00000006678,ENSSSCG00000001470,ENSSSCG00000001456,ENSSSCG00000032963,ENSSSCG00000001457
81	KEGG:05150	KEGG	Staphylococcus aureus infection	1.04228e-05	46	893	15	0.0167973	0.326087	ENSSSCG00000015652,ENSSSCG00000007797,ENSSSCG00000013551,ENSSSCG00000001453,ENSSSCG00000006350,ENSSSCG00000001472,ENSSSCG00000029371,ENSSSCG00000001427,ENSSSCG00000001469,ENSSSCG00000001459,ENSSSCG00000036618,ENSSSCG00000006678,ENSSSCG00000001470,ENSSSCG00000001456,ENSSSCG00000001457
82	KEGG:04640	KEGG	Hematopoietic cell lineage	1.05661e-05	73	893	19	0.0212766	0.260274	ENSSSCG00000015094,ENSSSCG00000011848,ENSSSCG00000014441,ENSSSCG00000001453,ENSSSCG00000014278,ENSSSCG00000001472,ENSSSCG00000001469,ENSSSCG00000001459,ENSSSCG00000007817,ENSSSCG00000006678,ENSSSCG00000001470,ENSSSCG00000001456,ENSSSCG00000001457,ENSSSCG00000011723,ENSSSCG00000007973,ENSSSCG00000011528,ENSSSCG00000025644,ENSSSCG00000017488,ENSSSCG00000033849
83	KEGG:05321	KEGG	Inflammatory bowel disease	3.01811e-05	58	893	16	0.0179171	0.275862	ENSSSCG00000004505,ENSSSCG00000015652,ENSSSCG00000001453,ENSSSCG00000014278,ENSSSCG00000001472,ENSSSCG00000001469,ENSSSCG00000015037,ENSSSCG00000005503,ENSSSCG00000002385,ENSSSCG00000001459,ENSSSCG00000007817,ENSSSCG00000001470,ENSSSCG00000001456,ENSSSCG00000032963,ENSSSCG00000001457,ENSSSCG00000004576
84	KEGG:04145	KEGG	Phagosome	3.01811e-05	126	893	25	0.0279955	0.198413	ENSSSCG00000013916,ENSSSCG00000011848,ENSSSCG00000013551,ENSSSCG00000001453,ENSSSCG00000038992,ENSSSCG00000006350,ENSSSCG00000037905,ENSSSCG00000017401,ENSSSCG00000001472,ENSSSCG00000000767,ENSSSCG00000000137,ENSSSCG00000001469,ENSSSCG00000005503,ENSSSCG00000007722,ENSSSCG00000001459,ENSSSCG00000036618,ENSSSCG00000006678,ENSSSCG00000024927,ENSSSCG00000001470,ENSSSCG00000001456,ENSSSCG00000014117,…
85	KEGG:05323	KEGG	Rheumatoid arthritis	4.13202e-05	74	893	18	0.0201568	0.243243	ENSSSCG00000009320,ENSSSCG00000007797,ENSSSCG00000001453,ENSSSCG00000017401,ENSSSCG00000001472,ENSSSCG00000000767,ENSSSCG00000001469,ENSSSCG00000015037,ENSSSCG00000005503,ENSSSCG00000002385,ENSSSCG00000001459,ENSSSCG00000014985,ENSSSCG00000001470,ENSSSCG00000001456,ENSSSCG00000032282,ENSSSCG00000001401,ENSSSCG00000032963,ENSSSCG00000001457
86	KEGG:05152	KEGG	Tuberculosis	6.57422e-05	143	893	26	0.0291153	0.181818	ENSSSCG00000015652,ENSSSCG00000034207,ENSSSCG00000013551,ENSSSCG00000001453,ENSSSCG00000026583,ENSSSCG00000031715,ENSSSCG00000006350,ENSSSCG00000017401,ENSSSCG00000001472,ENSSSCG00000006625,ENSSSCG00000001469,ENSSSCG00000015037,ENSSSCG00000033262,ENSSSCG00000005503,ENSSSCG00000002385,ENSSSCG00000001459,ENSSSCG00000036618,ENSSSCG00000006678,ENSSSCG00000015085,ENSSSCG00000002867,ENSSSCG00000001470,…
87	KEGG:05310	KEGG	Asthma	6.57422e-05	20	893	9	0.0100784	0.45	ENSSSCG00000015652,ENSSSCG00000001453,ENSSSCG00000014278,ENSSSCG00000001472,ENSSSCG00000001469,ENSSSCG00000001459,ENSSSCG00000001470,ENSSSCG00000001456,ENSSSCG00000001457
88	KEGG:05171	KEGG	Coronavirus disease - COVID-19	0.000110575	175	893	29	0.0324748	0.165714	ENSSSCG00000011695,ENSSSCG00000013551,ENSSSCG00000014855,ENSSSCG00000034448,ENSSSCG00000025928,ENSSSCG00000039460,ENSSSCG00000037236,ENSSSCG00000029371,ENSSSCG00000040470,ENSSSCG00000012405,ENSSSCG00000035811,ENSSSCG00000001427,ENSSSCG00000028711,ENSSSCG00000006899,ENSSSCG00000017509,ENSSSCG00000032111,ENSSSCG00000005503,ENSSSCG00000015897,ENSSSCG00000000396,ENSSSCG00000015801,ENSSSCG00000038507,…
89	KEGG:05322	KEGG	Systemic lupus erythematosus	0.000120316	52	893	14	0.0156775	0.269231	ENSSSCG00000015652,ENSSSCG00000013551,ENSSSCG00000001453,ENSSSCG00000001472,ENSSSCG00000015938,ENSSSCG00000001427,ENSSSCG00000001469,ENSSSCG00000001459,ENSSSCG00000036618,ENSSSCG00000006678,ENSSSCG00000001470,ENSSSCG00000001456,ENSSSCG00000032963,ENSSSCG00000001457
90	KEGG:05415	KEGG	Diabetic cardiomyopathy	0.000132236	178	893	29	0.0324748	0.162921	ENSSSCG00000004505,ENSSSCG00000016034,ENSSSCG00000011695,ENSSSCG00000004499,ENSSSCG00000014296,ENSSSCG00000038826,ENSSSCG00000018087,ENSSSCG00000007805,ENSSSCG00000000137,ENSSSCG00000005976,ENSSSCG00000034487,ENSSSCG00000007722,ENSSSCG00000023643,ENSSSCG00000004779,ENSSSCG00000002385,ENSSSCG00000010320,ENSSSCG00000014371,ENSSSCG00000020926,ENSSSCG00000011889,ENSSSCG00000040325,ENSSSCG00000015334,…
91	KEGG:05330	KEGG	Allograft rejection	0.000150296	28	893	10	0.0111982	0.357143	ENSSSCG00000015652,ENSSSCG00000001453,ENSSSCG00000014278,ENSSSCG00000001472,ENSSSCG00000001469,ENSSSCG00000001459,ENSSSCG00000001470,ENSSSCG00000001456,ENSSSCG00000032963,ENSSSCG00000001457
92	KEGG:03010	KEGG	Ribosome	0.000249421	95	893	19	0.0212766	0.2	ENSSSCG00000014855,ENSSSCG00000001658,ENSSSCG00000034448,ENSSSCG00000025928,ENSSSCG00000039460,ENSSSCG00000037236,ENSSSCG00000040470,ENSSSCG00000012405,ENSSSCG00000035811,ENSSSCG00000006899,ENSSSCG00000017509,ENSSSCG00000032111,ENSSSCG00000038507,ENSSSCG00000016989,ENSSSCG00000027573,ENSSSCG00000039130,ENSSSCG00000001692,ENSSSCG00000005006,ENSSSCG00000003042
93	KEGG:04659	KEGG	Th17 cell differentiation	0.000432922	99	893	19	0.0212766	0.191919	ENSSSCG00000004505,ENSSSCG00000015094,ENSSSCG00000013888,ENSSSCG00000001453,ENSSSCG00000001703,ENSSSCG00000001472,ENSSSCG00000001701,ENSSSCG00000001469,ENSSSCG00000001459,ENSSSCG00000007817,ENSSSCG00000005096,ENSSSCG00000001470,ENSSSCG00000001456,ENSSSCG00000032622,ENSSSCG00000001474,ENSSSCG00000032963,ENSSSCG00000001457,ENSSSCG00000004576,ENSSSCG00000038220
94	KEGG:05416	KEGG	Viral myocarditis	0.000912456	48	893	12	0.0134378	0.25	ENSSSCG00000002029,ENSSSCG00000007797,ENSSSCG00000001453,ENSSSCG00000001472,ENSSSCG00000034357,ENSSSCG00000001469,ENSSSCG00000001459,ENSSSCG00000001470,ENSSSCG00000001456,ENSSSCG00000004421,ENSSSCG00000001457,ENSSSCG00000030255
95	KEGG:05320	KEGG	Autoimmune thyroid disease	0.0016443	30	893	9	0.0100784	0.3	ENSSSCG00000015652,ENSSSCG00000001453,ENSSSCG00000014278,ENSSSCG00000001472,ENSSSCG00000001469,ENSSSCG00000001459,ENSSSCG00000001470,ENSSSCG00000001456,ENSSSCG00000001457
96	KEGG:00190	KEGG	Oxidative phosphorylation	0.00179844	111	893	19	0.0212766	0.171171	ENSSSCG00000034019,ENSSSCG00000004499,ENSSSCG00000038826,ENSSSCG00000018087,ENSSSCG00000017401,ENSSSCG00000000767,ENSSSCG00000023903,ENSSSCG00000005976,ENSSSCG00000034487,ENSSSCG00000014371,ENSSSCG00000020926,ENSSSCG00000001401,ENSSSCG00000040325,ENSSSCG00000032390,ENSSSCG00000027085,ENSSSCG00000008195,ENSSSCG00000006358,ENSSSCG00000027621,ENSSSCG00000018080
97	KEGG:00010	KEGG	Glycolysis / Gluconeogenesis	0.00179844	52	893	12	0.0134378	0.230769	ENSSSCG00000012440,ENSSSCG00000008486,ENSSSCG00000017904,ENSSSCG00000002873,ENSSSCG00000023643,ENSSSCG00000015443,ENSSSCG00000003812,ENSSSCG00000000576,ENSSSCG00000032556,ENSSSCG00000038300,ENSSSCG00000001930,ENSSSCG00000009185
98	KEGG:04612	KEGG	Antigen processing and presentation	0.00189098	45	893	11	0.012318	0.244444	ENSSSCG00000001453,ENSSSCG00000001472,ENSSSCG00000001701,ENSSSCG00000006625,ENSSSCG00000001469,ENSSSCG00000033262,ENSSSCG00000001459,ENSSSCG00000001470,ENSSSCG00000001456,ENSSSCG00000032963,ENSSSCG00000001457
99	KEGG:05332	KEGG	Graft-versus-host disease	0.00199903	25	893	8	0.00895857	0.32	ENSSSCG00000001453,ENSSSCG00000001472,ENSSSCG00000001469,ENSSSCG00000001459,ENSSSCG00000001470,ENSSSCG00000001456,ENSSSCG00000032963,ENSSSCG00000001457
100	KEGG:01100	KEGG	Metabolic pathways	0.00429595	1226	893	111	0.1243	0.0905383	ENSSSCG00000034019,ENSSSCG00000017177,ENSSSCG00000012440,ENSSSCG00000002354,ENSSSCG00000012841,ENSSSCG00000004499,ENSSSCG00000038081,ENSSSCG00000022292,ENSSSCG00000039397,ENSSSCG00000008486,ENSSSCG00000036808,ENSSSCG00000003776,ENSSSCG00000038826,ENSSSCG00000018087,ENSSSCG00000036614,ENSSSCG00000017401,ENSSSCG00000017904,ENSSSCG00000000767,ENSSSCG00000039650,ENSSSCG00000036438,ENSSSCG00000005319,…
101	KEGG:05208	KEGG	Chemical carcinogenesis - reactive oxygen species	0.00429595	190	893	26	0.0291153	0.136842	ENSSSCG00000004499,ENSSSCG00000009134,ENSSSCG00000014296,ENSSSCG00000038826,ENSSSCG00000018087,ENSSSCG00000022351,ENSSSCG00000032580,ENSSSCG00000011147,ENSSSCG00000005976,ENSSSCG00000034487,ENSSSCG00000007722,ENSSSCG00000015403,ENSSSCG00000010320,ENSSSCG00000014371,ENSSSCG00000005096,ENSSSCG00000020926,ENSSSCG00000011361,ENSSSCG00000021355,ENSSSCG00000040325,ENSSSCG00000032390,ENSSSCG00000027085,…
102	KEGG:04514	KEGG	Cell adhesion molecules	0.0059634	114	893	18	0.0201568	0.157895	ENSSSCG00000011933,ENSSSCG00000007797,ENSSSCG00000001453,ENSSSCG00000001472,ENSSSCG00000008601,ENSSSCG00000032561,ENSSSCG00000025652,ENSSSCG00000001917,ENSSSCG00000001469,ENSSSCG00000009500,ENSSSCG00000015045,ENSSSCG00000001459,ENSSSCG00000001470,ENSSSCG00000001456,ENSSSCG00000027465,ENSSSCG00000001457,ENSSSCG00000021514,ENSSSCG00000031831
103	KEGG:04658	KEGG	Th1 and Th2 cell differentiation	0.00644707	78	893	14	0.0156775	0.179487	ENSSSCG00000015094,ENSSSCG00000013888,ENSSSCG00000001453,ENSSSCG00000001703,ENSSSCG00000014278,ENSSSCG00000001472,ENSSSCG00000001469,ENSSSCG00000001459,ENSSSCG00000007817,ENSSSCG00000001470,ENSSSCG00000001456,ENSSSCG00000032622,ENSSSCG00000032963,ENSSSCG00000001457
104	KEGG:04672	KEGG	Intestinal immune network for IgA production	0.0115327	40	893	9	0.0100784	0.225	ENSSSCG00000015652,ENSSSCG00000001453,ENSSSCG00000014278,ENSSSCG00000001472,ENSSSCG00000001469,ENSSSCG00000001459,ENSSSCG00000001470,ENSSSCG00000001456,ENSSSCG00000001457
105	KEGG:04151	KEGG	PI3K-Akt signaling pathway	0.0133334	285	893	33	0.0369541	0.115789	ENSSSCG00000009320,ENSSSCG00000013916,ENSSSCG00000013888,ENSSSCG00000014441,ENSSSCG00000009134,ENSSSCG00000037905,ENSSSCG00000022506,ENSSSCG00000027331,ENSSSCG00000035293,ENSSSCG00000006062,ENSSSCG00000009278,ENSSSCG00000001701,ENSSSCG00000015770,ENSSSCG00000017991,ENSSSCG00000016174,ENSSSCG00000005503,ENSSSCG00000015403,ENSSSCG00000007817,ENSSSCG00000011889,ENSSSCG00000014117,ENSSSCG00000007692,…
106	KEGG:04940	KEGG	Type I diabetes mellitus	0.0149699	34	893	8	0.00895857	0.235294	ENSSSCG00000001453,ENSSSCG00000001472,ENSSSCG00000001469,ENSSSCG00000001459,ENSSSCG00000001470,ENSSSCG00000001456,ENSSSCG00000032963,ENSSSCG00000001457
107	KEGG:05145	KEGG	Toxoplasmosis	0.0177738	97	893	15	0.0167973	0.154639	ENSSSCG00000024344,ENSSSCG00000015652,ENSSSCG00000001453,ENSSSCG00000001472,ENSSSCG00000017991,ENSSSCG00000001469,ENSSSCG00000005503,ENSSSCG00000002385,ENSSSCG00000006175,ENSSSCG00000001459,ENSSSCG00000015085,ENSSSCG00000001470,ENSSSCG00000001456,ENSSSCG00000032963,ENSSSCG00000001457
108	KEGG:04974	KEGG	Protein digestion and absorption	0.019377	79	893	13	0.0145577	0.164557	ENSSSCG00000004419,ENSSSCG00000016034,ENSSSCG00000022404,ENSSSCG00000022506,ENSSSCG00000027331,ENSSSCG00000023012,ENSSSCG00000002041,ENSSSCG00000011973,ENSSSCG00000006296,ENSSSCG00000039413,ENSSSCG00000016557,ENSSSCG00000011723,ENSSSCG00000015084
109	KEGG:04066	KEGG	HIF-1 signaling pathway	0.0205069	99	893	15	0.0167973	0.151515	ENSSSCG00000009320,ENSSSCG00000011848,ENSSSCG00000012440,ENSSSCG00000009134,ENSSSCG00000017904,ENSSSCG00000005503,ENSSSCG00000023643,ENSSSCG00000005096,ENSSSCG00000011567,ENSSSCG00000032963,ENSSSCG00000000576,ENSSSCG00000032556,ENSSSCG00000000857,ENSSSCG00000038300,ENSSSCG00000028203
110	KEGG:04714	KEGG	Thermogenesis	0.0243479	185	893	23	0.0257559	0.124324	ENSSSCG00000000185,ENSSSCG00000034019,ENSSSCG00000012841,ENSSSCG00000004499,ENSSSCG00000038826,ENSSSCG00000018087,ENSSSCG00000007950,ENSSSCG00000023903,ENSSSCG00000039137,ENSSSCG00000005976,ENSSSCG00000034487,ENSSSCG00000014371,ENSSSCG00000020926,ENSSSCG00000004342,ENSSSCG00000040325,ENSSSCG00000032390,ENSSSCG00000027085,ENSSSCG00000008195,ENSSSCG00000006358,ENSSSCG00000008044,ENSSSCG00000006560,…
111	KEGG:00030	KEGG	Pentose phosphate pathway	0.0291367	23	893	6	0.00671892	0.26087	ENSSSCG00000002873,ENSSSCG00000022390,ENSSSCG00000003812,ENSSSCG00000032556,ENSSSCG00000038001,ENSSSCG00000038300
112	KEGG:05020	KEGG	Prion disease	0.0307947	223	893	26	0.0291153	0.116592	ENSSSCG00000004499,ENSSSCG00000038992,ENSSSCG00000014296,ENSSSCG00000038826,ENSSSCG00000018087,ENSSSCG00000000137,ENSSSCG00000033958,ENSSSCG00000005976,ENSSSCG00000034487,ENSSSCG00000007722,ENSSSCG00000015045,ENSSSCG00000010320,ENSSSCG00000014371,ENSSSCG00000020926,ENSSSCG00000021355,ENSSSCG00000011889,ENSSSCG00000032622,ENSSSCG00000004421,ENSSSCG00000040325,ENSSSCG00000032390,ENSSSCG00000027085,…
113	KEGG:05164	KEGG	Influenza A	0.0365138	127	893	17	0.019037	0.133858	ENSSSCG00000001453,ENSSSCG00000014296,ENSSSCG00000001472,ENSSSCG00000001516,ENSSSCG00000028475,ENSSSCG00000028711,ENSSSCG00000001469,ENSSSCG00000015037,ENSSSCG00000005503,ENSSSCG00000015897,ENSSSCG00000000396,ENSSSCG00000015801,ENSSSCG00000001459,ENSSSCG00000001470,ENSSSCG00000001456,ENSSSCG00000032963,ENSSSCG00000001457
114	KEGG:04964	KEGG	Proximal tubule bicarbonate reclamation	0.0443755	18	893	5	0.0055991	0.277778	ENSSSCG00000033190,ENSSSCG00000006296,ENSSSCG00000039413,ENSSSCG00000016056,ENSSSCG00000015084
115	KEGG:04961	KEGG	Endocrine and other factor-regulated calcium reabsorption	0.0465074	42	893	8	0.00895857	0.190476	ENSSSCG00000007950,ENSSSCG00000012836,ENSSSCG00000014058,ENSSSCG00000004779,ENSSSCG00000006296,ENSSSCG00000005641,ENSSSCG00000024437,ENSSSCG00000015084
116	KEGG:04380	KEGG	Osteoclast differentiation	0.0468354	110	893	15	0.0167973	0.136364	ENSSSCG00000014441,ENSSSCG00000006350,ENSSSCG00000000137,ENSSSCG00000002919,ENSSSCG00000007722,ENSSSCG00000000396,ENSSSCG00000036618,ENSSSCG00000017006,ENSSSCG00000006678,ENSSSCG00000032622,ENSSSCG00000032282,ENSSSCG00000004421,ENSSSCG00000032963,ENSSSCG00000010504,ENSSSCG00000039270
117	REAC:R-SSC-72737	REAC	Cap-dependent Translation Initiation	0.00637197	62	893	14	0.0156775	0.225806	ENSSSCG00000032028,ENSSSCG00000006033,ENSSSCG00000039460,ENSSSCG00000040470,ENSSSCG00000012405,ENSSSCG00000035811,ENSSSCG00000017509,ENSSSCG00000032111,ENSSSCG00000016989,ENSSSCG00000027573,ENSSSCG00000026617,ENSSSCG00000005006,ENSSSCG00000004691,ENSSSCG00000030255
118	REAC:R-SSC-168256	REAC	Immune System	0.00637197	1125	893	108	0.120941	0.096	ENSSSCG00000038913,ENSSSCG00000016034,ENSSSCG00000015094,ENSSSCG00000013888,ENSSSCG00000020873,ENSSSCG00000026478,ENSSSCG00000014441,ENSSSCG00000007797,ENSSSCG00000004489,ENSSSCG00000007188,ENSSSCG00000013551,ENSSSCG00000001453,ENSSSCG00000038992,ENSSSCG00000033323,ENSSSCG00000012171,ENSSSCG00000017752,ENSSSCG00000001703,ENSSSCG00000004121,ENSSSCG00000026583,ENSSSCG00000031715,ENSSSCG00000006350,…
119	REAC:R-SSC-72613	REAC	Eukaryotic Translation Initiation	0.00637197	62	893	14	0.0156775	0.225806	ENSSSCG00000032028,ENSSSCG00000006033,ENSSSCG00000039460,ENSSSCG00000040470,ENSSSCG00000012405,ENSSSCG00000035811,ENSSSCG00000017509,ENSSSCG00000032111,ENSSSCG00000016989,ENSSSCG00000027573,ENSSSCG00000026617,ENSSSCG00000005006,ENSSSCG00000004691,ENSSSCG00000030255
120	REAC:R-SSC-389948	REAC	PD-1 signaling	0.00637197	16	893	7	0.00783875	0.4375	ENSSSCG00000015094,ENSSSCG00000001453,ENSSSCG00000001458,ENSSSCG00000032561,ENSSSCG00000025537,ENSSSCG00000001456,ENSSSCG00000001457
121	REAC:R-SSC-156827	REAC	L13a-mediated translational silencing of Ceruloplasmin expression	0.00637197	60	893	14	0.0156775	0.233333	ENSSSCG00000032028,ENSSSCG00000006033,ENSSSCG00000039460,ENSSSCG00000040470,ENSSSCG00000012405,ENSSSCG00000035811,ENSSSCG00000017509,ENSSSCG00000032111,ENSSSCG00000016989,ENSSSCG00000027573,ENSSSCG00000026617,ENSSSCG00000005006,ENSSSCG00000004691,ENSSSCG00000030255
122	REAC:R-SSC-1428517	REAC	The citric acid (TCA) cycle and respiratory electron transport	0.00637197	131	893	22	0.0246361	0.167939	ENSSSCG00000001862,ENSSSCG00000034019,ENSSSCG00000014296,ENSSSCG00000038826,ENSSSCG00000018087,ENSSSCG00000023903,ENSSSCG00000005976,ENSSSCG00000034487,ENSSSCG00000027907,ENSSSCG00000015443,ENSSSCG00000014371,ENSSSCG00000023354,ENSSSCG00000004342,ENSSSCG00000040325,ENSSSCG00000015334,ENSSSCG00000032390,ENSSSCG00000027085,ENSSSCG00000008195,ENSSSCG00000002396,ENSSSCG00000006358,ENSSSCG00000018080,…
123	REAC:R-SSC-72766	REAC	Translation	0.0157385	150	893	23	0.0257559	0.153333	ENSSSCG00000012879,ENSSSCG00000032028,ENSSSCG00000004489,ENSSSCG00000001658,ENSSSCG00000006033,ENSSSCG00000039460,ENSSSCG00000005105,ENSSSCG00000040470,ENSSSCG00000012405,ENSSSCG00000035811,ENSSSCG00000017509,ENSSSCG00000032111,ENSSSCG00000016989,ENSSSCG00000027573,ENSSSCG00000026617,ENSSSCG00000017196,ENSSSCG00000001692,ENSSSCG00000005006,ENSSSCG00000004691,ENSSSCG00000016128,ENSSSCG00000025651,…
124	REAC:R-SSC-202427	REAC	Phosphorylation of CD3 and TCR zeta chains	0.0165627	14	893	6	0.00671892	0.428571	ENSSSCG00000015094,ENSSSCG00000001453,ENSSSCG00000001458,ENSSSCG00000001456,ENSSSCG00000023709,ENSSSCG00000001457
125	REAC:R-SSC-202430	REAC	Translocation of ZAP-70 to Immunological synapse	0.035127	11	893	5	0.0055991	0.454545	ENSSSCG00000015094,ENSSSCG00000001453,ENSSSCG00000001458,ENSSSCG00000001456,ENSSSCG00000001457
126	REAC:R-SSC-202433	REAC	Generation of second messenger molecules	0.035127	22	893	7	0.00783875	0.318182	ENSSSCG00000015094,ENSSSCG00000001453,ENSSSCG00000001458,ENSSSCG00000017006,ENSSSCG00000036747,ENSSSCG00000001456,ENSSSCG00000001457
127	REAC:R-SSC-2132295	REAC	MHC class II antigen presentation	0.040158	96	893	16	0.0179171	0.166667	ENSSSCG00000001453,ENSSSCG00000038992,ENSSSCG00000001458,ENSSSCG00000001472,ENSSSCG00000012836,ENSSSCG00000001469,ENSSSCG00000033262,ENSSSCG00000001459,ENSSSCG00000001470,ENSSSCG00000001456,ENSSSCG00000005641,ENSSSCG00000002639,ENSSSCG00000003712,ENSSSCG00000024437,ENSSSCG00000001457,ENSSSCG00000014305
128	REAC:R-SSC-163200	REAC	Respiratory electron transport, ATP synthesis by chemiosmotic coupling, and heat production by uncoupling proteins.	0.0481793	99	893	16	0.0179171	0.161616	ENSSSCG00000001862,ENSSSCG00000034019,ENSSSCG00000038826,ENSSSCG00000018087,ENSSSCG00000023903,ENSSSCG00000005976,ENSSSCG00000034487,ENSSSCG00000014371,ENSSSCG00000023354,ENSSSCG00000004342,ENSSSCG00000040325,ENSSSCG00000032390,ENSSSCG00000027085,ENSSSCG00000008195,ENSSSCG00000006358,ENSSSCG00000018080
129	REAC:R-SSC-975956	REAC	Nonsense Mediated Decay (NMD) independent of the Exon Junction Complex (EJC)	0.0481793	46	893	10	0.0111982	0.217391	ENSSSCG00000039460,ENSSSCG00000040470,ENSSSCG00000012405,ENSSSCG00000035811,ENSSSCG00000017509,ENSSSCG00000032111,ENSSSCG00000016989,ENSSSCG00000027573,ENSSSCG00000005006,ENSSSCG00000030255
130	REAC:R-SSC-72706	REAC	GTP hydrolysis and joining of the 60S ribosomal subunit	0.0492257	39	893	9	0.0100784	0.230769	ENSSSCG00000039460,ENSSSCG00000040470,ENSSSCG00000012405,ENSSSCG00000035811,ENSSSCG00000017509,ENSSSCG00000032111,ENSSSCG00000016989,ENSSSCG00000027573,ENSSSCG00000005006

## Sheet: TASC
	term_id	source	term_name	p_value	term_size	query_size	intersection_size	precision	recall	intersection
1	GO:0044237	GO:BP	cellular metabolic process	1.1833e-11	6941	727	476	0.654746	0.068578	ENSSSCG00000011640,ENSSSCG00000012382,ENSSSCG00000015570,ENSSSCG00000009405,ENSSSCG00000040183,ENSSSCG00000016094,ENSSSCG00000009480,ENSSSCG00000032265,ENSSSCG00000004419,ENSSSCG00000007282,ENSSSCG00000016275,ENSSSCG00000016705,ENSSSCG00000038086,ENSSSCG00000010802,ENSSSCG00000005355,ENSSSCG00000018094,ENSSSCG00000037918,ENSSSCG00000004577,ENSSSCG00000014296,ENSSSCG00000001862,ENSSSCG00000006487,…
2	GO:0006091	GO:BP	generation of precursor metabolites and energy	8.13339e-10	284	727	49	0.0674003	0.172535	ENSSSCG00000009405,ENSSSCG00000018094,ENSSSCG00000001862,ENSSSCG00000023264,ENSSSCG00000012440,ENSSSCG00000018087,ENSSSCG00000001930,ENSSSCG00000003776,ENSSSCG00000038826,ENSSSCG00000004499,ENSSSCG00000016076,ENSSSCG00000010517,ENSSSCG00000000839,ENSSSCG00000038320,ENSSSCG00000031493,ENSSSCG00000011356,ENSSSCG00000018075,ENSSSCG00000026153,ENSSSCG00000032129,ENSSSCG00000003402,ENSSSCG00000017198,…
3	GO:0008152	GO:BP	metabolic process	1.43954e-09	7569	727	498	0.685007	0.0657947	ENSSSCG00000011640,ENSSSCG00000012382,ENSSSCG00000015570,ENSSSCG00000009405,ENSSSCG00000040183,ENSSSCG00000016094,ENSSSCG00000009480,ENSSSCG00000032265,ENSSSCG00000004419,ENSSSCG00000007282,ENSSSCG00000016275,ENSSSCG00000011653,ENSSSCG00000016705,ENSSSCG00000038086,ENSSSCG00000010802,ENSSSCG00000005355,ENSSSCG00000018094,ENSSSCG00000037918,ENSSSCG00000004577,ENSSSCG00000014296,ENSSSCG00000001862,…
4	GO:0006635	GO:BP	fatty acid beta-oxidation	1.43954e-09	52	727	20	0.0275103	0.384615	ENSSSCG00000038086,ENSSSCG00000001862,ENSSSCG00000004216,ENSSSCG00000003776,ENSSSCG00000000839,ENSSSCG00000026153,ENSSSCG00000023391,ENSSSCG00000017198,ENSSSCG00000008724,ENSSSCG00000011250,ENSSSCG00000004510,ENSSSCG00000028620,ENSSSCG00000009916,ENSSSCG00000000072,ENSSSCG00000040296,ENSSSCG00000006126,ENSSSCG00000003851,ENSSSCG00000008877,ENSSSCG00000010259,ENSSSCG00000008569
5	GO:0034440	GO:BP	lipid oxidation	2.3199e-09	73	727	23	0.0316369	0.315068	ENSSSCG00000038086,ENSSSCG00000001862,ENSSSCG00000004216,ENSSSCG00000003776,ENSSSCG00000000839,ENSSSCG00000026153,ENSSSCG00000023391,ENSSSCG00000017198,ENSSSCG00000008724,ENSSSCG00000008387,ENSSSCG00000001723,ENSSSCG00000011250,ENSSSCG00000004510,ENSSSCG00000028620,ENSSSCG00000009916,ENSSSCG00000000072,ENSSSCG00000040296,ENSSSCG00000006126,ENSSSCG00000003851,ENSSSCG00000008877,ENSSSCG00000010259,…
6	GO:0045333	GO:BP	cellular respiration	2.74998e-09	142	727	32	0.0440165	0.225352	ENSSSCG00000009405,ENSSSCG00000018094,ENSSSCG00000001862,ENSSSCG00000023264,ENSSSCG00000018087,ENSSSCG00000038826,ENSSSCG00000004499,ENSSSCG00000016076,ENSSSCG00000011356,ENSSSCG00000018075,ENSSSCG00000032129,ENSSSCG00000008466,ENSSSCG00000020686,ENSSSCG00000018091,ENSSSCG00000020926,ENSSSCG00000000064,ENSSSCG00000018081,ENSSSCG00000025486,ENSSSCG00000018069,ENSSSCG00000000405,ENSSSCG00000037772,…
7	GO:0009062	GO:BP	fatty acid catabolic process	6.4016e-09	71	727	22	0.0302613	0.309859	ENSSSCG00000038086,ENSSSCG00000001862,ENSSSCG00000004216,ENSSSCG00000003776,ENSSSCG00000000839,ENSSSCG00000026153,ENSSSCG00000023391,ENSSSCG00000016156,ENSSSCG00000017198,ENSSSCG00000008724,ENSSSCG00000008387,ENSSSCG00000011250,ENSSSCG00000004510,ENSSSCG00000028620,ENSSSCG00000009916,ENSSSCG00000000072,ENSSSCG00000040296,ENSSSCG00000006126,ENSSSCG00000003851,ENSSSCG00000008877,ENSSSCG00000010259,…
8	GO:0044281	GO:BP	small molecule metabolic process	6.4016e-09	1101	727	113	0.155433	0.102634	ENSSSCG00000011653,ENSSSCG00000038086,ENSSSCG00000001862,ENSSSCG00000009519,ENSSSCG00000023264,ENSSSCG00000036236,ENSSSCG00000004216,ENSSSCG00000012440,ENSSSCG00000002354,ENSSSCG00000001930,ENSSSCG00000010368,ENSSSCG00000005688,ENSSSCG00000003776,ENSSSCG00000004499,ENSSSCG00000016076,ENSSSCG00000010517,ENSSSCG00000007019,ENSSSCG00000000839,ENSSSCG00000040631,ENSSSCG00000026153,ENSSSCG00000023391,…
9	GO:0072329	GO:BP	monocarboxylic acid catabolic process	1.08195e-08	80	727	23	0.0316369	0.2875	ENSSSCG00000038086,ENSSSCG00000001862,ENSSSCG00000004216,ENSSSCG00000003776,ENSSSCG00000000839,ENSSSCG00000026153,ENSSSCG00000023391,ENSSSCG00000016156,ENSSSCG00000017198,ENSSSCG00000008724,ENSSSCG00000008387,ENSSSCG00000011250,ENSSSCG00000002712,ENSSSCG00000004510,ENSSSCG00000028620,ENSSSCG00000009916,ENSSSCG00000000072,ENSSSCG00000040296,ENSSSCG00000006126,ENSSSCG00000003851,ENSSSCG00000008877,…
10	GO:0019752	GO:BP	carboxylic acid metabolic process	1.46729e-08	561	727	70	0.0962861	0.124777	ENSSSCG00000038086,ENSSSCG00000001862,ENSSSCG00000023264,ENSSSCG00000036236,ENSSSCG00000004216,ENSSSCG00000012440,ENSSSCG00000001930,ENSSSCG00000010368,ENSSSCG00000005688,ENSSSCG00000003776,ENSSSCG00000010517,ENSSSCG00000007019,ENSSSCG00000000839,ENSSSCG00000040631,ENSSSCG00000026153,ENSSSCG00000023391,ENSSSCG00000005349,ENSSSCG00000005319,ENSSSCG00000010060,ENSSSCG00000003402,ENSSSCG00000016156,…
11	GO:0009060	GO:BP	aerobic respiration	1.46729e-08	112	727	27	0.0371389	0.241071	ENSSSCG00000009405,ENSSSCG00000023264,ENSSSCG00000018087,ENSSSCG00000038826,ENSSSCG00000004499,ENSSSCG00000011356,ENSSSCG00000018075,ENSSSCG00000032129,ENSSSCG00000008466,ENSSSCG00000020686,ENSSSCG00000018091,ENSSSCG00000020926,ENSSSCG00000000064,ENSSSCG00000018081,ENSSSCG00000025486,ENSSSCG00000018069,ENSSSCG00000000405,ENSSSCG00000037772,ENSSSCG00000018082,ENSSSCG00000001756,ENSSSCG00000022080,…
12	GO:0032787	GO:BP	monocarboxylic acid metabolic process	1.66477e-08	355	727	52	0.0715268	0.146479	ENSSSCG00000038086,ENSSSCG00000001862,ENSSSCG00000023264,ENSSSCG00000036236,ENSSSCG00000004216,ENSSSCG00000012440,ENSSSCG00000001930,ENSSSCG00000005688,ENSSSCG00000003776,ENSSSCG00000010517,ENSSSCG00000007019,ENSSSCG00000000839,ENSSSCG00000040631,ENSSSCG00000026153,ENSSSCG00000023391,ENSSSCG00000005349,ENSSSCG00000005319,ENSSSCG00000003402,ENSSSCG00000016156,ENSSSCG00000017198,ENSSSCG00000008724,…
13	GO:0019395	GO:BP	fatty acid oxidation	1.72264e-08	69	727	21	0.0288858	0.304348	ENSSSCG00000038086,ENSSSCG00000001862,ENSSSCG00000004216,ENSSSCG00000003776,ENSSSCG00000000839,ENSSSCG00000026153,ENSSSCG00000023391,ENSSSCG00000017198,ENSSSCG00000008724,ENSSSCG00000008387,ENSSSCG00000011250,ENSSSCG00000004510,ENSSSCG00000028620,ENSSSCG00000009916,ENSSSCG00000000072,ENSSSCG00000040296,ENSSSCG00000006126,ENSSSCG00000003851,ENSSSCG00000008877,ENSSSCG00000010259,ENSSSCG00000008569
14	GO:0043436	GO:BP	oxoacid metabolic process	2.59223e-08	571	727	70	0.0962861	0.122592	ENSSSCG00000038086,ENSSSCG00000001862,ENSSSCG00000023264,ENSSSCG00000036236,ENSSSCG00000004216,ENSSSCG00000012440,ENSSSCG00000001930,ENSSSCG00000010368,ENSSSCG00000005688,ENSSSCG00000003776,ENSSSCG00000010517,ENSSSCG00000007019,ENSSSCG00000000839,ENSSSCG00000040631,ENSSSCG00000026153,ENSSSCG00000023391,ENSSSCG00000005349,ENSSSCG00000005319,ENSSSCG00000010060,ENSSSCG00000003402,ENSSSCG00000016156,…
15	GO:0006082	GO:BP	organic acid metabolic process	7.21838e-08	585	727	70	0.0962861	0.119658	ENSSSCG00000038086,ENSSSCG00000001862,ENSSSCG00000023264,ENSSSCG00000036236,ENSSSCG00000004216,ENSSSCG00000012440,ENSSSCG00000001930,ENSSSCG00000010368,ENSSSCG00000005688,ENSSSCG00000003776,ENSSSCG00000010517,ENSSSCG00000007019,ENSSSCG00000000839,ENSSSCG00000040631,ENSSSCG00000026153,ENSSSCG00000023391,ENSSSCG00000005349,ENSSSCG00000005319,ENSSSCG00000010060,ENSSSCG00000003402,ENSSSCG00000016156,…
16	GO:0015980	GO:BP	energy derivation by oxidation of organic compounds	8.11099e-08	204	727	36	0.0495186	0.176471	ENSSSCG00000009405,ENSSSCG00000018094,ENSSSCG00000001862,ENSSSCG00000023264,ENSSSCG00000018087,ENSSSCG00000003776,ENSSSCG00000038826,ENSSSCG00000004499,ENSSSCG00000016076,ENSSSCG00000011356,ENSSSCG00000018075,ENSSSCG00000032129,ENSSSCG00000008466,ENSSSCG00000020686,ENSSSCG00000018091,ENSSSCG00000020926,ENSSSCG00000000064,ENSSSCG00000018081,ENSSSCG00000025486,ENSSSCG00000032977,ENSSSCG00000018069,…
17	GO:0006631	GO:BP	fatty acid metabolic process	9.06108e-08	225	727	38	0.0522696	0.168889	ENSSSCG00000038086,ENSSSCG00000001862,ENSSSCG00000036236,ENSSSCG00000004216,ENSSSCG00000005688,ENSSSCG00000003776,ENSSSCG00000007019,ENSSSCG00000000839,ENSSSCG00000040631,ENSSSCG00000026153,ENSSSCG00000023391,ENSSSCG00000016156,ENSSSCG00000017198,ENSSSCG00000008724,ENSSSCG00000011147,ENSSSCG00000008387,ENSSSCG00000011250,ENSSSCG00000004029,ENSSSCG00000004510,ENSSSCG00000029944,ENSSSCG00000028620,…
18	GO:1901575	GO:BP	organic substance catabolic process	1.70694e-07	1350	727	125	0.171939	0.0925926	ENSSSCG00000009480,ENSSSCG00000038086,ENSSSCG00000010802,ENSSSCG00000005355,ENSSSCG00000001862,ENSSSCG00000023264,ENSSSCG00000004216,ENSSSCG00000023126,ENSSSCG00000006079,ENSSSCG00000011769,ENSSSCG00000004989,ENSSSCG00000012440,ENSSSCG00000015892,ENSSSCG00000001930,ENSSSCG00000033602,ENSSSCG00000006752,ENSSSCG00000003776,ENSSSCG00000010517,ENSSSCG00000000839,ENSSSCG00000039798,ENSSSCG00000040631,…
19	GO:0046395	GO:BP	carboxylic acid catabolic process	3.5978e-07	149	727	29	0.03989	0.194631	ENSSSCG00000038086,ENSSSCG00000001862,ENSSSCG00000004216,ENSSSCG00000003776,ENSSSCG00000000839,ENSSSCG00000026153,ENSSSCG00000023391,ENSSSCG00000016156,ENSSSCG00000017198,ENSSSCG00000008724,ENSSSCG00000008387,ENSSSCG00000011250,ENSSSCG00000002712,ENSSSCG00000004510,ENSSSCG00000028620,ENSSSCG00000009916,ENSSSCG00000032985,ENSSSCG00000000072,ENSSSCG00000015443,ENSSSCG00000040296,ENSSSCG00000010537,…
20	GO:0044255	GO:BP	cellular lipid metabolic process	3.5978e-07	662	727	74	0.101788	0.111782	ENSSSCG00000007282,ENSSSCG00000038086,ENSSSCG00000001862,ENSSSCG00000023264,ENSSSCG00000036236,ENSSSCG00000004216,ENSSSCG00000040007,ENSSSCG00000005688,ENSSSCG00000003776,ENSSSCG00000007019,ENSSSCG00000000839,ENSSSCG00000040631,ENSSSCG00000004033,ENSSSCG00000026153,ENSSSCG00000023391,ENSSSCG00000005319,ENSSSCG00000016156,ENSSSCG00000017198,ENSSSCG00000014080,ENSSSCG00000008724,ENSSSCG00000032481,…
21	GO:0016054	GO:BP	organic acid catabolic process	3.99438e-07	150	727	29	0.03989	0.193333	ENSSSCG00000038086,ENSSSCG00000001862,ENSSSCG00000004216,ENSSSCG00000003776,ENSSSCG00000000839,ENSSSCG00000026153,ENSSSCG00000023391,ENSSSCG00000016156,ENSSSCG00000017198,ENSSSCG00000008724,ENSSSCG00000008387,ENSSSCG00000011250,ENSSSCG00000002712,ENSSSCG00000004510,ENSSSCG00000028620,ENSSSCG00000009916,ENSSSCG00000032985,ENSSSCG00000000072,ENSSSCG00000015443,ENSSSCG00000040296,ENSSSCG00000010537,…
22	GO:0071704	GO:BP	organic substance metabolic process	4.70905e-07	7209	727	465	0.639615	0.0645027	ENSSSCG00000011640,ENSSSCG00000012382,ENSSSCG00000015570,ENSSSCG00000040183,ENSSSCG00000016094,ENSSSCG00000009480,ENSSSCG00000032265,ENSSSCG00000004419,ENSSSCG00000007282,ENSSSCG00000016275,ENSSSCG00000016705,ENSSSCG00000038086,ENSSSCG00000010802,ENSSSCG00000005355,ENSSSCG00000037918,ENSSSCG00000004577,ENSSSCG00000001862,ENSSSCG00000006487,ENSSSCG00000009519,ENSSSCG00000004928,ENSSSCG00000023264,…
23	GO:0044282	GO:BP	small molecule catabolic process	4.84177e-07	220	727	36	0.0495186	0.163636	ENSSSCG00000038086,ENSSSCG00000001862,ENSSSCG00000004216,ENSSSCG00000003776,ENSSSCG00000000839,ENSSSCG00000026153,ENSSSCG00000023391,ENSSSCG00000010060,ENSSSCG00000016156,ENSSSCG00000017198,ENSSSCG00000008724,ENSSSCG00000008387,ENSSSCG00000011250,ENSSSCG00000016050,ENSSSCG00000002712,ENSSSCG00000004510,ENSSSCG00000032311,ENSSSCG00000028620,ENSSSCG00000009916,ENSSSCG00000032985,ENSSSCG00000000072,…
24	GO:0044242	GO:BP	cellular lipid catabolic process	1.11521e-06	148	727	28	0.0385144	0.189189	ENSSSCG00000038086,ENSSSCG00000001862,ENSSSCG00000023264,ENSSSCG00000004216,ENSSSCG00000003776,ENSSSCG00000000839,ENSSSCG00000040631,ENSSSCG00000026153,ENSSSCG00000023391,ENSSSCG00000005319,ENSSSCG00000016156,ENSSSCG00000017198,ENSSSCG00000008724,ENSSSCG00000008387,ENSSSCG00000001723,ENSSSCG00000011250,ENSSSCG00000004510,ENSSSCG00000028620,ENSSSCG00000009916,ENSSSCG00000000072,ENSSSCG00000040296,…
25	GO:0044238	GO:BP	primary metabolic process	1.20738e-06	6816	727	442	0.607978	0.0648474	ENSSSCG00000011640,ENSSSCG00000012382,ENSSSCG00000015570,ENSSSCG00000009405,ENSSSCG00000040183,ENSSSCG00000016094,ENSSSCG00000009480,ENSSSCG00000032265,ENSSSCG00000007282,ENSSSCG00000016275,ENSSSCG00000016705,ENSSSCG00000038086,ENSSSCG00000010802,ENSSSCG00000005355,ENSSSCG00000037918,ENSSSCG00000004577,ENSSSCG00000001862,ENSSSCG00000006487,ENSSSCG00000023264,ENSSSCG00000036236,ENSSSCG00000004216,…
26	GO:0009056	GO:BP	catabolic process	7.33527e-06	1611	727	136	0.18707	0.0844196	ENSSSCG00000009480,ENSSSCG00000038086,ENSSSCG00000010802,ENSSSCG00000005355,ENSSSCG00000014296,ENSSSCG00000001862,ENSSSCG00000023264,ENSSSCG00000004216,ENSSSCG00000023126,ENSSSCG00000011631,ENSSSCG00000010682,ENSSSCG00000006079,ENSSSCG00000011769,ENSSSCG00000004989,ENSSSCG00000012440,ENSSSCG00000015892,ENSSSCG00000001930,ENSSSCG00000033602,ENSSSCG00000006752,ENSSSCG00000032684,ENSSSCG00000003776,…
27	GO:0030258	GO:BP	lipid modification	7.55468e-06	152	727	27	0.0371389	0.177632	ENSSSCG00000038086,ENSSSCG00000001862,ENSSSCG00000004216,ENSSSCG00000003776,ENSSSCG00000000839,ENSSSCG00000026153,ENSSSCG00000023391,ENSSSCG00000005319,ENSSSCG00000017198,ENSSSCG00000008724,ENSSSCG00000008387,ENSSSCG00000001723,ENSSSCG00000011250,ENSSSCG00000004510,ENSSSCG00000028620,ENSSSCG00000009916,ENSSSCG00000004844,ENSSSCG00000000072,ENSSSCG00000040296,ENSSSCG00000006126,ENSSSCG00000003851,…
28	GO:0022900	GO:BP	electron transport chain	1.50906e-05	84	727	19	0.0261348	0.22619	ENSSSCG00000018094,ENSSSCG00000001862,ENSSSCG00000018087,ENSSSCG00000038826,ENSSSCG00000038320,ENSSSCG00000031493,ENSSSCG00000011356,ENSSSCG00000032129,ENSSSCG00000008466,ENSSSCG00000020686,ENSSSCG00000018091,ENSSSCG00000020926,ENSSSCG00000018069,ENSSSCG00000027085,ENSSSCG00000018082,ENSSSCG00000016349,ENSSSCG00000008877,ENSSSCG00000006358,ENSSSCG00000018084
29	GO:0044248	GO:BP	cellular catabolic process	1.9147e-05	1397	727	120	0.165062	0.0858984	ENSSSCG00000009480,ENSSSCG00000038086,ENSSSCG00000010802,ENSSSCG00000005355,ENSSSCG00000014296,ENSSSCG00000001862,ENSSSCG00000023264,ENSSSCG00000004216,ENSSSCG00000023126,ENSSSCG00000011631,ENSSSCG00000010682,ENSSSCG00000006079,ENSSSCG00000011769,ENSSSCG00000004989,ENSSSCG00000015892,ENSSSCG00000033602,ENSSSCG00000006752,ENSSSCG00000032684,ENSSSCG00000003776,ENSSSCG00000012623,ENSSSCG00000000839,…
30	GO:0006629	GO:BP	lipid metabolic process	1.9147e-05	858	727	83	0.114168	0.0967366	ENSSSCG00000007282,ENSSSCG00000038086,ENSSSCG00000001862,ENSSSCG00000023264,ENSSSCG00000036236,ENSSSCG00000004216,ENSSSCG00000040007,ENSSSCG00000005688,ENSSSCG00000003776,ENSSSCG00000004499,ENSSSCG00000007019,ENSSSCG00000000839,ENSSSCG00000031299,ENSSSCG00000040631,ENSSSCG00000004033,ENSSSCG00000026153,ENSSSCG00000038162,ENSSSCG00000011895,ENSSSCG00000023391,ENSSSCG00000005319,ENSSSCG00000016156,…
31	GO:0016042	GO:BP	lipid catabolic process	2.02852e-05	212	727	32	0.0440165	0.150943	ENSSSCG00000038086,ENSSSCG00000001862,ENSSSCG00000023264,ENSSSCG00000004216,ENSSSCG00000003776,ENSSSCG00000000839,ENSSSCG00000040631,ENSSSCG00000026153,ENSSSCG00000011895,ENSSSCG00000023391,ENSSSCG00000005319,ENSSSCG00000016156,ENSSSCG00000017198,ENSSSCG00000008724,ENSSSCG00000008387,ENSSSCG00000001723,ENSSSCG00000011250,ENSSSCG00000004510,ENSSSCG00000028620,ENSSSCG00000009916,ENSSSCG00000000072,…
32	GO:0009987	GO:BP	cellular process	2.15376e-05	10924	727	639	0.878955	0.0584951	ENSSSCG00000011640,ENSSSCG00000012382,ENSSSCG00000015570,ENSSSCG00000009405,ENSSSCG00000040183,ENSSSCG00000016094,ENSSSCG00000009480,ENSSSCG00000032265,ENSSSCG00000004419,ENSSSCG00000040743,ENSSSCG00000007282,ENSSSCG00000004063,ENSSSCG00000032288,ENSSSCG00000016275,ENSSSCG00000016705,ENSSSCG00000038086,ENSSSCG00000020858,ENSSSCG00000010802,ENSSSCG00000005355,ENSSSCG00000018094,ENSSSCG00000037918,…
33	GO:0006119	GO:BP	oxidative phosphorylation	0.000109252	78	727	17	0.0233838	0.217949	ENSSSCG00000018087,ENSSSCG00000038826,ENSSSCG00000004499,ENSSSCG00000011356,ENSSSCG00000032129,ENSSSCG00000008466,ENSSSCG00000018091,ENSSSCG00000018081,ENSSSCG00000018069,ENSSSCG00000000405,ENSSSCG00000037772,ENSSSCG00000018082,ENSSSCG00000022080,ENSSSCG00000016349,ENSSSCG00000005300,ENSSSCG00000006358,ENSSSCG00000018084
34	GO:0006099	GO:BP	tricarboxylic acid cycle	0.000160188	22	727	9	0.0123796	0.409091	ENSSSCG00000009405,ENSSSCG00000023264,ENSSSCG00000020686,ENSSSCG00000020926,ENSSSCG00000000064,ENSSSCG00000025486,ENSSSCG00000001756,ENSSSCG00000011501,ENSSSCG00000008247
35	GO:0022904	GO:BP	respiratory electron transport chain	0.000587585	70	727	15	0.0206327	0.214286	ENSSSCG00000018094,ENSSSCG00000001862,ENSSSCG00000018087,ENSSSCG00000038826,ENSSSCG00000011356,ENSSSCG00000008466,ENSSSCG00000018091,ENSSSCG00000020926,ENSSSCG00000018069,ENSSSCG00000027085,ENSSSCG00000018082,ENSSSCG00000016349,ENSSSCG00000008877,ENSSSCG00000006358,ENSSSCG00000018084
36	GO:1901564	GO:BP	organonitrogen compound metabolic process	0.000719554	4300	727	287	0.394773	0.0667442	ENSSSCG00000012382,ENSSSCG00000015570,ENSSSCG00000040183,ENSSSCG00000016094,ENSSSCG00000009480,ENSSSCG00000004419,ENSSSCG00000007282,ENSSSCG00000016275,ENSSSCG00000010802,ENSSSCG00000005355,ENSSSCG00000001862,ENSSSCG00000009519,ENSSSCG00000023264,ENSSSCG00000036236,ENSSSCG00000023126,ENSSSCG00000006457,ENSSSCG00000011631,ENSSSCG00000040007,ENSSSCG00000010682,ENSSSCG00000006079,ENSSSCG00000011769,…
37	GO:0009058	GO:BP	biosynthetic process	0.00126173	3664	727	249	0.342503	0.0679585	ENSSSCG00000011640,ENSSSCG00000012382,ENSSSCG00000016094,ENSSSCG00000032265,ENSSSCG00000007282,ENSSSCG00000016275,ENSSSCG00000016705,ENSSSCG00000010802,ENSSSCG00000005355,ENSSSCG00000037918,ENSSSCG00000004577,ENSSSCG00000006487,ENSSSCG00000023264,ENSSSCG00000036236,ENSSSCG00000023126,ENSSSCG00000040007,ENSSSCG00000010682,ENSSSCG00000006079,ENSSSCG00000011769,ENSSSCG00000012440,ENSSSCG00000002354,…
38	GO:0044249	GO:BP	cellular biosynthetic process	0.00188807	3563	727	242	0.332875	0.0679203	ENSSSCG00000011640,ENSSSCG00000012382,ENSSSCG00000016094,ENSSSCG00000032265,ENSSSCG00000007282,ENSSSCG00000016275,ENSSSCG00000016705,ENSSSCG00000010802,ENSSSCG00000005355,ENSSSCG00000037918,ENSSSCG00000004577,ENSSSCG00000006487,ENSSSCG00000023264,ENSSSCG00000036236,ENSSSCG00000023126,ENSSSCG00000040007,ENSSSCG00000010682,ENSSSCG00000006079,ENSSSCG00000011769,ENSSSCG00000002354,ENSSSCG00000015820,…
39	GO:0009259	GO:BP	ribonucleotide metabolic process	0.0029064	244	727	30	0.0412655	0.122951	ENSSSCG00000036236,ENSSSCG00000012440,ENSSSCG00000001930,ENSSSCG00000004499,ENSSSCG00000010517,ENSSSCG00000007019,ENSSSCG00000026153,ENSSSCG00000010060,ENSSSCG00000035696,ENSSSCG00000014080,ENSSSCG00000011864,ENSSSCG00000018081,ENSSSCG00000023595,ENSSSCG00000011215,ENSSSCG00000001925,ENSSSCG00000015443,ENSSSCG00000000405,ENSSSCG00000039867,ENSSSCG00000000175,ENSSSCG00000037772,ENSSSCG00000035012,…
40	GO:0035383	GO:BP	thioester metabolic process	0.00319333	54	727	12	0.0165062	0.222222	ENSSSCG00000036236,ENSSSCG00000007019,ENSSSCG00000026153,ENSSSCG00000035696,ENSSSCG00000011215,ENSSSCG00000015443,ENSSSCG00000035012,ENSSSCG00000025881,ENSSSCG00000011501,ENSSSCG00000037912,ENSSSCG00000010631,ENSSSCG00000024149
41	GO:0006637	GO:BP	acyl-CoA metabolic process	0.00319333	54	727	12	0.0165062	0.222222	ENSSSCG00000036236,ENSSSCG00000007019,ENSSSCG00000026153,ENSSSCG00000035696,ENSSSCG00000011215,ENSSSCG00000015443,ENSSSCG00000035012,ENSSSCG00000025881,ENSSSCG00000011501,ENSSSCG00000037912,ENSSSCG00000010631,ENSSSCG00000024149
42	GO:0034249	GO:BP	negative regulation of cellular amide metabolic process	0.00322567	121	727	19	0.0261348	0.157025	ENSSSCG00000016275,ENSSSCG00000005355,ENSSSCG00000023126,ENSSSCG00000006079,ENSSSCG00000011769,ENSSSCG00000006752,ENSSSCG00000028304,ENSSSCG00000003630,ENSSSCG00000034942,ENSSSCG00000013305,ENSSSCG00000010877,ENSSSCG00000001756,ENSSSCG00000007433,ENSSSCG00000012252,ENSSSCG00000027686,ENSSSCG00000040025,ENSSSCG00000009668,ENSSSCG00000032007,ENSSSCG00000013746
43	GO:1901576	GO:BP	organic substance biosynthetic process	0.00329231	3613	727	243	0.33425	0.0672571	ENSSSCG00000011640,ENSSSCG00000012382,ENSSSCG00000016094,ENSSSCG00000032265,ENSSSCG00000007282,ENSSSCG00000016275,ENSSSCG00000016705,ENSSSCG00000010802,ENSSSCG00000005355,ENSSSCG00000037918,ENSSSCG00000004577,ENSSSCG00000006487,ENSSSCG00000023264,ENSSSCG00000036236,ENSSSCG00000023126,ENSSSCG00000040007,ENSSSCG00000010682,ENSSSCG00000006079,ENSSSCG00000011769,ENSSSCG00000012440,ENSSSCG00000002354,…
44	GO:0019693	GO:BP	ribose phosphate metabolic process	0.00381071	249	727	30	0.0412655	0.120482	ENSSSCG00000036236,ENSSSCG00000012440,ENSSSCG00000001930,ENSSSCG00000004499,ENSSSCG00000010517,ENSSSCG00000007019,ENSSSCG00000026153,ENSSSCG00000010060,ENSSSCG00000035696,ENSSSCG00000014080,ENSSSCG00000011864,ENSSSCG00000018081,ENSSSCG00000023595,ENSSSCG00000011215,ENSSSCG00000001925,ENSSSCG00000015443,ENSSSCG00000000405,ENSSSCG00000039867,ENSSSCG00000000175,ENSSSCG00000037772,ENSSSCG00000035012,…
45	GO:0090407	GO:BP	organophosphate biosynthetic process	0.00422059	339	727	37	0.0508941	0.109145	ENSSSCG00000007282,ENSSSCG00000023264,ENSSSCG00000036236,ENSSSCG00000040007,ENSSSCG00000004499,ENSSSCG00000007019,ENSSSCG00000026153,ENSSSCG00000032481,ENSSSCG00000011864,ENSSSCG00000020885,ENSSSCG00000018081,ENSSSCG00000016050,ENSSSCG00000002729,ENSSSCG00000021408,ENSSSCG00000023595,ENSSSCG00000015443,ENSSSCG00000000405,ENSSSCG00000026706,ENSSSCG00000039867,ENSSSCG00000000175,ENSSSCG00000037772,…
46	GO:0006807	GO:BP	nitrogen compound metabolic process	0.00584397	6436	727	398	0.547455	0.0618397	ENSSSCG00000011640,ENSSSCG00000012382,ENSSSCG00000015570,ENSSSCG00000040183,ENSSSCG00000016094,ENSSSCG00000009480,ENSSSCG00000032265,ENSSSCG00000004419,ENSSSCG00000007282,ENSSSCG00000016275,ENSSSCG00000016705,ENSSSCG00000010802,ENSSSCG00000005355,ENSSSCG00000037918,ENSSSCG00000004577,ENSSSCG00000001862,ENSSSCG00000006487,ENSSSCG00000009519,ENSSSCG00000023264,ENSSSCG00000036236,ENSSSCG00000023126,…
47	GO:0034032	GO:BP	purine nucleoside bisphosphate metabolic process	0.00649785	68	727	13	0.0178817	0.191176	ENSSSCG00000036236,ENSSSCG00000007019,ENSSSCG00000026153,ENSSSCG00000035696,ENSSSCG00000014080,ENSSSCG00000011215,ENSSSCG00000015443,ENSSSCG00000035012,ENSSSCG00000025881,ENSSSCG00000011501,ENSSSCG00000037912,ENSSSCG00000010631,ENSSSCG00000024149
48	GO:0033875	GO:BP	ribonucleoside bisphosphate metabolic process	0.00649785	68	727	13	0.0178817	0.191176	ENSSSCG00000036236,ENSSSCG00000007019,ENSSSCG00000026153,ENSSSCG00000035696,ENSSSCG00000014080,ENSSSCG00000011215,ENSSSCG00000015443,ENSSSCG00000035012,ENSSSCG00000025881,ENSSSCG00000011501,ENSSSCG00000037912,ENSSSCG00000010631,ENSSSCG00000024149
49	GO:0008150	GO:BP	biological_process	0.00649785	11506	727	654	0.899587	0.0568399	ENSSSCG00000011640,ENSSSCG00000012382,ENSSSCG00000015570,ENSSSCG00000009405,ENSSSCG00000040183,ENSSSCG00000016094,ENSSSCG00000009480,ENSSSCG00000032265,ENSSSCG00000004419,ENSSSCG00000040743,ENSSSCG00000007282,ENSSSCG00000004063,ENSSSCG00000032288,ENSSSCG00000016275,ENSSSCG00000011653,ENSSSCG00000016705,ENSSSCG00000038086,ENSSSCG00000020858,ENSSSCG00000010802,ENSSSCG00000005355,ENSSSCG00000018094,…
50	GO:0033865	GO:BP	nucleoside bisphosphate metabolic process	0.00649785	68	727	13	0.0178817	0.191176	ENSSSCG00000036236,ENSSSCG00000007019,ENSSSCG00000026153,ENSSSCG00000035696,ENSSSCG00000014080,ENSSSCG00000011215,ENSSSCG00000015443,ENSSSCG00000035012,ENSSSCG00000025881,ENSSSCG00000011501,ENSSSCG00000037912,ENSSSCG00000010631,ENSSSCG00000024149
51	GO:0033013	GO:BP	tetrapyrrole metabolic process	0.00649785	34	727	9	0.0123796	0.264706	ENSSSCG00000009519,ENSSSCG00000010541,ENSSSCG00000012424,ENSSSCG00000021067,ENSSSCG00000016210,ENSSSCG00000004541,ENSSSCG00000001756,ENSSSCG00000009039,ENSSSCG00000027072
52	GO:0046034	GO:BP	ATP metabolic process	0.00650369	174	727	23	0.0316369	0.132184	ENSSSCG00000012440,ENSSSCG00000018087,ENSSSCG00000001930,ENSSSCG00000038826,ENSSSCG00000004499,ENSSSCG00000010517,ENSSSCG00000011356,ENSSSCG00000032129,ENSSSCG00000008466,ENSSSCG00000018091,ENSSSCG00000018081,ENSSSCG00000001925,ENSSSCG00000018069,ENSSSCG00000000405,ENSSSCG00000037772,ENSSSCG00000018082,ENSSSCG00000022080,ENSSSCG00000016349,ENSSSCG00000005300,ENSSSCG00000027072,ENSSSCG00000031888,…
53	GO:0017148	GO:BP	negative regulation of translation	0.0065752	108	727	17	0.0233838	0.157407	ENSSSCG00000016275,ENSSSCG00000005355,ENSSSCG00000023126,ENSSSCG00000006079,ENSSSCG00000011769,ENSSSCG00000006752,ENSSSCG00000028304,ENSSSCG00000003630,ENSSSCG00000034942,ENSSSCG00000013305,ENSSSCG00000010877,ENSSSCG00000001756,ENSSSCG00000007433,ENSSSCG00000012252,ENSSSCG00000027686,ENSSSCG00000040025,ENSSSCG00000013746
54	GO:2000113	GO:BP	negative regulation of cellular macromolecule biosynthetic process	0.00759204	120	727	18	0.0247593	0.15	ENSSSCG00000016275,ENSSSCG00000005355,ENSSSCG00000023126,ENSSSCG00000006079,ENSSSCG00000011769,ENSSSCG00000006752,ENSSSCG00000028304,ENSSSCG00000003630,ENSSSCG00000034942,ENSSSCG00000034261,ENSSSCG00000013305,ENSSSCG00000010877,ENSSSCG00000001756,ENSSSCG00000007433,ENSSSCG00000012252,ENSSSCG00000027686,ENSSSCG00000040025,ENSSSCG00000013746
55	GO:0042552	GO:BP	myelination	0.00864288	80	727	14	0.0192572	0.175	ENSSSCG00000036115,ENSSSCG00000009910,ENSSSCG00000006352,ENSSSCG00000003547,ENSSSCG00000034357,ENSSSCG00000004029,ENSSSCG00000001727,ENSSSCG00000022618,ENSSSCG00000022230,ENSSSCG00000015067,ENSSSCG00000008115,ENSSSCG00000009668,ENSSSCG00000032723,ENSSSCG00000017204
56	GO:2000112	GO:BP	regulation of cellular macromolecule biosynthetic process	0.00913828	277	727	31	0.042641	0.111913	ENSSSCG00000016094,ENSSSCG00000016275,ENSSSCG00000005355,ENSSSCG00000023126,ENSSSCG00000006079,ENSSSCG00000011769,ENSSSCG00000006752,ENSSSCG00000028304,ENSSSCG00000004089,ENSSSCG00000033037,ENSSSCG00000010603,ENSSSCG00000003630,ENSSSCG00000034942,ENSSSCG00000004506,ENSSSCG00000027432,ENSSSCG00000032977,ENSSSCG00000034261,ENSSSCG00000013305,ENSSSCG00000010576,ENSSSCG00000000997,ENSSSCG00000010877,…
57	GO:0044265	GO:BP	cellular macromolecule catabolic process	0.00992005	768	727	66	0.090784	0.0859375	ENSSSCG00000009480,ENSSSCG00000010802,ENSSSCG00000005355,ENSSSCG00000023126,ENSSSCG00000006079,ENSSSCG00000011769,ENSSSCG00000004989,ENSSSCG00000015892,ENSSSCG00000033602,ENSSSCG00000006752,ENSSSCG00000039798,ENSSSCG00000028304,ENSSSCG00000004317,ENSSSCG00000014852,ENSSSCG00000034414,ENSSSCG00000002433,ENSSSCG00000012621,ENSSSCG00000016212,ENSSSCG00000023391,ENSSSCG00000003630,ENSSSCG00000012973,…
58	GO:0019637	GO:BP	organophosphate metabolic process	0.0103547	623	727	56	0.0770289	0.0898876	ENSSSCG00000007282,ENSSSCG00000023264,ENSSSCG00000036236,ENSSSCG00000040007,ENSSSCG00000012440,ENSSSCG00000001930,ENSSSCG00000004499,ENSSSCG00000010517,ENSSSCG00000007019,ENSSSCG00000004033,ENSSSCG00000026153,ENSSSCG00000010060,ENSSSCG00000003402,ENSSSCG00000035696,ENSSSCG00000014080,ENSSSCG00000032481,ENSSSCG00000011864,ENSSSCG00000020885,ENSSSCG00000001723,ENSSSCG00000018081,ENSSSCG00000023585,…
59	GO:0008366	GO:BP	axon ensheathment	0.0104548	82	727	14	0.0192572	0.170732	ENSSSCG00000036115,ENSSSCG00000009910,ENSSSCG00000006352,ENSSSCG00000003547,ENSSSCG00000034357,ENSSSCG00000004029,ENSSSCG00000001727,ENSSSCG00000022618,ENSSSCG00000022230,ENSSSCG00000015067,ENSSSCG00000008115,ENSSSCG00000009668,ENSSSCG00000032723,ENSSSCG00000017204
60	GO:0007272	GO:BP	ensheathment of neurons	0.0104548	82	727	14	0.0192572	0.170732	ENSSSCG00000036115,ENSSSCG00000009910,ENSSSCG00000006352,ENSSSCG00000003547,ENSSSCG00000034357,ENSSSCG00000004029,ENSSSCG00000001727,ENSSSCG00000022618,ENSSSCG00000022230,ENSSSCG00000015067,ENSSSCG00000008115,ENSSSCG00000009668,ENSSSCG00000032723,ENSSSCG00000017204
61	GO:0045657	GO:BP	positive regulation of monocyte differentiation	0.0107418	6	727	4	0.00550206	0.666667	ENSSSCG00000028304,ENSSSCG00000037449,ENSSSCG00000006043,ENSSSCG00000001818
62	GO:1901566	GO:BP	organonitrogen compound biosynthetic process	0.0108898	1061	727	85	0.116919	0.0801131	ENSSSCG00000016094,ENSSSCG00000007282,ENSSSCG00000016275,ENSSSCG00000005355,ENSSSCG00000036236,ENSSSCG00000023126,ENSSSCG00000040007,ENSSSCG00000006079,ENSSSCG00000011769,ENSSSCG00000010541,ENSSSCG00000006752,ENSSSCG00000003776,ENSSSCG00000004499,ENSSSCG00000007019,ENSSSCG00000028304,ENSSSCG00000004089,ENSSSCG00000004317,ENSSSCG00000030578,ENSSSCG00000033037,ENSSSCG00000026153,ENSSSCG00000010603,…
63	GO:1901135	GO:BP	carbohydrate derivative metabolic process	0.0115186	642	727	57	0.0784044	0.088785	ENSSSCG00000007282,ENSSSCG00000036236,ENSSSCG00000040007,ENSSSCG00000012440,ENSSSCG00000001930,ENSSSCG00000004499,ENSSSCG00000010517,ENSSSCG00000007019,ENSSSCG00000004317,ENSSSCG00000026153,ENSSSCG00000015772,ENSSSCG00000011129,ENSSSCG00000005319,ENSSSCG00000028996,ENSSSCG00000010060,ENSSSCG00000003402,ENSSSCG00000035696,ENSSSCG00000014080,ENSSSCG00000032481,ENSSSCG00000011864,ENSSSCG00000011147,…
64	GO:0019646	GO:BP	aerobic electron transport chain	0.0119429	46	727	10	0.0137552	0.217391	ENSSSCG00000018087,ENSSSCG00000038826,ENSSSCG00000011356,ENSSSCG00000008466,ENSSSCG00000018091,ENSSSCG00000018069,ENSSSCG00000018082,ENSSSCG00000016349,ENSSSCG00000006358,ENSSSCG00000018084
65	GO:0009150	GO:BP	purine ribonucleotide metabolic process	0.0123783	233	727	27	0.0371389	0.11588	ENSSSCG00000036236,ENSSSCG00000012440,ENSSSCG00000001930,ENSSSCG00000004499,ENSSSCG00000010517,ENSSSCG00000007019,ENSSSCG00000026153,ENSSSCG00000035696,ENSSSCG00000014080,ENSSSCG00000018081,ENSSSCG00000023595,ENSSSCG00000011215,ENSSSCG00000001925,ENSSSCG00000015443,ENSSSCG00000000405,ENSSSCG00000000175,ENSSSCG00000037772,ENSSSCG00000035012,ENSSSCG00000025881,ENSSSCG00000022080,ENSSSCG00000011501,…
66	GO:0042168	GO:BP	heme metabolic process	0.0126515	23	727	7	0.00962861	0.304348	ENSSSCG00000010541,ENSSSCG00000012424,ENSSSCG00000021067,ENSSSCG00000016210,ENSSSCG00000004541,ENSSSCG00000001756,ENSSSCG00000027072
67	GO:0010498	GO:BP	proteasomal protein catabolic process	0.0129545	351	727	36	0.0495186	0.102564	ENSSSCG00000010802,ENSSSCG00000004989,ENSSSCG00000015892,ENSSSCG00000033602,ENSSSCG00000004317,ENSSSCG00000014852,ENSSSCG00000034414,ENSSSCG00000002433,ENSSSCG00000012621,ENSSSCG00000016212,ENSSSCG00000016653,ENSSSCG00000005038,ENSSSCG00000021005,ENSSSCG00000010288,ENSSSCG00000010121,ENSSSCG00000011494,ENSSSCG00000015424,ENSSSCG00000023110,ENSSSCG00000039582,ENSSSCG00000021149,ENSSSCG00000001436,…
68	GO:0015919	GO:BP	peroxisomal membrane transport	0.014664	17	727	6	0.00825309	0.352941	ENSSSCG00000023391,ENSSSCG00000008387,ENSSSCG00000023091,ENSSSCG00000028620,ENSSSCG00000013267,ENSSSCG00000004134
69	GO:0031960	GO:BP	response to corticosteroid	0.014664	31	727	8	0.0110041	0.258065	ENSSSCG00000021646,ENSSSCG00000028304,ENSSSCG00000021443,ENSSSCG00000014401,ENSSSCG00000010537,ENSSSCG00000010877,ENSSSCG00000020970,ENSSSCG00000031888
70	GO:0006417	GO:BP	regulation of translation	0.0183038	227	727	26	0.0357634	0.114537	ENSSSCG00000016094,ENSSSCG00000016275,ENSSSCG00000005355,ENSSSCG00000023126,ENSSSCG00000006079,ENSSSCG00000011769,ENSSSCG00000006752,ENSSSCG00000028304,ENSSSCG00000004089,ENSSSCG00000010603,ENSSSCG00000003630,ENSSSCG00000034942,ENSSSCG00000004506,ENSSSCG00000027432,ENSSSCG00000013305,ENSSSCG00000010576,ENSSSCG00000010877,ENSSSCG00000001756,ENSSSCG00000007433,ENSSSCG00000012252,ENSSSCG00000020970,…
71	GO:0045655	GO:BP	regulation of monocyte differentiation	0.0206929	12	727	5	0.00687758	0.416667	ENSSSCG00000040183,ENSSSCG00000028304,ENSSSCG00000037449,ENSSSCG00000006043,ENSSSCG00000001818
72	GO:0006120	GO:BP	mitochondrial electron transport, NADH to ubiquinone	0.0206929	25	727	7	0.00962861	0.28	ENSSSCG00000018087,ENSSSCG00000038826,ENSSSCG00000018091,ENSSSCG00000018069,ENSSSCG00000016349,ENSSSCG00000006358,ENSSSCG00000018084
73	GO:0008610	GO:BP	lipid biosynthetic process	0.0216802	417	727	40	0.0550206	0.0959233	ENSSSCG00000007282,ENSSSCG00000023264,ENSSSCG00000036236,ENSSSCG00000040007,ENSSSCG00000005688,ENSSSCG00000007019,ENSSSCG00000040631,ENSSSCG00000026153,ENSSSCG00000014080,ENSSSCG00000032481,ENSSSCG00000020885,ENSSSCG00000034942,ENSSSCG00000016050,ENSSSCG00000002729,ENSSSCG00000004029,ENSSSCG00000029944,ENSSSCG00000028620,ENSSSCG00000011215,ENSSSCG00000026706,ENSSSCG00000011903,ENSSSCG00000037427,…
74	GO:0008654	GO:BP	phospholipid biosynthetic process	0.0224646	157	727	20	0.0275103	0.127389	ENSSSCG00000007282,ENSSSCG00000023264,ENSSSCG00000040007,ENSSSCG00000007019,ENSSSCG00000032481,ENSSSCG00000020885,ENSSSCG00000016050,ENSSSCG00000002729,ENSSSCG00000026706,ENSSSCG00000037427,ENSSSCG00000010092,ENSSSCG00000033791,ENSSSCG00000001435,ENSSSCG00000037912,ENSSSCG00000010631,ENSSSCG00000029094,ENSSSCG00000029391,ENSSSCG00000029687,ENSSSCG00000032531,ENSSSCG00000039650
75	GO:0072521	GO:BP	purine-containing compound metabolic process	0.0230704	257	727	28	0.0385144	0.108949	ENSSSCG00000036236,ENSSSCG00000012440,ENSSSCG00000001930,ENSSSCG00000004499,ENSSSCG00000010517,ENSSSCG00000007019,ENSSSCG00000026153,ENSSSCG00000035696,ENSSSCG00000014080,ENSSSCG00000018081,ENSSSCG00000023595,ENSSSCG00000011215,ENSSSCG00000001925,ENSSSCG00000015443,ENSSSCG00000000405,ENSSSCG00000000175,ENSSSCG00000037772,ENSSSCG00000035012,ENSSSCG00000025881,ENSSSCG00000022080,ENSSSCG00000011501,…
76	GO:0006779	GO:BP	porphyrin-containing compound biosynthetic process	0.024946	19	727	6	0.00825309	0.315789	ENSSSCG00000010541,ENSSSCG00000012424,ENSSSCG00000016210,ENSSSCG00000004541,ENSSSCG00000001756,ENSSSCG00000027072
77	GO:0006778	GO:BP	porphyrin-containing compound metabolic process	0.024946	26	727	7	0.00962861	0.269231	ENSSSCG00000010541,ENSSSCG00000012424,ENSSSCG00000021067,ENSSSCG00000016210,ENSSSCG00000004541,ENSSSCG00000001756,ENSSSCG00000027072
78	GO:0033014	GO:BP	tetrapyrrole biosynthetic process	0.024946	19	727	6	0.00825309	0.315789	ENSSSCG00000010541,ENSSSCG00000012424,ENSSSCG00000016210,ENSSSCG00000004541,ENSSSCG00000001756,ENSSSCG00000027072
79	GO:0043574	GO:BP	peroxisomal transport	0.024946	19	727	6	0.00825309	0.315789	ENSSSCG00000023391,ENSSSCG00000008387,ENSSSCG00000023091,ENSSSCG00000028620,ENSSSCG00000013267,ENSSSCG00000004134
80	GO:0006163	GO:BP	purine nucleotide metabolic process	0.024946	246	727	27	0.0371389	0.109756	ENSSSCG00000036236,ENSSSCG00000012440,ENSSSCG00000001930,ENSSSCG00000004499,ENSSSCG00000010517,ENSSSCG00000007019,ENSSSCG00000026153,ENSSSCG00000035696,ENSSSCG00000014080,ENSSSCG00000018081,ENSSSCG00000023595,ENSSSCG00000011215,ENSSSCG00000001925,ENSSSCG00000015443,ENSSSCG00000000405,ENSSSCG00000000175,ENSSSCG00000037772,ENSSSCG00000035012,ENSSSCG00000025881,ENSSSCG00000022080,ENSSSCG00000011501,…
81	GO:0009057	GO:BP	macromolecule catabolic process	0.024946	894	727	72	0.0990371	0.0805369	ENSSSCG00000009480,ENSSSCG00000010802,ENSSSCG00000005355,ENSSSCG00000023126,ENSSSCG00000006079,ENSSSCG00000011769,ENSSSCG00000004989,ENSSSCG00000015892,ENSSSCG00000033602,ENSSSCG00000006752,ENSSSCG00000039798,ENSSSCG00000028304,ENSSSCG00000004317,ENSSSCG00000014852,ENSSSCG00000006260,ENSSSCG00000034414,ENSSSCG00000002433,ENSSSCG00000012621,ENSSSCG00000016212,ENSSSCG00000023391,ENSSSCG00000003630,…
82	GO:0033559	GO:BP	unsaturated fatty acid metabolic process	0.0266927	52	727	10	0.0137552	0.192308	ENSSSCG00000036236,ENSSSCG00000005688,ENSSSCG00000017198,ENSSSCG00000011147,ENSSSCG00000035012,ENSSSCG00000005126,ENSSSCG00000033844,ENSSSCG00000024149,ENSSSCG00000010554,ENSSSCG00000010404
83	GO:0009260	GO:BP	ribonucleotide biosynthetic process	0.0266927	114	727	16	0.0220083	0.140351	ENSSSCG00000036236,ENSSSCG00000004499,ENSSSCG00000026153,ENSSSCG00000011864,ENSSSCG00000018081,ENSSSCG00000023595,ENSSSCG00000015443,ENSSSCG00000000405,ENSSSCG00000039867,ENSSSCG00000000175,ENSSSCG00000037772,ENSSSCG00000035012,ENSSSCG00000025881,ENSSSCG00000005300,ENSSSCG00000008017,ENSSSCG00000024149
84	GO:1901565	GO:BP	organonitrogen compound catabolic process	0.0292015	870	727	70	0.0962861	0.0804598	ENSSSCG00000009480,ENSSSCG00000010802,ENSSSCG00000001862,ENSSSCG00000006079,ENSSSCG00000004989,ENSSSCG00000015892,ENSSSCG00000033602,ENSSSCG00000000839,ENSSSCG00000004317,ENSSSCG00000014852,ENSSSCG00000006260,ENSSSCG00000034414,ENSSSCG00000002433,ENSSSCG00000012621,ENSSSCG00000026153,ENSSSCG00000016212,ENSSSCG00000023391,ENSSSCG00000005319,ENSSSCG00000010060,ENSSSCG00000014080,ENSSSCG00000021067,…
85	GO:0051384	GO:BP	response to glucocorticoid	0.0294713	27	727	7	0.00962861	0.259259	ENSSSCG00000021646,ENSSSCG00000028304,ENSSSCG00000014401,ENSSSCG00000010537,ENSSSCG00000010877,ENSSSCG00000020970,ENSSSCG00000031888
86	GO:0043603	GO:BP	cellular amide metabolic process	0.0294919	734	727	61	0.0839065	0.0831063	ENSSSCG00000016094,ENSSSCG00000016275,ENSSSCG00000005355,ENSSSCG00000023264,ENSSSCG00000036236,ENSSSCG00000023126,ENSSSCG00000006079,ENSSSCG00000011769,ENSSSCG00000006752,ENSSSCG00000007019,ENSSSCG00000000839,ENSSSCG00000028304,ENSSSCG00000004089,ENSSSCG00000030578,ENSSSCG00000026153,ENSSSCG00000010603,ENSSSCG00000009788,ENSSSCG00000005319,ENSSSCG00000003630,ENSSSCG00000035696,ENSSSCG00000034942,…
87	GO:0048545	GO:BP	response to steroid hormone	0.0298729	127	727	17	0.0233838	0.133858	ENSSSCG00000011631,ENSSSCG00000026478,ENSSSCG00000021646,ENSSSCG00000028304,ENSSSCG00000021443,ENSSSCG00000000104,ENSSSCG00000034730,ENSSSCG00000014401,ENSSSCG00000010537,ENSSSCG00000010877,ENSSSCG00000022080,ENSSSCG00000006328,ENSSSCG00000020970,ENSSSCG00000006194,ENSSSCG00000022575,ENSSSCG00000031888,ENSSSCG00000013746
88	GO:0030224	GO:BP	monocyte differentiation	0.031034	20	727	6	0.00825309	0.3	ENSSSCG00000040183,ENSSSCG00000028304,ENSSSCG00000012136,ENSSSCG00000037449,ENSSSCG00000006043,ENSSSCG00000001818
89	GO:0043161	GO:BP	proteasome-mediated ubiquitin-dependent protein catabolic process	0.031034	291	727	30	0.0412655	0.103093	ENSSSCG00000010802,ENSSSCG00000004989,ENSSSCG00000015892,ENSSSCG00000033602,ENSSSCG00000004317,ENSSSCG00000014852,ENSSSCG00000002433,ENSSSCG00000012621,ENSSSCG00000016212,ENSSSCG00000016653,ENSSSCG00000005038,ENSSSCG00000021005,ENSSSCG00000010288,ENSSSCG00000010121,ENSSSCG00000011494,ENSSSCG00000015424,ENSSSCG00000023110,ENSSSCG00000021149,ENSSSCG00000001436,ENSSSCG00000005300,ENSSSCG00000037811,…
90	GO:0033539	GO:BP	fatty acid beta-oxidation using acyl-CoA dehydrogenase	0.0311411	8	727	4	0.00550206	0.5	ENSSSCG00000001862,ENSSSCG00000003776,ENSSSCG00000009916,ENSSSCG00000008877
91	GO:0046390	GO:BP	ribose phosphate biosynthetic process	0.0327129	117	727	16	0.0220083	0.136752	ENSSSCG00000036236,ENSSSCG00000004499,ENSSSCG00000026153,ENSSSCG00000011864,ENSSSCG00000018081,ENSSSCG00000023595,ENSSSCG00000015443,ENSSSCG00000000405,ENSSSCG00000039867,ENSSSCG00000000175,ENSSSCG00000037772,ENSSSCG00000035012,ENSSSCG00000025881,ENSSSCG00000005300,ENSSSCG00000008017,ENSSSCG00000024149
92	GO:0006725	GO:BP	cellular aromatic compound metabolic process	0.0344856	3694	727	238	0.327373	0.0644288	ENSSSCG00000011640,ENSSSCG00000012382,ENSSSCG00000015570,ENSSSCG00000032265,ENSSSCG00000004419,ENSSSCG00000016275,ENSSSCG00000016705,ENSSSCG00000010802,ENSSSCG00000005355,ENSSSCG00000037918,ENSSSCG00000004577,ENSSSCG00000006487,ENSSSCG00000009519,ENSSSCG00000036236,ENSSSCG00000023126,ENSSSCG00000010682,ENSSSCG00000006079,ENSSSCG00000011769,ENSSSCG00000012440,ENSSSCG00000015892,ENSSSCG00000001930,…
93	GO:0034248	GO:BP	regulation of cellular amide metabolic process	0.034534	267	727	28	0.0385144	0.104869	ENSSSCG00000016094,ENSSSCG00000016275,ENSSSCG00000005355,ENSSSCG00000023126,ENSSSCG00000006079,ENSSSCG00000011769,ENSSSCG00000006752,ENSSSCG00000028304,ENSSSCG00000004089,ENSSSCG00000010603,ENSSSCG00000003630,ENSSSCG00000034942,ENSSSCG00000004506,ENSSSCG00000027432,ENSSSCG00000013305,ENSSSCG00000010576,ENSSSCG00000010877,ENSSSCG00000001756,ENSSSCG00000007433,ENSSSCG00000012252,ENSSSCG00000020970,…
94	GO:0044267	GO:BP	cellular protein metabolic process	0.0348381	3293	727	215	0.295736	0.06529	ENSSSCG00000012382,ENSSSCG00000015570,ENSSSCG00000040183,ENSSSCG00000016094,ENSSSCG00000009480,ENSSSCG00000007282,ENSSSCG00000016275,ENSSSCG00000010802,ENSSSCG00000005355,ENSSSCG00000023126,ENSSSCG00000006457,ENSSSCG00000011631,ENSSSCG00000040007,ENSSSCG00000010682,ENSSSCG00000006079,ENSSSCG00000011769,ENSSSCG00000004989,ENSSSCG00000026478,ENSSSCG00000015892,ENSSSCG00000007188,ENSSSCG00000033602,…
95	GO:1901029	GO:BP	negative regulation of mitochondrial outer membrane permeabilization involved in apoptotic signaling pathway	0.0352289	4	727	3	0.00412655	0.75	ENSSSCG00000032684,ENSSSCG00000012623,ENSSSCG00000004510
96	GO:0097345	GO:BP	mitochondrial outer membrane permeabilization	0.0352289	14	727	5	0.00687758	0.357143	ENSSSCG00000032684,ENSSSCG00000012623,ENSSSCG00000004510,ENSSSCG00000010551,ENSSSCG00000027072
97	GO:0046474	GO:BP	glycerophospholipid biosynthetic process	0.0352289	130	727	17	0.0233838	0.130769	ENSSSCG00000007282,ENSSSCG00000040007,ENSSSCG00000007019,ENSSSCG00000032481,ENSSSCG00000016050,ENSSSCG00000002729,ENSSSCG00000026706,ENSSSCG00000037427,ENSSSCG00000010092,ENSSSCG00000033791,ENSSSCG00000001435,ENSSSCG00000010631,ENSSSCG00000029094,ENSSSCG00000029391,ENSSSCG00000029687,ENSSSCG00000032531,ENSSSCG00000039650
98	GO:1901360	GO:BP	organic cyclic compound metabolic process	0.0374885	3827	727	245	0.337001	0.0640188	ENSSSCG00000011640,ENSSSCG00000012382,ENSSSCG00000015570,ENSSSCG00000032265,ENSSSCG00000004419,ENSSSCG00000016275,ENSSSCG00000016705,ENSSSCG00000010802,ENSSSCG00000005355,ENSSSCG00000037918,ENSSSCG00000004577,ENSSSCG00000006487,ENSSSCG00000009519,ENSSSCG00000036236,ENSSSCG00000023126,ENSSSCG00000010682,ENSSSCG00000006079,ENSSSCG00000011769,ENSSSCG00000012440,ENSSSCG00000015892,ENSSSCG00000001930,…
99	GO:0071384	GO:BP	cellular response to corticosteroid stimulus	0.0374885	21	727	6	0.00825309	0.285714	ENSSSCG00000021646,ENSSSCG00000028304,ENSSSCG00000021443,ENSSSCG00000014401,ENSSSCG00000010877,ENSSSCG00000031888
100	GO:0009117	GO:BP	nucleotide metabolic process	0.0383652	297	727	30	0.0412655	0.10101	ENSSSCG00000036236,ENSSSCG00000012440,ENSSSCG00000001930,ENSSSCG00000004499,ENSSSCG00000010517,ENSSSCG00000007019,ENSSSCG00000026153,ENSSSCG00000010060,ENSSSCG00000035696,ENSSSCG00000014080,ENSSSCG00000011864,ENSSSCG00000018081,ENSSSCG00000023595,ENSSSCG00000011215,ENSSSCG00000001925,ENSSSCG00000015443,ENSSSCG00000000405,ENSSSCG00000039867,ENSSSCG00000000175,ENSSSCG00000037772,ENSSSCG00000035012,…
101	GO:0006796	GO:BP	phosphate-containing compound metabolic process	0.0383652	1935	727	135	0.185695	0.0697674	ENSSSCG00000011640,ENSSSCG00000012382,ENSSSCG00000040183,ENSSSCG00000007282,ENSSSCG00000023264,ENSSSCG00000036236,ENSSSCG00000023126,ENSSSCG00000006457,ENSSSCG00000040007,ENSSSCG00000010682,ENSSSCG00000011769,ENSSSCG00000012440,ENSSSCG00000001930,ENSSSCG00000033602,ENSSSCG00000026752,ENSSSCG00000022347,ENSSSCG00000027946,ENSSSCG00000004499,ENSSSCG00000010517,ENSSSCG00000007019,ENSSSCG00000009217,…
102	GO:0007031	GO:BP	peroxisome organization	0.0392929	29	727	7	0.00962861	0.241379	ENSSSCG00000023391,ENSSSCG00000008387,ENSSSCG00000023091,ENSSSCG00000028620,ENSSSCG00000000530,ENSSSCG00000013267,ENSSSCG00000004134
103	GO:0043632	GO:BP	modification-dependent macromolecule catabolic process	0.0405337	452	727	41	0.0563961	0.090708	ENSSSCG00000009480,ENSSSCG00000010802,ENSSSCG00000005355,ENSSSCG00000004989,ENSSSCG00000015892,ENSSSCG00000033602,ENSSSCG00000004317,ENSSSCG00000014852,ENSSSCG00000002433,ENSSSCG00000012621,ENSSSCG00000016212,ENSSSCG00000016653,ENSSSCG00000009466,ENSSSCG00000005038,ENSSSCG00000021005,ENSSSCG00000010288,ENSSSCG00000010121,ENSSSCG00000011494,ENSSSCG00000006984,ENSSSCG00000015424,ENSSSCG00000023110,…
104	GO:0051603	GO:BP	proteolysis involved in cellular protein catabolic process	0.0428166	526	727	46	0.0632737	0.0874525	ENSSSCG00000009480,ENSSSCG00000010802,ENSSSCG00000004989,ENSSSCG00000015892,ENSSSCG00000033602,ENSSSCG00000004317,ENSSSCG00000014852,ENSSSCG00000034414,ENSSSCG00000002433,ENSSSCG00000012621,ENSSSCG00000016212,ENSSSCG00000023391,ENSSSCG00000016653,ENSSSCG00000009466,ENSSSCG00000005038,ENSSSCG00000021005,ENSSSCG00000010288,ENSSSCG00000010121,ENSSSCG00000011494,ENSSSCG00000006984,ENSSSCG00000015424,…
105	GO:0019439	GO:BP	aromatic compound catabolic process	0.043115	287	727	29	0.03989	0.101045	ENSSSCG00000005355,ENSSSCG00000023126,ENSSSCG00000006079,ENSSSCG00000011769,ENSSSCG00000006752,ENSSSCG00000000839,ENSSSCG00000039798,ENSSSCG00000028304,ENSSSCG00000026153,ENSSSCG00000010060,ENSSSCG00000003630,ENSSSCG00000021067,ENSSSCG00000012973,ENSSSCG00000034942,ENSSSCG00000004506,ENSSSCG00000016512,ENSSSCG00000011250,ENSSSCG00000006729,ENSSSCG00000010877,ENSSSCG00000006925,ENSSSCG00000010132,…
106	GO:0006511	GO:BP	ubiquitin-dependent protein catabolic process	0.043115	441	727	40	0.0550206	0.0907029	ENSSSCG00000009480,ENSSSCG00000010802,ENSSSCG00000004989,ENSSSCG00000015892,ENSSSCG00000033602,ENSSSCG00000004317,ENSSSCG00000014852,ENSSSCG00000002433,ENSSSCG00000012621,ENSSSCG00000016212,ENSSSCG00000016653,ENSSSCG00000009466,ENSSSCG00000005038,ENSSSCG00000021005,ENSSSCG00000010288,ENSSSCG00000010121,ENSSSCG00000011494,ENSSSCG00000006984,ENSSSCG00000015424,ENSSSCG00000023110,ENSSSCG00000005904,…
107	GO:1902110	GO:BP	positive regulation of mitochondrial membrane permeability involved in apoptotic process	0.043115	15	727	5	0.00687758	0.333333	ENSSSCG00000032684,ENSSSCG00000012623,ENSSSCG00000004510,ENSSSCG00000010551,ENSSSCG00000027072
108	GO:1901361	GO:BP	organic cyclic compound catabolic process	0.043115	301	727	30	0.0412655	0.0996678	ENSSSCG00000005355,ENSSSCG00000023126,ENSSSCG00000006079,ENSSSCG00000011769,ENSSSCG00000006752,ENSSSCG00000000839,ENSSSCG00000039798,ENSSSCG00000028304,ENSSSCG00000026153,ENSSSCG00000010060,ENSSSCG00000003630,ENSSSCG00000021067,ENSSSCG00000012973,ENSSSCG00000034942,ENSSSCG00000004506,ENSSSCG00000016512,ENSSSCG00000011250,ENSSSCG00000006729,ENSSSCG00000010877,ENSSSCG00000028637,ENSSSCG00000006925,…
109	GO:1901028	GO:BP	regulation of mitochondrial outer membrane permeabilization involved in apoptotic signaling pathway	0.043115	9	727	4	0.00550206	0.444444	ENSSSCG00000032684,ENSSSCG00000012623,ENSSSCG00000004510,ENSSSCG00000027072
110	GO:0072663	GO:BP	establishment of protein localization to peroxisome	0.043115	15	727	5	0.00687758	0.333333	ENSSSCG00000023391,ENSSSCG00000008387,ENSSSCG00000023091,ENSSSCG00000013267,ENSSSCG00000004134
111	GO:0072662	GO:BP	protein localization to peroxisome	0.043115	15	727	5	0.00687758	0.333333	ENSSSCG00000023391,ENSSSCG00000008387,ENSSSCG00000023091,ENSSSCG00000013267,ENSSSCG00000004134
112	GO:0006625	GO:BP	protein targeting to peroxisome	0.043115	15	727	5	0.00687758	0.333333	ENSSSCG00000023391,ENSSSCG00000008387,ENSSSCG00000023091,ENSSSCG00000013267,ENSSSCG00000004134
113	GO:0046483	GO:BP	heterocycle metabolic process	0.043115	3666	727	235	0.323246	0.0641026	ENSSSCG00000011640,ENSSSCG00000012382,ENSSSCG00000015570,ENSSSCG00000032265,ENSSSCG00000016275,ENSSSCG00000016705,ENSSSCG00000010802,ENSSSCG00000005355,ENSSSCG00000037918,ENSSSCG00000004577,ENSSSCG00000006487,ENSSSCG00000009519,ENSSSCG00000036236,ENSSSCG00000023126,ENSSSCG00000010682,ENSSSCG00000006079,ENSSSCG00000011769,ENSSSCG00000012440,ENSSSCG00000015892,ENSSSCG00000001930,ENSSSCG00000026752,…
114	GO:0060485	GO:BP	mesenchyme development	0.0458144	184	727	21	0.0288858	0.11413	ENSSSCG00000022347,ENSSSCG00000009217,ENSSSCG00000028304,ENSSSCG00000020725,ENSSSCG00000036115,ENSSSCG00000000104,ENSSSCG00000010189,ENSSSCG00000034357,ENSSSCG00000033608,ENSSSCG00000010576,ENSSSCG00000003520,ENSSSCG00000009477,ENSSSCG00000004699,ENSSSCG00000015815,ENSSSCG00000020970,ENSSSCG00000011440,ENSSSCG00000016703,ENSSSCG00000032007,ENSSSCG00000010638,ENSSSCG00000025561,ENSSSCG00000001440
115	GO:0006793	GO:BP	phosphorus metabolic process	0.0468936	1951	727	135	0.185695	0.0691953	ENSSSCG00000011640,ENSSSCG00000012382,ENSSSCG00000040183,ENSSSCG00000007282,ENSSSCG00000023264,ENSSSCG00000036236,ENSSSCG00000023126,ENSSSCG00000006457,ENSSSCG00000040007,ENSSSCG00000010682,ENSSSCG00000011769,ENSSSCG00000012440,ENSSSCG00000001930,ENSSSCG00000033602,ENSSSCG00000026752,ENSSSCG00000022347,ENSSSCG00000027946,ENSSSCG00000004499,ENSSSCG00000010517,ENSSSCG00000007019,ENSSSCG00000009217,…
116	GO:0031323	GO:BP	regulation of cellular metabolic process	0.0497358	3784	727	241	0.331499	0.0636892	ENSSSCG00000011640,ENSSSCG00000012382,ENSSSCG00000015570,ENSSSCG00000040183,ENSSSCG00000016094,ENSSSCG00000009480,ENSSSCG00000032265,ENSSSCG00000016275,ENSSSCG00000016705,ENSSSCG00000010802,ENSSSCG00000005355,ENSSSCG00000037918,ENSSSCG00000004577,ENSSSCG00000014296,ENSSSCG00000006487,ENSSSCG00000009519,ENSSSCG00000023264,ENSSSCG00000023126,ENSSSCG00000006457,ENSSSCG00000010682,ENSSSCG00000006079,…
117	GO:0005739	GO:CC	mitochondrion	1.94597e-16	1061	727	129	0.177442	0.121583	ENSSSCG00000009405,ENSSSCG00000009480,ENSSSCG00000004063,ENSSSCG00000011653,ENSSSCG00000038086,ENSSSCG00000018094,ENSSSCG00000014296,ENSSSCG00000001862,ENSSSCG00000023264,ENSSSCG00000010682,ENSSSCG00000006079,ENSSSCG00000002354,ENSSSCG00000018087,ENSSSCG00000008035,ENSSSCG00000040317,ENSSSCG00000038444,ENSSSCG00000010541,ENSSSCG00000032684,ENSSSCG00000003776,ENSSSCG00000038826,ENSSSCG00000010345,…
118	GO:0043231	GO:CC	intracellular membrane-bounded organelle	3.04892e-11	7346	727	491	0.675378	0.0668391	ENSSSCG00000021084,ENSSSCG00000011640,ENSSSCG00000015570,ENSSSCG00000009405,ENSSSCG00000040183,ENSSSCG00000009480,ENSSSCG00000032265,ENSSSCG00000004419,ENSSSCG00000040743,ENSSSCG00000007282,ENSSSCG00000004063,ENSSSCG00000016275,ENSSSCG00000011653,ENSSSCG00000016705,ENSSSCG00000038086,ENSSSCG00000020858,ENSSSCG00000010802,ENSSSCG00000005355,ENSSSCG00000018094,ENSSSCG00000037918,ENSSSCG00000004577,…
119	GO:0005622	GO:CC	intracellular anatomical structure	5.32465e-11	9245	727	583	0.801926	0.0630611	ENSSSCG00000021084,ENSSSCG00000011640,ENSSSCG00000012382,ENSSSCG00000015570,ENSSSCG00000009405,ENSSSCG00000040183,ENSSSCG00000016094,ENSSSCG00000009480,ENSSSCG00000032265,ENSSSCG00000004419,ENSSSCG00000040743,ENSSSCG00000007282,ENSSSCG00000004063,ENSSSCG00000016275,ENSSSCG00000011653,ENSSSCG00000016705,ENSSSCG00000038086,ENSSSCG00000020858,ENSSSCG00000010802,ENSSSCG00000005355,ENSSSCG00000018094,…
120	GO:0005737	GO:CC	cytoplasm	5.58979e-11	7041	727	473	0.650619	0.067178	ENSSSCG00000021084,ENSSSCG00000011640,ENSSSCG00000012382,ENSSSCG00000015570,ENSSSCG00000009405,ENSSSCG00000040183,ENSSSCG00000016094,ENSSSCG00000009480,ENSSSCG00000040743,ENSSSCG00000007282,ENSSSCG00000004063,ENSSSCG00000016275,ENSSSCG00000011653,ENSSSCG00000038086,ENSSSCG00000020858,ENSSSCG00000010802,ENSSSCG00000005355,ENSSSCG00000018094,ENSSSCG00000037918,ENSSSCG00000004577,ENSSSCG00000014296,…
121	GO:0043227	GO:CC	membrane-bounded organelle	5.13594e-10	7629	727	499	0.686382	0.0654083	ENSSSCG00000021084,ENSSSCG00000011640,ENSSSCG00000015570,ENSSSCG00000009405,ENSSSCG00000040183,ENSSSCG00000009480,ENSSSCG00000032265,ENSSSCG00000004419,ENSSSCG00000040743,ENSSSCG00000007282,ENSSSCG00000004063,ENSSSCG00000016275,ENSSSCG00000011653,ENSSSCG00000016705,ENSSSCG00000038086,ENSSSCG00000020858,ENSSSCG00000010802,ENSSSCG00000005355,ENSSSCG00000018094,ENSSSCG00000037918,ENSSSCG00000004577,…
122	GO:0098798	GO:CC	mitochondrial protein-containing complex	2.56058e-09	216	727	39	0.0536451	0.180556	ENSSSCG00000018094,ENSSSCG00000018087,ENSSSCG00000038826,ENSSSCG00000004499,ENSSSCG00000007984,ENSSSCG00000012623,ENSSSCG00000030578,ENSSSCG00000011356,ENSSSCG00000018075,ENSSSCG00000012459,ENSSSCG00000008466,ENSSSCG00000018091,ENSSSCG00000020926,ENSSSCG00000027974,ENSSSCG00000011770,ENSSSCG00000015422,ENSSSCG00000018081,ENSSSCG00000027432,ENSSSCG00000015443,ENSSSCG00000018069,ENSSSCG00000000405,…
123	GO:0043229	GO:CC	intracellular organelle	2.9449e-09	8158	727	522	0.718019	0.0639863	ENSSSCG00000021084,ENSSSCG00000011640,ENSSSCG00000012382,ENSSSCG00000015570,ENSSSCG00000009405,ENSSSCG00000040183,ENSSSCG00000009480,ENSSSCG00000032265,ENSSSCG00000004419,ENSSSCG00000040743,ENSSSCG00000007282,ENSSSCG00000004063,ENSSSCG00000016275,ENSSSCG00000011653,ENSSSCG00000016705,ENSSSCG00000038086,ENSSSCG00000020858,ENSSSCG00000010802,ENSSSCG00000005355,ENSSSCG00000018094,ENSSSCG00000037918,…
124	GO:0043226	GO:CC	organelle	5.69607e-09	8347	727	530	0.729023	0.0634959	ENSSSCG00000021084,ENSSSCG00000011640,ENSSSCG00000012382,ENSSSCG00000015570,ENSSSCG00000009405,ENSSSCG00000040183,ENSSSCG00000009480,ENSSSCG00000032265,ENSSSCG00000004419,ENSSSCG00000040743,ENSSSCG00000007282,ENSSSCG00000004063,ENSSSCG00000016275,ENSSSCG00000011653,ENSSSCG00000016705,ENSSSCG00000038086,ENSSSCG00000020858,ENSSSCG00000010802,ENSSSCG00000005355,ENSSSCG00000018094,ENSSSCG00000037918,…
125	GO:0019866	GO:CC	organelle inner membrane	8.63356e-08	277	727	42	0.0577717	0.151625	ENSSSCG00000004063,ENSSSCG00000018094,ENSSSCG00000002354,ENSSSCG00000018087,ENSSSCG00000010541,ENSSSCG00000032684,ENSSSCG00000038826,ENSSSCG00000010345,ENSSSCG00000004499,ENSSSCG00000012623,ENSSSCG00000039909,ENSSSCG00000011356,ENSSSCG00000033037,ENSSSCG00000018075,ENSSSCG00000001520,ENSSSCG00000012459,ENSSSCG00000032129,ENSSSCG00000012424,ENSSSCG00000008466,ENSSSCG00000020686,ENSSSCG00000018091,…
126	GO:0031966	GO:CC	mitochondrial membrane	2.37932e-07	366	727	49	0.0674003	0.13388	ENSSSCG00000004063,ENSSSCG00000018094,ENSSSCG00000014296,ENSSSCG00000002354,ENSSSCG00000018087,ENSSSCG00000010541,ENSSSCG00000032684,ENSSSCG00000003776,ENSSSCG00000038826,ENSSSCG00000010345,ENSSSCG00000004499,ENSSSCG00000012623,ENSSSCG00000011356,ENSSSCG00000033037,ENSSSCG00000004033,ENSSSCG00000018075,ENSSSCG00000012459,ENSSSCG00000006049,ENSSSCG00000032129,ENSSSCG00000012424,ENSSSCG00000008466,…
127	GO:0031090	GO:CC	organelle membrane	3.24967e-07	1727	727	147	0.202201	0.0851187	ENSSSCG00000009480,ENSSSCG00000007282,ENSSSCG00000004063,ENSSSCG00000020858,ENSSSCG00000005355,ENSSSCG00000018094,ENSSSCG00000014296,ENSSSCG00000036236,ENSSSCG00000011631,ENSSSCG00000040007,ENSSSCG00000002354,ENSSSCG00000018087,ENSSSCG00000002025,ENSSSCG00000010541,ENSSSCG00000006752,ENSSSCG00000032684,ENSSSCG00000003776,ENSSSCG00000038826,ENSSSCG00000010345,ENSSSCG00000022869,ENSSSCG00000004499,…
128	GO:0005740	GO:CC	mitochondrial envelope	3.58206e-07	396	727	51	0.0701513	0.128788	ENSSSCG00000004063,ENSSSCG00000018094,ENSSSCG00000014296,ENSSSCG00000002354,ENSSSCG00000018087,ENSSSCG00000010541,ENSSSCG00000032684,ENSSSCG00000003776,ENSSSCG00000038826,ENSSSCG00000010345,ENSSSCG00000004499,ENSSSCG00000012623,ENSSSCG00000011356,ENSSSCG00000033037,ENSSSCG00000004033,ENSSSCG00000018075,ENSSSCG00000012459,ENSSSCG00000006049,ENSSSCG00000032129,ENSSSCG00000012424,ENSSSCG00000008466,…
129	GO:0005759	GO:CC	mitochondrial matrix	4.01309e-07	199	727	33	0.045392	0.165829	ENSSSCG00000011653,ENSSSCG00000001862,ENSSSCG00000040317,ENSSSCG00000003776,ENSSSCG00000007984,ENSSSCG00000012623,ENSSSCG00000030578,ENSSSCG00000006192,ENSSSCG00000016156,ENSSSCG00000027974,ENSSSCG00000011770,ENSSSCG00000015422,ENSSSCG00000007307,ENSSSCG00000027432,ENSSSCG00000023595,ENSSSCG00000015443,ENSSSCG00000015056,ENSSSCG00000025881,ENSSSCG00000016971,ENSSSCG00000011501,ENSSSCG00000016349,…
130	GO:0005743	GO:CC	mitochondrial inner membrane	4.4592e-07	243	727	37	0.0508941	0.152263	ENSSSCG00000004063,ENSSSCG00000018094,ENSSSCG00000002354,ENSSSCG00000018087,ENSSSCG00000010541,ENSSSCG00000032684,ENSSSCG00000038826,ENSSSCG00000010345,ENSSSCG00000004499,ENSSSCG00000012623,ENSSSCG00000011356,ENSSSCG00000033037,ENSSSCG00000018075,ENSSSCG00000012459,ENSSSCG00000032129,ENSSSCG00000012424,ENSSSCG00000008466,ENSSSCG00000020686,ENSSSCG00000018091,ENSSSCG00000020926,ENSSSCG00000011770,…
131	GO:0031967	GO:CC	organelle envelope	4.4592e-07	666	727	72	0.0990371	0.108108	ENSSSCG00000021084,ENSSSCG00000004063,ENSSSCG00000018094,ENSSSCG00000014296,ENSSSCG00000002354,ENSSSCG00000018087,ENSSSCG00000038444,ENSSSCG00000005688,ENSSSCG00000010541,ENSSSCG00000032684,ENSSSCG00000003776,ENSSSCG00000038826,ENSSSCG00000010345,ENSSSCG00000004499,ENSSSCG00000012623,ENSSSCG00000039909,ENSSSCG00000025430,ENSSSCG00000006260,ENSSSCG00000011356,ENSSSCG00000033037,ENSSSCG00000004033,…
132	GO:0031975	GO:CC	envelope	4.4592e-07	666	727	72	0.0990371	0.108108	ENSSSCG00000021084,ENSSSCG00000004063,ENSSSCG00000018094,ENSSSCG00000014296,ENSSSCG00000002354,ENSSSCG00000018087,ENSSSCG00000038444,ENSSSCG00000005688,ENSSSCG00000010541,ENSSSCG00000032684,ENSSSCG00000003776,ENSSSCG00000038826,ENSSSCG00000010345,ENSSSCG00000004499,ENSSSCG00000012623,ENSSSCG00000039909,ENSSSCG00000025430,ENSSSCG00000006260,ENSSSCG00000011356,ENSSSCG00000033037,ENSSSCG00000004033,…
133	GO:1905369	GO:CC	endopeptidase complex	6.68611e-06	63	727	16	0.0220083	0.253968	ENSSSCG00000007282,ENSSSCG00000015892,ENSSSCG00000002433,ENSSSCG00000005038,ENSSSCG00000011494,ENSSSCG00000015424,ENSSSCG00000026706,ENSSSCG00000039582,ENSSSCG00000005590,ENSSSCG00000013391,ENSSSCG00000005300,ENSSSCG00000031452,ENSSSCG00000005072,ENSSSCG00000008412,ENSSSCG00000017273,ENSSSCG00000016272
134	GO:0031301	GO:CC	integral component of organelle membrane	8.31349e-06	250	727	35	0.0481431	0.14	ENSSSCG00000007282,ENSSSCG00000018094,ENSSSCG00000036236,ENSSSCG00000002025,ENSSSCG00000010345,ENSSSCG00000009217,ENSSSCG00000039909,ENSSSCG00000001520,ENSSSCG00000012459,ENSSSCG00000027051,ENSSSCG00000006871,ENSSSCG00000026744,ENSSSCG00000032481,ENSSSCG00000008387,ENSSSCG00000000469,ENSSSCG00000010288,ENSSSCG00000016210,ENSSSCG00000000072,ENSSSCG00000009945,ENSSSCG00000026706,ENSSSCG00000013267,…
135	GO:0000502	GO:CC	proteasome complex	9.7039e-06	50	727	14	0.0192572	0.28	ENSSSCG00000015892,ENSSSCG00000002433,ENSSSCG00000005038,ENSSSCG00000011494,ENSSSCG00000015424,ENSSSCG00000039582,ENSSSCG00000005590,ENSSSCG00000013391,ENSSSCG00000005300,ENSSSCG00000031452,ENSSSCG00000005072,ENSSSCG00000008412,ENSSSCG00000017273,ENSSSCG00000016272
136	GO:0031300	GO:CC	intrinsic component of organelle membrane	2.34993e-05	262	727	35	0.0481431	0.133588	ENSSSCG00000007282,ENSSSCG00000018094,ENSSSCG00000036236,ENSSSCG00000002025,ENSSSCG00000010345,ENSSSCG00000009217,ENSSSCG00000039909,ENSSSCG00000001520,ENSSSCG00000012459,ENSSSCG00000027051,ENSSSCG00000006871,ENSSSCG00000026744,ENSSSCG00000032481,ENSSSCG00000008387,ENSSSCG00000000469,ENSSSCG00000010288,ENSSSCG00000016210,ENSSSCG00000000072,ENSSSCG00000009945,ENSSSCG00000026706,ENSSSCG00000013267,…
137	GO:1905368	GO:CC	peptidase complex	3.04557e-05	88	727	18	0.0247593	0.204545	ENSSSCG00000007282,ENSSSCG00000015892,ENSSSCG00000038444,ENSSSCG00000002433,ENSSSCG00000005038,ENSSSCG00000011494,ENSSSCG00000015424,ENSSSCG00000026706,ENSSSCG00000039582,ENSSSCG00000005590,ENSSSCG00000013391,ENSSSCG00000005300,ENSSSCG00000031452,ENSSSCG00000005072,ENSSSCG00000011551,ENSSSCG00000008412,ENSSSCG00000017273,ENSSSCG00000016272
138	GO:0098800	GO:CC	inner mitochondrial membrane protein complex	4.104e-05	118	727	21	0.0288858	0.177966	ENSSSCG00000018094,ENSSSCG00000018087,ENSSSCG00000038826,ENSSSCG00000004499,ENSSSCG00000011356,ENSSSCG00000018075,ENSSSCG00000012459,ENSSSCG00000008466,ENSSSCG00000018091,ENSSSCG00000020926,ENSSSCG00000011770,ENSSSCG00000018081,ENSSSCG00000018069,ENSSSCG00000000405,ENSSSCG00000037772,ENSSSCG00000027085,ENSSSCG00000018082,ENSSSCG00000016349,ENSSSCG00000007947,ENSSSCG00000006358,ENSSSCG00000018084
139	GO:0042579	GO:CC	microbody	5.26991e-05	83	727	17	0.0233838	0.204819	ENSSSCG00000023264,ENSSSCG00000006079,ENSSSCG00000023391,ENSSSCG00000017198,ENSSSCG00000014080,ENSSSCG00000008724,ENSSSCG00000008387,ENSSSCG00000011250,ENSSSCG00000023091,ENSSSCG00000028620,ENSSSCG00000000072,ENSSSCG00000040296,ENSSSCG00000000530,ENSSSCG00000013267,ENSSSCG00000035619,ENSSSCG00000004134,ENSSSCG00000010259
140	GO:0005777	GO:CC	peroxisome	5.26991e-05	83	727	17	0.0233838	0.204819	ENSSSCG00000023264,ENSSSCG00000006079,ENSSSCG00000023391,ENSSSCG00000017198,ENSSSCG00000014080,ENSSSCG00000008724,ENSSSCG00000008387,ENSSSCG00000011250,ENSSSCG00000023091,ENSSSCG00000028620,ENSSSCG00000000072,ENSSSCG00000040296,ENSSSCG00000000530,ENSSSCG00000013267,ENSSSCG00000035619,ENSSSCG00000004134,ENSSSCG00000010259
141	GO:1990204	GO:CC	oxidoreductase complex	8.24594e-05	95	727	18	0.0247593	0.189474	ENSSSCG00000018094,ENSSSCG00000001862,ENSSSCG00000018087,ENSSSCG00000038826,ENSSSCG00000031493,ENSSSCG00000011356,ENSSSCG00000018075,ENSSSCG00000018091,ENSSSCG00000020926,ENSSSCG00000015443,ENSSSCG00000018069,ENSSSCG00000027085,ENSSSCG00000025881,ENSSSCG00000016349,ENSSSCG00000001476,ENSSSCG00000004465,ENSSSCG00000006358,ENSSSCG00000018084
142	GO:1902494	GO:CC	catalytic complex	9.8578e-05	1081	727	93	0.127923	0.0860315	ENSSSCG00000040183,ENSSSCG00000007282,ENSSSCG00000011653,ENSSSCG00000010802,ENSSSCG00000005355,ENSSSCG00000018094,ENSSSCG00000001862,ENSSSCG00000036236,ENSSSCG00000040007,ENSSSCG00000004989,ENSSSCG00000018087,ENSSSCG00000015892,ENSSSCG00000026752,ENSSSCG00000038444,ENSSSCG00000038826,ENSSSCG00000004528,ENSSSCG00000022545,ENSSSCG00000040631,ENSSSCG00000031493,ENSSSCG00000011356,ENSSSCG00000018075,…
143	GO:0005746	GO:CC	mitochondrial respirasome	0.000219023	74	727	15	0.0206327	0.202703	ENSSSCG00000018094,ENSSSCG00000018087,ENSSSCG00000038826,ENSSSCG00000011356,ENSSSCG00000018075,ENSSSCG00000032129,ENSSSCG00000008466,ENSSSCG00000018091,ENSSSCG00000020926,ENSSSCG00000018069,ENSSSCG00000027085,ENSSSCG00000018082,ENSSSCG00000016349,ENSSSCG00000006358,ENSSSCG00000018084
144	GO:0098803	GO:CC	respiratory chain complex	0.000251078	75	727	15	0.0206327	0.2	ENSSSCG00000018094,ENSSSCG00000018087,ENSSSCG00000038826,ENSSSCG00000011356,ENSSSCG00000018075,ENSSSCG00000032129,ENSSSCG00000008466,ENSSSCG00000018091,ENSSSCG00000020926,ENSSSCG00000018069,ENSSSCG00000027085,ENSSSCG00000018082,ENSSSCG00000016349,ENSSSCG00000006358,ENSSSCG00000018084
145	GO:0005838	GO:CC	proteasome regulatory particle	0.00026021	16	727	7	0.00962861	0.4375	ENSSSCG00000015892,ENSSSCG00000002433,ENSSSCG00000005038,ENSSSCG00000011494,ENSSSCG00000015424,ENSSSCG00000017273,ENSSSCG00000016272
146	GO:0070469	GO:CC	respirasome	0.000277675	76	727	15	0.0206327	0.197368	ENSSSCG00000018094,ENSSSCG00000018087,ENSSSCG00000038826,ENSSSCG00000011356,ENSSSCG00000018075,ENSSSCG00000032129,ENSSSCG00000008466,ENSSSCG00000018091,ENSSSCG00000020926,ENSSSCG00000018069,ENSSSCG00000027085,ENSSSCG00000018082,ENSSSCG00000016349,ENSSSCG00000006358,ENSSSCG00000018084
147	GO:0022624	GO:CC	proteasome accessory complex	0.00093001	19	727	7	0.00962861	0.368421	ENSSSCG00000015892,ENSSSCG00000002433,ENSSSCG00000005038,ENSSSCG00000011494,ENSSSCG00000015424,ENSSSCG00000017273,ENSSSCG00000016272
148	GO:0030176	GO:CC	integral component of endoplasmic reticulum membrane	0.00215477	111	727	17	0.0233838	0.153153	ENSSSCG00000007282,ENSSSCG00000036236,ENSSSCG00000009217,ENSSSCG00000039909,ENSSSCG00000027051,ENSSSCG00000032481,ENSSSCG00000010288,ENSSSCG00000009945,ENSSSCG00000026706,ENSSSCG00000006043,ENSSSCG00000015105,ENSSSCG00000037912,ENSSSCG00000032007,ENSSSCG00000013746,ENSSSCG00000011562,ENSSSCG00000024149,ENSSSCG00000032723
149	GO:0032991	GO:CC	protein-containing complex	0.00227677	3664	727	242	0.332875	0.066048	ENSSSCG00000011640,ENSSSCG00000040183,ENSSSCG00000032265,ENSSSCG00000007282,ENSSSCG00000016275,ENSSSCG00000011653,ENSSSCG00000020858,ENSSSCG00000010802,ENSSSCG00000005355,ENSSSCG00000018094,ENSSSCG00000004577,ENSSSCG00000014296,ENSSSCG00000001862,ENSSSCG00000006487,ENSSSCG00000036236,ENSSSCG00000032312,ENSSSCG00000040007,ENSSSCG00000010682,ENSSSCG00000011769,ENSSSCG00000004989,ENSSSCG00000002354,…
150	GO:0043233	GO:CC	organelle lumen	0.00235632	3064	727	207	0.284732	0.0675587	ENSSSCG00000040183,ENSSSCG00000016275,ENSSSCG00000011653,ENSSSCG00000016705,ENSSSCG00000010802,ENSSSCG00000005355,ENSSSCG00000037918,ENSSSCG00000004577,ENSSSCG00000001862,ENSSSCG00000023126,ENSSSCG00000000900,ENSSSCG00000040317,ENSSSCG00000026752,ENSSSCG00000038444,ENSSSCG00000005688,ENSSSCG00000008785,ENSSSCG00000003776,ENSSSCG00000034630,ENSSSCG00000004528,ENSSSCG00000007984,ENSSSCG00000012623,…
151	GO:0070013	GO:CC	intracellular organelle lumen	0.00235632	3064	727	207	0.284732	0.0675587	ENSSSCG00000040183,ENSSSCG00000016275,ENSSSCG00000011653,ENSSSCG00000016705,ENSSSCG00000010802,ENSSSCG00000005355,ENSSSCG00000037918,ENSSSCG00000004577,ENSSSCG00000001862,ENSSSCG00000023126,ENSSSCG00000000900,ENSSSCG00000040317,ENSSSCG00000026752,ENSSSCG00000038444,ENSSSCG00000005688,ENSSSCG00000008785,ENSSSCG00000003776,ENSSSCG00000034630,ENSSSCG00000004528,ENSSSCG00000007984,ENSSSCG00000012623,…
152	GO:0031974	GO:CC	membrane-enclosed lumen	0.00235632	3064	727	207	0.284732	0.0675587	ENSSSCG00000040183,ENSSSCG00000016275,ENSSSCG00000011653,ENSSSCG00000016705,ENSSSCG00000010802,ENSSSCG00000005355,ENSSSCG00000037918,ENSSSCG00000004577,ENSSSCG00000001862,ENSSSCG00000023126,ENSSSCG00000000900,ENSSSCG00000040317,ENSSSCG00000026752,ENSSSCG00000038444,ENSSSCG00000005688,ENSSSCG00000008785,ENSSSCG00000003776,ENSSSCG00000034630,ENSSSCG00000004528,ENSSSCG00000007984,ENSSSCG00000012623,…
153	GO:0008540	GO:CC	proteasome regulatory particle, base subcomplex	0.0024624	6	727	4	0.00550206	0.666667	ENSSSCG00000002433,ENSSSCG00000005038,ENSSSCG00000015424,ENSSSCG00000016272
154	GO:0031227	GO:CC	intrinsic component of endoplasmic reticulum membrane	0.00316499	116	727	17	0.0233838	0.146552	ENSSSCG00000007282,ENSSSCG00000036236,ENSSSCG00000009217,ENSSSCG00000039909,ENSSSCG00000027051,ENSSSCG00000032481,ENSSSCG00000010288,ENSSSCG00000009945,ENSSSCG00000026706,ENSSSCG00000006043,ENSSSCG00000015105,ENSSSCG00000037912,ENSSSCG00000032007,ENSSSCG00000013746,ENSSSCG00000011562,ENSSSCG00000024149,ENSSSCG00000032723
155	GO:0005778	GO:CC	peroxisomal membrane	0.00351718	31	727	8	0.0110041	0.258065	ENSSSCG00000017198,ENSSSCG00000014080,ENSSSCG00000008387,ENSSSCG00000023091,ENSSSCG00000028620,ENSSSCG00000000072,ENSSSCG00000013267,ENSSSCG00000004134
156	GO:0031903	GO:CC	microbody membrane	0.00351718	31	727	8	0.0110041	0.258065	ENSSSCG00000017198,ENSSSCG00000014080,ENSSSCG00000008387,ENSSSCG00000023091,ENSSSCG00000028620,ENSSSCG00000000072,ENSSSCG00000013267,ENSSSCG00000004134
157	GO:0030062	GO:CC	mitochondrial tricarboxylic acid cycle enzyme complex	0.00496382	7	727	4	0.00550206	0.571429	ENSSSCG00000015443,ENSSSCG00000011501,ENSSSCG00000004465,ENSSSCG00000008247
158	GO:0110165	GO:CC	cellular anatomical entity	0.00677727	11763	727	662	0.910591	0.0562782	ENSSSCG00000021084,ENSSSCG00000011640,ENSSSCG00000012382,ENSSSCG00000015570,ENSSSCG00000009405,ENSSSCG00000040183,ENSSSCG00000016094,ENSSSCG00000009480,ENSSSCG00000032265,ENSSSCG00000004419,ENSSSCG00000040743,ENSSSCG00000007282,ENSSSCG00000004063,ENSSSCG00000032288,ENSSSCG00000016275,ENSSSCG00000011653,ENSSSCG00000016705,ENSSSCG00000038086,ENSSSCG00000020858,ENSSSCG00000010802,ENSSSCG00000005355,…
159	GO:0098827	GO:CC	endoplasmic reticulum subcompartment	0.00679354	508	727	46	0.0632737	0.0905512	ENSSSCG00000007282,ENSSSCG00000036236,ENSSSCG00000011631,ENSSSCG00000040007,ENSSSCG00000032684,ENSSSCG00000022869,ENSSSCG00000036476,ENSSSCG00000009217,ENSSSCG00000031299,ENSSSCG00000038320,ENSSSCG00000039909,ENSSSCG00000004033,ENSSSCG00000027051,ENSSSCG00000005319,ENSSSCG00000038081,ENSSSCG00000014080,ENSSSCG00000032481,ENSSSCG00000005083,ENSSSCG00000020885,ENSSSCG00000010288,ENSSSCG00000010121,…
160	GO:0042175	GO:CC	nuclear outer membrane-endoplasmic reticulum membrane network	0.00755667	511	727	46	0.0632737	0.0900196	ENSSSCG00000007282,ENSSSCG00000036236,ENSSSCG00000011631,ENSSSCG00000040007,ENSSSCG00000032684,ENSSSCG00000022869,ENSSSCG00000036476,ENSSSCG00000009217,ENSSSCG00000031299,ENSSSCG00000038320,ENSSSCG00000039909,ENSSSCG00000004033,ENSSSCG00000027051,ENSSSCG00000005319,ENSSSCG00000038081,ENSSSCG00000014080,ENSSSCG00000032481,ENSSSCG00000005083,ENSSSCG00000020885,ENSSSCG00000010288,ENSSSCG00000010121,…
161	GO:0005789	GO:CC	endoplasmic reticulum membrane	0.00819223	499	727	45	0.0618982	0.0901804	ENSSSCG00000007282,ENSSSCG00000036236,ENSSSCG00000011631,ENSSSCG00000040007,ENSSSCG00000032684,ENSSSCG00000022869,ENSSSCG00000036476,ENSSSCG00000009217,ENSSSCG00000031299,ENSSSCG00000038320,ENSSSCG00000039909,ENSSSCG00000004033,ENSSSCG00000027051,ENSSSCG00000005319,ENSSSCG00000038081,ENSSSCG00000014080,ENSSSCG00000032481,ENSSSCG00000005083,ENSSSCG00000020885,ENSSSCG00000010288,ENSSSCG00000010121,…
162	GO:0005575	GO:CC	cellular_component	0.0147375	11848	727	664	0.913343	0.0560432	ENSSSCG00000021084,ENSSSCG00000011640,ENSSSCG00000012382,ENSSSCG00000015570,ENSSSCG00000009405,ENSSSCG00000040183,ENSSSCG00000016094,ENSSSCG00000009480,ENSSSCG00000032265,ENSSSCG00000004419,ENSSSCG00000040743,ENSSSCG00000007282,ENSSSCG00000004063,ENSSSCG00000032288,ENSSSCG00000016275,ENSSSCG00000011653,ENSSSCG00000016705,ENSSSCG00000038086,ENSSSCG00000020858,ENSSSCG00000010802,ENSSSCG00000005355,…
163	GO:0070069	GO:CC	cytochrome complex	0.0147564	30	727	7	0.00962861	0.233333	ENSSSCG00000018094,ENSSSCG00000011356,ENSSSCG00000018075,ENSSSCG00000032129,ENSSSCG00000008466,ENSSSCG00000027085,ENSSSCG00000018082
164	GO:0098796	GO:CC	membrane protein complex	0.0164688	804	727	64	0.088033	0.079602	ENSSSCG00000011640,ENSSSCG00000007282,ENSSSCG00000018094,ENSSSCG00000014296,ENSSSCG00000036236,ENSSSCG00000000228,ENSSSCG00000018087,ENSSSCG00000038826,ENSSSCG00000004499,ENSSSCG00000012623,ENSSSCG00000009217,ENSSSCG00000022545,ENSSSCG00000036255,ENSSSCG00000020725,ENSSSCG00000039909,ENSSSCG00000031493,ENSSSCG00000011356,ENSSSCG00000017003,ENSSSCG00000018075,ENSSSCG00000012459,ENSSSCG00000000767,…
165	GO:0005783	GO:CC	endoplasmic reticulum	0.0190105	997	727	76	0.104539	0.0762287	ENSSSCG00000009480,ENSSSCG00000007282,ENSSSCG00000036236,ENSSSCG00000011631,ENSSSCG00000040007,ENSSSCG00000003790,ENSSSCG00000032684,ENSSSCG00000022869,ENSSSCG00000007019,ENSSSCG00000036476,ENSSSCG00000009217,ENSSSCG00000031299,ENSSSCG00000014628,ENSSSCG00000038320,ENSSSCG00000039909,ENSSSCG00000006260,ENSSSCG00000004033,ENSSSCG00000001520,ENSSSCG00000015772,ENSSSCG00000008801,ENSSSCG00000011496,…
166	GO:0005839	GO:CC	proteasome core complex	0.0255193	17	727	5	0.00687758	0.294118	ENSSSCG00000039582,ENSSSCG00000005590,ENSSSCG00000013391,ENSSSCG00000031452,ENSSSCG00000005072
167	GO:0005829	GO:CC	cytosol	0.0273078	2424	727	161	0.221458	0.0664191	ENSSSCG00000021084,ENSSSCG00000012382,ENSSSCG00000015570,ENSSSCG00000040183,ENSSSCG00000010802,ENSSSCG00000005355,ENSSSCG00000037918,ENSSSCG00000004577,ENSSSCG00000006487,ENSSSCG00000032595,ENSSSCG00000023264,ENSSSCG00000004216,ENSSSCG00000011631,ENSSSCG00000010682,ENSSSCG00000006079,ENSSSCG00000000900,ENSSSCG00000011769,ENSSSCG00000012440,ENSSSCG00000008785,ENSSSCG00000006752,ENSSSCG00000034630,…
168	GO:0005750	GO:CC	mitochondrial respiratory chain complex III	0.0304357	11	727	4	0.00550206	0.363636	ENSSSCG00000018094,ENSSSCG00000011356,ENSSSCG00000018075,ENSSSCG00000027085
169	GO:0045275	GO:CC	respiratory chain complex III	0.0304357	11	727	4	0.00550206	0.363636	ENSSSCG00000018094,ENSSSCG00000011356,ENSSSCG00000018075,ENSSSCG00000027085
170	GO:0140535	GO:CC	intracellular protein-containing complex	0.0352831	556	727	46	0.0632737	0.0827338	ENSSSCG00000040007,ENSSSCG00000004989,ENSSSCG00000015892,ENSSSCG00000038444,ENSSSCG00000030484,ENSSSCG00000002433,ENSSSCG00000012621,ENSSSCG00000003379,ENSSSCG00000036115,ENSSSCG00000012916,ENSSSCG00000032481,ENSSSCG00000000059,ENSSSCG00000000063,ENSSSCG00000037728,ENSSSCG00000005038,ENSSSCG00000004374,ENSSSCG00000014780,ENSSSCG00000011494,ENSSSCG00000015424,ENSSSCG00000021161,ENSSSCG00000009061,…
171	GO:0097149	GO:CC	centralspindlin complex	0.0392775	2	727	2	0.00275103	1	ENSSSCG00000000217,ENSSSCG00000035746
172	GO:0045244	GO:CC	succinate-CoA ligase complex (GDP-forming)	0.0392775	2	727	2	0.00275103	1	ENSSSCG00000011501,ENSSSCG00000008247
173	GO:0045239	GO:CC	tricarboxylic acid cycle enzyme complex	0.0392775	12	727	4	0.00550206	0.333333	ENSSSCG00000015443,ENSSSCG00000011501,ENSSSCG00000004465,ENSSSCG00000008247
174	GO:0042709	GO:CC	succinate-CoA ligase complex	0.0392775	2	727	2	0.00275103	1	ENSSSCG00000011501,ENSSSCG00000008247
175	GO:0019773	GO:CC	proteasome core complex, alpha-subunit complex	0.0392775	6	727	3	0.00412655	0.5	ENSSSCG00000039582,ENSSSCG00000013391,ENSSSCG00000005072
176	GO:0003824	GO:MF	catalytic activity	9.41246e-10	4157	727	311	0.427785	0.0748136	ENSSSCG00000009405,ENSSSCG00000040183,ENSSSCG00000011653,ENSSSCG00000038086,ENSSSCG00000020858,ENSSSCG00000010802,ENSSSCG00000018094,ENSSSCG00000001862,ENSSSCG00000006487,ENSSSCG00000032595,ENSSSCG00000009519,ENSSSCG00000023264,ENSSSCG00000036236,ENSSSCG00000004216,ENSSSCG00000032312,ENSSSCG00000011631,ENSSSCG00000040007,ENSSSCG00000010682,ENSSSCG00000006079,ENSSSCG00000026478,ENSSSCG00000012440,…
177	GO:0009055	GO:MF	electron transfer activity	9.41246e-10	42	727	18	0.0247593	0.428571	ENSSSCG00000018094,ENSSSCG00000001862,ENSSSCG00000016714,ENSSSCG00000018087,ENSSSCG00000038826,ENSSSCG00000031493,ENSSSCG00000018075,ENSSSCG00000032129,ENSSSCG00000008466,ENSSSCG00000018091,ENSSSCG00000020926,ENSSSCG00000018069,ENSSSCG00000027085,ENSSSCG00000018082,ENSSSCG00000016349,ENSSSCG00000008877,ENSSSCG00000006358,ENSSSCG00000018084
178	GO:0016491	GO:MF	oxidoreductase activity	1.88015e-08	554	727	69	0.0949106	0.124549	ENSSSCG00000018094,ENSSSCG00000001862,ENSSSCG00000023264,ENSSSCG00000010682,ENSSSCG00000012440,ENSSSCG00000002354,ENSSSCG00000016714,ENSSSCG00000018087,ENSSSCG00000008035,ENSSSCG00000010368,ENSSSCG00000040317,ENSSSCG00000005688,ENSSSCG00000010541,ENSSSCG00000003776,ENSSSCG00000038826,ENSSSCG00000000839,ENSSSCG00000031299,ENSSSCG00000038320,ENSSSCG00000002754,ENSSSCG00000031493,ENSSSCG00000018075,…
179	GO:0015453	GO:MF	oxidoreduction-driven active transmembrane transporter activity	6.24897e-06	30	727	12	0.0165062	0.4	ENSSSCG00000018094,ENSSSCG00000018087,ENSSSCG00000038826,ENSSSCG00000018075,ENSSSCG00000032129,ENSSSCG00000018091,ENSSSCG00000018069,ENSSSCG00000027085,ENSSSCG00000018082,ENSSSCG00000016349,ENSSSCG00000006358,ENSSSCG00000018084
180	GO:0015399	GO:MF	primary active transmembrane transporter activity	0.00050611	112	727	20	0.0275103	0.178571	ENSSSCG00000018094,ENSSSCG00000018087,ENSSSCG00000038826,ENSSSCG00000018075,ENSSSCG00000000767,ENSSSCG00000032129,ENSSSCG00000012424,ENSSSCG00000018091,ENSSSCG00000016210,ENSSSCG00000028620,ENSSSCG00000018069,ENSSSCG00000006054,ENSSSCG00000000405,ENSSSCG00000027085,ENSSSCG00000018082,ENSSSCG00000017874,ENSSSCG00000016349,ENSSSCG00000010158,ENSSSCG00000006358,ENSSSCG00000018084
181	GO:0003955	GO:MF	NAD(P)H dehydrogenase (quinone) activity	0.000659862	19	727	8	0.0110041	0.421053	ENSSSCG00000018087,ENSSSCG00000038826,ENSSSCG00000002754,ENSSSCG00000018091,ENSSSCG00000018069,ENSSSCG00000016349,ENSSSCG00000006358,ENSSSCG00000018084
182	GO:0003674	GO:MF	molecular_function	0.000724487	11128	727	642	0.883081	0.0576923	ENSSSCG00000021084,ENSSSCG00000011640,ENSSSCG00000012382,ENSSSCG00000015570,ENSSSCG00000009405,ENSSSCG00000040183,ENSSSCG00000016094,ENSSSCG00000009480,ENSSSCG00000032265,ENSSSCG00000004419,ENSSSCG00000040743,ENSSSCG00000007282,ENSSSCG00000032288,ENSSSCG00000016275,ENSSSCG00000011653,ENSSSCG00000016705,ENSSSCG00000038086,ENSSSCG00000020858,ENSSSCG00000010802,ENSSSCG00000005355,ENSSSCG00000018094,…
183	GO:0016651	GO:MF	oxidoreductase activity, acting on NAD(P)H	0.00129494	49	727	12	0.0165062	0.244898	ENSSSCG00000018087,ENSSSCG00000010541,ENSSSCG00000038826,ENSSSCG00000038320,ENSSSCG00000002754,ENSSSCG00000031493,ENSSSCG00000018091,ENSSSCG00000018069,ENSSSCG00000023141,ENSSSCG00000016349,ENSSSCG00000006358,ENSSSCG00000018084
184	GO:0016627	GO:MF	oxidoreductase activity, acting on the CH-CH group of donors	0.00175285	43	727	11	0.0151307	0.255814	ENSSSCG00000003776,ENSSSCG00000031299,ENSSSCG00000016156,ENSSSCG00000017198,ENSSSCG00000020686,ENSSSCG00000008724,ENSSSCG00000021067,ENSSSCG00000020926,ENSSSCG00000011250,ENSSSCG00000009916,ENSSSCG00000006126
185	GO:0008137	GO:MF	NADH dehydrogenase (ubiquinone) activity	0.0018364	17	727	7	0.00962861	0.411765	ENSSSCG00000018087,ENSSSCG00000038826,ENSSSCG00000018091,ENSSSCG00000018069,ENSSSCG00000016349,ENSSSCG00000006358,ENSSSCG00000018084
186	GO:0050136	GO:MF	NADH dehydrogenase (quinone) activity	0.0018364	17	727	7	0.00962861	0.411765	ENSSSCG00000018087,ENSSSCG00000038826,ENSSSCG00000018091,ENSSSCG00000018069,ENSSSCG00000016349,ENSSSCG00000006358,ENSSSCG00000018084
187	GO:0016655	GO:MF	oxidoreductase activity, acting on NAD(P)H, quinone or similar compound as acceptor	0.00225175	24	727	8	0.0110041	0.333333	ENSSSCG00000018087,ENSSSCG00000038826,ENSSSCG00000002754,ENSSSCG00000018091,ENSSSCG00000018069,ENSSSCG00000016349,ENSSSCG00000006358,ENSSSCG00000018084
188	GO:0003954	GO:MF	NADH dehydrogenase activity	0.00225175	18	727	7	0.00962861	0.388889	ENSSSCG00000018087,ENSSSCG00000038826,ENSSSCG00000018091,ENSSSCG00000018069,ENSSSCG00000016349,ENSSSCG00000006358,ENSSSCG00000018084
189	GO:0031625	GO:MF	ubiquitin protein ligase binding	0.00225175	210	727	27	0.0371389	0.128571	ENSSSCG00000033602,ENSSSCG00000032684,ENSSSCG00000012623,ENSSSCG00000014628,ENSSSCG00000004317,ENSSSCG00000014852,ENSSSCG00000020725,ENSSSCG00000011356,ENSSSCG00000012621,ENSSSCG00000010313,ENSSSCG00000010923,ENSSSCG00000006062,ENSSSCG00000034730,ENSSSCG00000023110,ENSSSCG00000005300,ENSSSCG00000037811,ENSSSCG00000005072,ENSSSCG00000016140,ENSSSCG00000040944,ENSSSCG00000009668,ENSSSCG00000032007,…
190	GO:0051540	GO:MF	metal cluster binding	0.00371662	49	727	11	0.0151307	0.22449	ENSSSCG00000038826,ENSSSCG00000001968,ENSSSCG00000020926,ENSSSCG00000000064,ENSSSCG00000007307,ENSSSCG00000027085,ENSSSCG00000001756,ENSSSCG00000035762,ENSSSCG00000008877,ENSSSCG00000006358,ENSSSCG00000007264
191	GO:0051536	GO:MF	iron-sulfur cluster binding	0.00371662	49	727	11	0.0151307	0.22449	ENSSSCG00000038826,ENSSSCG00000001968,ENSSSCG00000020926,ENSSSCG00000000064,ENSSSCG00000007307,ENSSSCG00000027085,ENSSSCG00000001756,ENSSSCG00000035762,ENSSSCG00000008877,ENSSSCG00000006358,ENSSSCG00000007264
192	GO:0044389	GO:MF	ubiquitin-like protein ligase binding	0.00439942	221	727	27	0.0371389	0.122172	ENSSSCG00000033602,ENSSSCG00000032684,ENSSSCG00000012623,ENSSSCG00000014628,ENSSSCG00000004317,ENSSSCG00000014852,ENSSSCG00000020725,ENSSSCG00000011356,ENSSSCG00000012621,ENSSSCG00000010313,ENSSSCG00000010923,ENSSSCG00000006062,ENSSSCG00000034730,ENSSSCG00000023110,ENSSSCG00000005300,ENSSSCG00000037811,ENSSSCG00000005072,ENSSSCG00000016140,ENSSSCG00000040944,ENSSSCG00000009668,ENSSSCG00000032007,…
193	GO:0050660	GO:MF	flavin adenine dinucleotide binding	0.00775664	72	727	13	0.0178817	0.180556	ENSSSCG00000001862,ENSSSCG00000002354,ENSSSCG00000008035,ENSSSCG00000003776,ENSSSCG00000038320,ENSSSCG00000016156,ENSSSCG00000017198,ENSSSCG00000020686,ENSSSCG00000008724,ENSSSCG00000010931,ENSSSCG00000002712,ENSSSCG00000009916,ENSSSCG00000015443
194	GO:0003988	GO:MF	acetyl-CoA C-acyltransferase activity	0.0079178	6	727	4	0.00550206	0.666667	ENSSSCG00000026153,ENSSSCG00000011250,ENSSSCG00000004510,ENSSSCG00000008569
195	GO:0000166	GO:MF	nucleotide binding	0.00870555	1547	727	115	0.158184	0.0743374	ENSSSCG00000009405,ENSSSCG00000040183,ENSSSCG00000020858,ENSSSCG00000001862,ENSSSCG00000006487,ENSSSCG00000032595,ENSSSCG00000023264,ENSSSCG00000032312,ENSSSCG00000012440,ENSSSCG00000002354,ENSSSCG00000001930,ENSSSCG00000008035,ENSSSCG00000010368,ENSSSCG00000033602,ENSSSCG00000003776,ENSSSCG00000009807,ENSSSCG00000004499,ENSSSCG00000004528,ENSSSCG00000001968,ENSSSCG00000038320,ENSSSCG00000016434,…
196	GO:1901265	GO:MF	nucleoside phosphate binding	0.00870555	1547	727	115	0.158184	0.0743374	ENSSSCG00000009405,ENSSSCG00000040183,ENSSSCG00000020858,ENSSSCG00000001862,ENSSSCG00000006487,ENSSSCG00000032595,ENSSSCG00000023264,ENSSSCG00000032312,ENSSSCG00000012440,ENSSSCG00000002354,ENSSSCG00000001930,ENSSSCG00000008035,ENSSSCG00000010368,ENSSSCG00000033602,ENSSSCG00000003776,ENSSSCG00000009807,ENSSSCG00000004499,ENSSSCG00000004528,ENSSSCG00000001968,ENSSSCG00000038320,ENSSSCG00000016434,…
197	GO:0004775	GO:MF	succinate-CoA ligase (ADP-forming) activity	0.00870555	3	727	3	0.00412655	1	ENSSSCG00000009405,ENSSSCG00000011501,ENSSSCG00000008247
198	GO:0004774	GO:MF	succinate-CoA ligase activity	0.00870555	3	727	3	0.00412655	1	ENSSSCG00000009405,ENSSSCG00000011501,ENSSSCG00000008247
199	GO:0004312	GO:MF	fatty acid synthase activity	0.00870555	11	727	5	0.00687758	0.454545	ENSSSCG00000036236,ENSSSCG00000029944,ENSSSCG00000011215,ENSSSCG00000035012,ENSSSCG00000024149
200	GO:0061631	GO:MF	ubiquitin conjugating enzyme activity	0.00870555	23	727	7	0.00962861	0.304348	ENSSSCG00000033602,ENSSSCG00000004317,ENSSSCG00000012621,ENSSSCG00000010923,ENSSSCG00000016564,ENSSSCG00000038953,ENSSSCG00000035622
201	GO:0015078	GO:MF	proton transmembrane transporter activity	0.00922802	76	727	13	0.0178817	0.171053	ENSSSCG00000018094,ENSSSCG00000004499,ENSSSCG00000012623,ENSSSCG00000039798,ENSSSCG00000018075,ENSSSCG00000000767,ENSSSCG00000032129,ENSSSCG00000018081,ENSSSCG00000006054,ENSSSCG00000000405,ENSSSCG00000037772,ENSSSCG00000027085,ENSSSCG00000018082
202	GO:0043167	GO:MF	ion binding	0.00922802	3597	727	236	0.324622	0.0656102	ENSSSCG00000021084,ENSSSCG00000011640,ENSSSCG00000009405,ENSSSCG00000040183,ENSSSCG00000020858,ENSSSCG00000018094,ENSSSCG00000001862,ENSSSCG00000006487,ENSSSCG00000032595,ENSSSCG00000009519,ENSSSCG00000023264,ENSSSCG00000032312,ENSSSCG00000011631,ENSSSCG00000026478,ENSSSCG00000012440,ENSSSCG00000002354,ENSSSCG00000001930,ENSSSCG00000008035,ENSSSCG00000033602,ENSSSCG00000040317,ENSSSCG00000015820,…
203	GO:0036094	GO:MF	small molecule binding	0.00952673	1750	727	127	0.174691	0.0725714	ENSSSCG00000009405,ENSSSCG00000040183,ENSSSCG00000020858,ENSSSCG00000001862,ENSSSCG00000006487,ENSSSCG00000032595,ENSSSCG00000023264,ENSSSCG00000032312,ENSSSCG00000012440,ENSSSCG00000002354,ENSSSCG00000001930,ENSSSCG00000008035,ENSSSCG00000010368,ENSSSCG00000033602,ENSSSCG00000003776,ENSSSCG00000009807,ENSSSCG00000004499,ENSSSCG00000004528,ENSSSCG00000001968,ENSSSCG00000038320,ENSSSCG00000016434,…
204	GO:0061650	GO:MF	ubiquitin-like protein conjugating enzyme activity	0.0117952	25	727	7	0.00962861	0.28	ENSSSCG00000033602,ENSSSCG00000004317,ENSSSCG00000012621,ENSSSCG00000010923,ENSSSCG00000016564,ENSSSCG00000038953,ENSSSCG00000035622
205	GO:0022804	GO:MF	active transmembrane transporter activity	0.0192953	263	727	28	0.0385144	0.106464	ENSSSCG00000004419,ENSSSCG00000032288,ENSSSCG00000018094,ENSSSCG00000018087,ENSSSCG00000038826,ENSSSCG00000012623,ENSSSCG00000039798,ENSSSCG00000018075,ENSSSCG00000000767,ENSSSCG00000032129,ENSSSCG00000012424,ENSSSCG00000018091,ENSSSCG00000016210,ENSSSCG00000028620,ENSSSCG00000018069,ENSSSCG00000006054,ENSSSCG00000000405,ENSSSCG00000027085,ENSSSCG00000018082,ENSSSCG00000009713,ENSSSCG00000017874,…
206	GO:0003985	GO:MF	acetyl-CoA C-acetyltransferase activity	0.0252917	4	727	3	0.00412655	0.75	ENSSSCG00000026153,ENSSSCG00000004510,ENSSSCG00000008569
207	GO:0016614	GO:MF	oxidoreductase activity, acting on CH-OH group of donors	0.0330269	99	727	14	0.0192572	0.141414	ENSSSCG00000023264,ENSSSCG00000005349,ENSSSCG00000003402,ENSSSCG00000014080,ENSSSCG00000005083,ENSSSCG00000011147,ENSSSCG00000002712,ENSSSCG00000025486,ENSSSCG00000004454,ENSSSCG00000040296,ENSSSCG00000004679,ENSSSCG00000001476,ENSSSCG00000028513,ENSSSCG00000006213
208	GO:0043168	GO:MF	anion binding	0.0330269	1679	727	119	0.163686	0.0708755	ENSSSCG00000009405,ENSSSCG00000040183,ENSSSCG00000020858,ENSSSCG00000001862,ENSSSCG00000006487,ENSSSCG00000032595,ENSSSCG00000032312,ENSSSCG00000012440,ENSSSCG00000002354,ENSSSCG00000001930,ENSSSCG00000008035,ENSSSCG00000033602,ENSSSCG00000005688,ENSSSCG00000003776,ENSSSCG00000009807,ENSSSCG00000004499,ENSSSCG00000001968,ENSSSCG00000038320,ENSSSCG00000016434,ENSSSCG00000020725,ENSSSCG00000039909,…
209	GO:0051539	GO:MF	4 iron, 4 sulfur cluster binding	0.041513	31	727	7	0.00962861	0.225806	ENSSSCG00000001968,ENSSSCG00000020926,ENSSSCG00000000064,ENSSSCG00000001756,ENSSSCG00000008877,ENSSSCG00000006358,ENSSSCG00000007264
210	GO:0016616	GO:MF	oxidoreductase activity, acting on the CH-OH group of donors, NAD or NADP as acceptor	0.042161	91	727	13	0.0178817	0.142857	ENSSSCG00000023264,ENSSSCG00000005349,ENSSSCG00000003402,ENSSSCG00000014080,ENSSSCG00000005083,ENSSSCG00000011147,ENSSSCG00000002712,ENSSSCG00000025486,ENSSSCG00000004454,ENSSSCG00000040296,ENSSSCG00000004679,ENSSSCG00000001476,ENSSSCG00000006213
211	GO:0046933	GO:MF	proton-transporting ATP synthase activity, rotational mechanism	0.045891	10	727	4	0.00550206	0.4	ENSSSCG00000004499,ENSSSCG00000018081,ENSSSCG00000000405,ENSSSCG00000037772
212	GO:0016421	GO:MF	CoA carboxylase activity	0.045891	5	727	3	0.00412655	0.6	ENSSSCG00000011653,ENSSSCG00000016971,ENSSSCG00000009522
213	GO:0016747	GO:MF	acyltransferase activity, transferring groups other than amino-acyl groups	0.045891	152	727	18	0.0247593	0.118421	ENSSSCG00000036236,ENSSSCG00000007019,ENSSSCG00000004033,ENSSSCG00000026153,ENSSSCG00000038081,ENSSSCG00000026744,ENSSSCG00000011250,ENSSSCG00000004510,ENSSSCG00000029944,ENSSSCG00000011215,ENSSSCG00000009061,ENSSSCG00000035012,ENSSSCG00000017339,ENSSSCG00000001435,ENSSSCG00000003851,ENSSSCG00000010631,ENSSSCG00000008569,ENSSSCG00000024149
214	GO:0003997	GO:MF	acyl-CoA oxidase activity	0.045891	5	727	3	0.00412655	0.6	ENSSSCG00000017198,ENSSSCG00000008724,ENSSSCG00000011250
215	GO:0048038	GO:MF	quinone binding	0.045891	10	727	4	0.00550206	0.4	ENSSSCG00000016076,ENSSSCG00000008877,ENSSSCG00000028513,ENSSSCG00000006358
216	GO:0016453	GO:MF	C-acetyltransferase activity	0.045891	5	727	3	0.00412655	0.6	ENSSSCG00000026153,ENSSSCG00000004510,ENSSSCG00000008569
217	KEGG:01200	KEGG	Carbon metabolism	2.41784e-14	101	727	32	0.0440165	0.316832	ENSSSCG00000009405,ENSSSCG00000011653,ENSSSCG00000038086,ENSSSCG00000023264,ENSSSCG00000012440,ENSSSCG00000001930,ENSSSCG00000010368,ENSSSCG00000010517,ENSSSCG00000026153,ENSSSCG00000003402,ENSSSCG00000035696,ENSSSCG00000017198,ENSSSCG00000022390,ENSSSCG00000020686,ENSSSCG00000008724,ENSSSCG00000020926,ENSSSCG00000000064,ENSSSCG00000021408,ENSSSCG00000025486,ENSSSCG00000032311,ENSSSCG00000011432,…
218	KEGG:01100	KEGG	Metabolic pathways	2.50684e-14	1226	727	135	0.185695	0.110114	ENSSSCG00000009405,ENSSSCG00000007282,ENSSSCG00000011653,ENSSSCG00000038086,ENSSSCG00000018094,ENSSSCG00000023264,ENSSSCG00000036236,ENSSSCG00000004216,ENSSSCG00000040007,ENSSSCG00000012440,ENSSSCG00000002354,ENSSSCG00000016714,ENSSSCG00000018087,ENSSSCG00000001930,ENSSSCG00000010368,ENSSSCG00000015820,ENSSSCG00000005688,ENSSSCG00000010541,ENSSSCG00000003776,ENSSSCG00000038826,ENSSSCG00000004499,…
219	KEGG:01212	KEGG	Fatty acid metabolism	1.91181e-10	54	727	20	0.0275103	0.37037	ENSSSCG00000038086,ENSSSCG00000036236,ENSSSCG00000003776,ENSSSCG00000031299,ENSSSCG00000026153,ENSSSCG00000016156,ENSSSCG00000017198,ENSSSCG00000008724,ENSSSCG00000011250,ENSSSCG00000004510,ENSSSCG00000029944,ENSSSCG00000009916,ENSSSCG00000011215,ENSSSCG00000040296,ENSSSCG00000035012,ENSSSCG00000001476,ENSSSCG00000003851,ENSSSCG00000008569,ENSSSCG00000024149,ENSSSCG00000010554
220	KEGG:05020	KEGG	Prion disease	1.03273e-09	223	727	40	0.0550206	0.179372	ENSSSCG00000018094,ENSSSCG00000014296,ENSSSCG00000016714,ENSSSCG00000018087,ENSSSCG00000015892,ENSSSCG00000038826,ENSSSCG00000004499,ENSSSCG00000012623,ENSSSCG00000031493,ENSSSCG00000011356,ENSSSCG00000018075,ENSSSCG00000002433,ENSSSCG00000010380,ENSSSCG00000036115,ENSSSCG00000032129,ENSSSCG00000008466,ENSSSCG00000020686,ENSSSCG00000018091,ENSSSCG00000020926,ENSSSCG00000018081,ENSSSCG00000005038,…
221	KEGG:05016	KEGG	Huntington disease	1.16147e-09	245	727	42	0.0577717	0.171429	ENSSSCG00000018094,ENSSSCG00000014296,ENSSSCG00000010585,ENSSSCG00000016714,ENSSSCG00000018087,ENSSSCG00000015892,ENSSSCG00000040317,ENSSSCG00000038826,ENSSSCG00000004499,ENSSSCG00000012623,ENSSSCG00000039909,ENSSSCG00000011356,ENSSSCG00000018075,ENSSSCG00000016566,ENSSSCG00000002433,ENSSSCG00000010380,ENSSSCG00000032129,ENSSSCG00000008466,ENSSSCG00000020686,ENSSSCG00000018091,ENSSSCG00000020926,…
222	KEGG:00640	KEGG	Propanoate metabolism	1.34754e-09	28	727	14	0.0192572	0.5	ENSSSCG00000009405,ENSSSCG00000011653,ENSSSCG00000038086,ENSSSCG00000004216,ENSSSCG00000035696,ENSSSCG00000017198,ENSSSCG00000008724,ENSSSCG00000009916,ENSSSCG00000015443,ENSSSCG00000040296,ENSSSCG00000011501,ENSSSCG00000009522,ENSSSCG00000004465,ENSSSCG00000008247
223	KEGG:05010	KEGG	Alzheimer disease	1.34754e-09	310	727	48	0.0660248	0.154839	ENSSSCG00000018094,ENSSSCG00000014296,ENSSSCG00000016714,ENSSSCG00000018087,ENSSSCG00000015892,ENSSSCG00000022347,ENSSSCG00000038826,ENSSSCG00000004499,ENSSSCG00000012623,ENSSSCG00000014628,ENSSSCG00000022545,ENSSSCG00000040631,ENSSSCG00000039909,ENSSSCG00000011356,ENSSSCG00000018075,ENSSSCG00000002433,ENSSSCG00000010380,ENSSSCG00000036115,ENSSSCG00000032129,ENSSSCG00000008466,ENSSSCG00000020686,…
224	KEGG:05012	KEGG	Parkinson disease	4.07296e-09	218	727	38	0.0522696	0.174312	ENSSSCG00000018094,ENSSSCG00000014296,ENSSSCG00000016714,ENSSSCG00000018087,ENSSSCG00000015892,ENSSSCG00000038826,ENSSSCG00000004499,ENSSSCG00000012623,ENSSSCG00000022545,ENSSSCG00000004317,ENSSSCG00000039909,ENSSSCG00000011356,ENSSSCG00000018075,ENSSSCG00000002433,ENSSSCG00000010380,ENSSSCG00000032129,ENSSSCG00000008466,ENSSSCG00000020686,ENSSSCG00000018091,ENSSSCG00000020926,ENSSSCG00000018081,…
225	KEGG:05022	KEGG	Pathways of neurodegeneration - multiple diseases	9.90608e-08	377	727	50	0.0687758	0.132626	ENSSSCG00000018094,ENSSSCG00000014296,ENSSSCG00000023126,ENSSSCG00000010585,ENSSSCG00000016714,ENSSSCG00000018087,ENSSSCG00000015892,ENSSSCG00000022347,ENSSSCG00000038826,ENSSSCG00000004499,ENSSSCG00000012623,ENSSSCG00000022545,ENSSSCG00000004317,ENSSSCG00000039909,ENSSSCG00000011356,ENSSSCG00000018075,ENSSSCG00000002433,ENSSSCG00000010380,ENSSSCG00000036115,ENSSSCG00000032129,ENSSSCG00000008466,…
226	KEGG:05014	KEGG	Amyotrophic lateral sclerosis	1.02208e-07	288	727	42	0.0577717	0.145833	ENSSSCG00000018094,ENSSSCG00000014296,ENSSSCG00000023126,ENSSSCG00000010585,ENSSSCG00000016714,ENSSSCG00000018087,ENSSSCG00000015892,ENSSSCG00000038826,ENSSSCG00000004499,ENSSSCG00000039909,ENSSSCG00000011356,ENSSSCG00000018075,ENSSSCG00000002433,ENSSSCG00000036115,ENSSSCG00000032129,ENSSSCG00000008466,ENSSSCG00000020686,ENSSSCG00000018091,ENSSSCG00000020926,ENSSSCG00000010189,ENSSSCG00000018081,…
227	KEGG:00190	KEGG	Oxidative phosphorylation	1.07551e-07	111	727	24	0.0330124	0.216216	ENSSSCG00000018094,ENSSSCG00000016714,ENSSSCG00000018087,ENSSSCG00000010541,ENSSSCG00000038826,ENSSSCG00000004499,ENSSSCG00000011356,ENSSSCG00000018075,ENSSSCG00000000767,ENSSSCG00000032129,ENSSSCG00000008466,ENSSSCG00000020686,ENSSSCG00000018091,ENSSSCG00000020926,ENSSSCG00000018081,ENSSSCG00000018069,ENSSSCG00000006054,ENSSSCG00000000405,ENSSSCG00000037772,ENSSSCG00000027085,ENSSSCG00000018082,…
228	KEGG:00280	KEGG	Valine, leucine and isoleucine degradation	1.5859e-07	45	727	15	0.0206327	0.333333	ENSSSCG00000011653,ENSSSCG00000038086,ENSSSCG00000003776,ENSSSCG00000026153,ENSSSCG00000035696,ENSSSCG00000011250,ENSSSCG00000004510,ENSSSCG00000009916,ENSSSCG00000015443,ENSSSCG00000040296,ENSSSCG00000006324,ENSSSCG00000016971,ENSSSCG00000009522,ENSSSCG00000008569,ENSSSCG00000004465
229	KEGG:00071	KEGG	Fatty acid degradation	5.04511e-07	36	727	13	0.0178817	0.361111	ENSSSCG00000038086,ENSSSCG00000003776,ENSSSCG00000026153,ENSSSCG00000016156,ENSSSCG00000017198,ENSSSCG00000008724,ENSSSCG00000011250,ENSSSCG00000004510,ENSSSCG00000009916,ENSSSCG00000040296,ENSSSCG00000006324,ENSSSCG00000003851,ENSSSCG00000008569
230	KEGG:05208	KEGG	Chemical carcinogenesis - reactive oxygen species	2.23194e-06	190	727	30	0.0412655	0.157895	ENSSSCG00000018094,ENSSSCG00000014296,ENSSSCG00000018087,ENSSSCG00000040317,ENSSSCG00000038826,ENSSSCG00000004499,ENSSSCG00000012623,ENSSSCG00000002754,ENSSSCG00000031493,ENSSSCG00000011356,ENSSSCG00000030484,ENSSSCG00000018075,ENSSSCG00000010380,ENSSSCG00000032129,ENSSSCG00000008466,ENSSSCG00000020686,ENSSSCG00000018091,ENSSSCG00000020926,ENSSSCG00000011147,ENSSSCG00000018081,ENSSSCG00000018069,…
231	KEGG:05415	KEGG	Diabetic cardiomyopathy	6.01313e-06	178	727	28	0.0385144	0.157303	ENSSSCG00000018094,ENSSSCG00000014296,ENSSSCG00000018087,ENSSSCG00000038826,ENSSSCG00000004499,ENSSSCG00000012623,ENSSSCG00000031493,ENSSSCG00000011356,ENSSSCG00000018075,ENSSSCG00000010380,ENSSSCG00000032129,ENSSSCG00000008466,ENSSSCG00000020686,ENSSSCG00000009464,ENSSSCG00000018091,ENSSSCG00000020926,ENSSSCG00000018081,ENSSSCG00000018069,ENSSSCG00000000405,ENSSSCG00000037772,ENSSSCG00000027085,…
232	KEGG:03050	KEGG	Proteasome	7.85632e-06	38	727	12	0.0165062	0.315789	ENSSSCG00000015892,ENSSSCG00000002433,ENSSSCG00000005038,ENSSSCG00000011494,ENSSSCG00000015424,ENSSSCG00000039582,ENSSSCG00000005590,ENSSSCG00000013391,ENSSSCG00000005072,ENSSSCG00000008412,ENSSSCG00000017273,ENSSSCG00000016272
233	KEGG:00020	KEGG	Citrate cycle (TCA cycle)	1.81308e-05	28	727	10	0.0137552	0.357143	ENSSSCG00000009405,ENSSSCG00000023264,ENSSSCG00000020686,ENSSSCG00000020926,ENSSSCG00000000064,ENSSSCG00000025486,ENSSSCG00000015443,ENSSSCG00000025881,ENSSSCG00000011501,ENSSSCG00000008247
234	KEGG:00000	KEGG	KEGG root term	1.81308e-05	5644	727	366	0.503439	0.0648476	ENSSSCG00000011640,ENSSSCG00000012382,ENSSSCG00000009405,ENSSSCG00000004419,ENSSSCG00000040743,ENSSSCG00000007282,ENSSSCG00000011653,ENSSSCG00000038086,ENSSSCG00000005355,ENSSSCG00000018094,ENSSSCG00000014296,ENSSSCG00000032595,ENSSSCG00000023264,ENSSSCG00000036236,ENSSSCG00000004216,ENSSSCG00000023126,ENSSSCG00000032312,ENSSSCG00000040007,ENSSSCG00000012440,ENSSSCG00000002354,ENSSSCG00000005738,…
235	KEGG:00630	KEGG	Glyoxylate and dicarboxylate metabolism	0.000116356	27	727	9	0.0123796	0.333333	ENSSSCG00000011653,ENSSSCG00000026153,ENSSSCG00000005349,ENSSSCG00000035696,ENSSSCG00000000064,ENSSSCG00000025486,ENSSSCG00000011432,ENSSSCG00000015443,ENSSSCG00000009522
236	KEGG:00620	KEGG	Pyruvate metabolism	0.000121458	34	727	10	0.0137552	0.294118	ENSSSCG00000001930,ENSSSCG00000026153,ENSSSCG00000005349,ENSSSCG00000027778,ENSSSCG00000002712,ENSSSCG00000025486,ENSSSCG00000004454,ENSSSCG00000015443,ENSSSCG00000006324,ENSSSCG00000025881
237	KEGG:01040	KEGG	Biosynthesis of unsaturated fatty acids	0.000230511	23	727	8	0.0110041	0.347826	ENSSSCG00000036236,ENSSSCG00000031299,ENSSSCG00000017198,ENSSSCG00000008724,ENSSSCG00000011250,ENSSSCG00000035012,ENSSSCG00000024149,ENSSSCG00000010554
238	KEGG:00410	KEGG	beta-Alanine metabolism	0.000230511	23	727	8	0.0110041	0.347826	ENSSSCG00000038086,ENSSSCG00000010060,ENSSSCG00000017198,ENSSSCG00000008724,ENSSSCG00000009916,ENSSSCG00000040296,ENSSSCG00000006324,ENSSSCG00000026349
239	KEGG:04714	KEGG	Thermogenesis	0.000267337	185	727	25	0.0343879	0.135135	ENSSSCG00000018094,ENSSSCG00000018087,ENSSSCG00000010541,ENSSSCG00000038826,ENSSSCG00000004499,ENSSSCG00000016434,ENSSSCG00000011356,ENSSSCG00000018075,ENSSSCG00000032129,ENSSSCG00000008466,ENSSSCG00000020686,ENSSSCG00000018091,ENSSSCG00000020926,ENSSSCG00000018081,ENSSSCG00000018069,ENSSSCG00000000405,ENSSSCG00000000175,ENSSSCG00000037772,ENSSSCG00000027085,ENSSSCG00000018082,ENSSSCG00000016349,…
240	KEGG:04146	KEGG	Peroxisome	0.000272207	71	727	14	0.0192572	0.197183	ENSSSCG00000023264,ENSSSCG00000040317,ENSSSCG00000028943,ENSSSCG00000017198,ENSSSCG00000008724,ENSSSCG00000008387,ENSSSCG00000011250,ENSSSCG00000023091,ENSSSCG00000028620,ENSSSCG00000034625,ENSSSCG00000000072,ENSSSCG00000040296,ENSSSCG00000013267,ENSSSCG00000004134
241	KEGG:05017	KEGG	Spinocerebellar ataxia	0.000640957	117	727	18	0.0247593	0.153846	ENSSSCG00000014296,ENSSSCG00000016714,ENSSSCG00000015892,ENSSSCG00000012623,ENSSSCG00000039909,ENSSSCG00000002433,ENSSSCG00000010380,ENSSSCG00000005038,ENSSSCG00000011494,ENSSSCG00000015424,ENSSSCG00000039582,ENSSSCG00000005590,ENSSSCG00000013391,ENSSSCG00000017874,ENSSSCG00000005072,ENSSSCG00000029094,ENSSSCG00000017273,ENSSSCG00000016272
242	KEGG:00062	KEGG	Fatty acid elongation	0.00128711	22	727	7	0.00962861	0.318182	ENSSSCG00000038086,ENSSSCG00000036236,ENSSSCG00000031299,ENSSSCG00000004510,ENSSSCG00000035012,ENSSSCG00000008569,ENSSSCG00000024149
243	KEGG:01230	KEGG	Biosynthesis of amino acids	0.00150577	64	727	12	0.0165062	0.1875	ENSSSCG00000023264,ENSSSCG00000012440,ENSSSCG00000001930,ENSSSCG00000010517,ENSSSCG00000000064,ENSSSCG00000021408,ENSSSCG00000032311,ENSSSCG00000032985,ENSSSCG00000010537,ENSSSCG00000005287,ENSSSCG00000004195,ENSSSCG00000023325
244	KEGG:04932	KEGG	Non-alcoholic fatty liver disease	0.00150577	137	727	19	0.0261348	0.138686	ENSSSCG00000018094,ENSSSCG00000016714,ENSSSCG00000038826,ENSSSCG00000039909,ENSSSCG00000011356,ENSSSCG00000018075,ENSSSCG00000010380,ENSSSCG00000032129,ENSSSCG00000008466,ENSSSCG00000020686,ENSSSCG00000020926,ENSSSCG00000010931,ENSSSCG00000003520,ENSSSCG00000027085,ENSSSCG00000018082,ENSSSCG00000016349,ENSSSCG00000020970,ENSSSCG00000027628,ENSSSCG00000006358
245	KEGG:03320	KEGG	PPAR signaling pathway	0.00196794	66	727	12	0.0165062	0.181818	ENSSSCG00000003776,ENSSSCG00000040631,ENSSSCG00000016156,ENSSSCG00000017198,ENSSSCG00000008724,ENSSSCG00000011250,ENSSSCG00000040681,ENSSSCG00000004454,ENSSSCG00000040296,ENSSSCG00000006328,ENSSSCG00000003851,ENSSSCG00000010554
246	KEGG:00010	KEGG	Glycolysis / Gluconeogenesis	0.0173024	52	727	9	0.0123796	0.173077	ENSSSCG00000012440,ENSSSCG00000001930,ENSSSCG00000010517,ENSSSCG00000001925,ENSSSCG00000015443,ENSSSCG00000006324,ENSSSCG00000025881,ENSSSCG00000026349,ENSSSCG00000010435
247	KEGG:01210	KEGG	2-Oxocarboxylic acid metabolism	0.0213059	18	727	5	0.00687758	0.277778	ENSSSCG00000023264,ENSSSCG00000000064,ENSSSCG00000032985,ENSSSCG00000010537,ENSSSCG00000023325
248	KEGG:00310	KEGG	Lysine degradation	0.0213059	54	727	9	0.0123796	0.166667	ENSSSCG00000038086,ENSSSCG00000015820,ENSSSCG00000011048,ENSSSCG00000026153,ENSSSCG00000015443,ENSSSCG00000040296,ENSSSCG00000020663,ENSSSCG00000006324,ENSSSCG00000013883
249	KEGG:00220	KEGG	Arginine biosynthesis	0.0334781	20	727	5	0.00687758	0.25	ENSSSCG00000010368,ENSSSCG00000032985,ENSSSCG00000010537,ENSSSCG00000004195,ENSSSCG00000023325
250	KEGG:00380	KEGG	Tryptophan metabolism	0.0393225	39	727	7	0.00962861	0.179487	ENSSSCG00000038086,ENSSSCG00000026153,ENSSSCG00000015443,ENSSSCG00000040296,ENSSSCG00000006324,ENSSSCG00000006925,ENSSSCG00000033844
251	KEGG:01240	KEGG	Biosynthesis of cofactors	0.0393225	118	727	14	0.0192572	0.118644	ENSSSCG00000002354,ENSSSCG00000010541,ENSSSCG00000002754,ENSSSCG00000022390,ENSSSCG00000015936,ENSSSCG00000011864,ENSSSCG00000007307,ENSSSCG00000023595,ENSSSCG00000011215,ENSSSCG00000015443,ENSSSCG00000004541,ENSSSCG00000005287,ENSSSCG00000008017,ENSSSCG00000028513
252	REAC:R-SSC-1430728	REAC	Metabolism	1.90254e-14	1236	727	138	0.189821	0.11165	ENSSSCG00000011653,ENSSSCG00000038086,ENSSSCG00000018094,ENSSSCG00000014296,ENSSSCG00000001862,ENSSSCG00000036236,ENSSSCG00000006079,ENSSSCG00000012440,ENSSSCG00000016714,ENSSSCG00000018087,ENSSSCG00000015892,ENSSSCG00000001930,ENSSSCG00000005688,ENSSSCG00000010541,ENSSSCG00000003776,ENSSSCG00000038826,ENSSSCG00000016076,ENSSSCG00000010517,ENSSSCG00000007019,ENSSSCG00000001968,ENSSSCG00000000839,…
253	REAC:R-SSC-1428517	REAC	The citric acid (TCA) cycle and respiratory electron transport	1.16045e-07	131	727	28	0.0385144	0.21374	ENSSSCG00000018094,ENSSSCG00000014296,ENSSSCG00000001862,ENSSSCG00000016714,ENSSSCG00000018087,ENSSSCG00000038826,ENSSSCG00000016076,ENSSSCG00000001968,ENSSSCG00000011356,ENSSSCG00000018075,ENSSSCG00000032129,ENSSSCG00000008466,ENSSSCG00000018091,ENSSSCG00000000064,ENSSSCG00000018081,ENSSSCG00000027778,ENSSSCG00000027907,ENSSSCG00000015443,ENSSSCG00000000405,ENSSSCG00000037772,ENSSSCG00000027085,…
254	REAC:R-SSC-8978868	REAC	Fatty acid metabolism	8.60085e-07	118	727	25	0.0343879	0.211864	ENSSSCG00000011653,ENSSSCG00000038086,ENSSSCG00000036236,ENSSSCG00000005688,ENSSSCG00000003776,ENSSSCG00000031299,ENSSSCG00000035696,ENSSSCG00000016156,ENSSSCG00000017198,ENSSSCG00000008724,ENSSSCG00000011250,ENSSSCG00000004510,ENSSSCG00000029944,ENSSSCG00000009916,ENSSSCG00000000072,ENSSSCG00000040296,ENSSSCG00000035012,ENSSSCG00000006126,ENSSSCG00000009522,ENSSSCG00000009039,ENSSSCG00000003851,…
255	REAC:R-SSC-9707564	REAC	Cytoprotection by HMOX1	4.78807e-06	72	727	18	0.0247593	0.25	ENSSSCG00000016714,ENSSSCG00000015892,ENSSSCG00000018075,ENSSSCG00000002433,ENSSSCG00000032129,ENSSSCG00000008466,ENSSSCG00000021067,ENSSSCG00000005038,ENSSSCG00000011494,ENSSSCG00000015424,ENSSSCG00000039582,ENSSSCG00000018082,ENSSSCG00000005590,ENSSSCG00000013391,ENSSSCG00000005072,ENSSSCG00000008412,ENSSSCG00000017273,ENSSSCG00000016272
256	REAC:R-SSC-382556	REAC	ABC-family proteins mediated transport	4.78807e-06	71	727	18	0.0247593	0.253521	ENSSSCG00000015892,ENSSSCG00000002433,ENSSSCG00000012424,ENSSSCG00000005038,ENSSSCG00000023091,ENSSSCG00000016210,ENSSSCG00000028620,ENSSSCG00000011494,ENSSSCG00000015424,ENSSSCG00000039582,ENSSSCG00000005590,ENSSSCG00000001436,ENSSSCG00000004134,ENSSSCG00000013391,ENSSSCG00000005072,ENSSSCG00000008412,ENSSSCG00000017273,ENSSSCG00000016272
257	REAC:0000000	REAC	REACTOME root term	4.78807e-06	6193	727	405	0.557084	0.0653964	ENSSSCG00000011640,ENSSSCG00000040183,ENSSSCG00000040743,ENSSSCG00000007282,ENSSSCG00000032288,ENSSSCG00000016275,ENSSSCG00000011653,ENSSSCG00000038086,ENSSSCG00000010802,ENSSSCG00000005355,ENSSSCG00000018094,ENSSSCG00000004577,ENSSSCG00000014296,ENSSSCG00000001862,ENSSSCG00000032595,ENSSSCG00000036236,ENSSSCG00000032312,ENSSSCG00000011631,ENSSSCG00000040007,ENSSSCG00000010682,ENSSSCG00000006079,…
258	REAC:R-SSC-163200	REAC	Respiratory electron transport, ATP synthesis by chemiosmotic coupling, and heat production by uncoupling proteins.	6.69216e-06	99	727	21	0.0288858	0.212121	ENSSSCG00000018094,ENSSSCG00000001862,ENSSSCG00000016714,ENSSSCG00000018087,ENSSSCG00000038826,ENSSSCG00000016076,ENSSSCG00000001968,ENSSSCG00000011356,ENSSSCG00000018075,ENSSSCG00000032129,ENSSSCG00000008466,ENSSSCG00000018091,ENSSSCG00000018081,ENSSSCG00000000405,ENSSSCG00000037772,ENSSSCG00000027085,ENSSSCG00000018082,ENSSSCG00000016349,ENSSSCG00000008877,ENSSSCG00000006358,ENSSSCG00000018084
259	REAC:R-SSC-77289	REAC	Mitochondrial Fatty Acid Beta-Oxidation	6.95378e-06	27	727	11	0.0151307	0.407407	ENSSSCG00000011653,ENSSSCG00000038086,ENSSSCG00000003776,ENSSSCG00000035696,ENSSSCG00000016156,ENSSSCG00000004510,ENSSSCG00000009916,ENSSSCG00000006126,ENSSSCG00000009522,ENSSSCG00000009039,ENSSSCG00000008569
260	REAC:R-SSC-5676590	REAC	NIK-->noncanonical NF-kB signaling	7.48622e-06	40	727	13	0.0178817	0.325	ENSSSCG00000015892,ENSSSCG00000002433,ENSSSCG00000005038,ENSSSCG00000011494,ENSSSCG00000015424,ENSSSCG00000039582,ENSSSCG00000005590,ENSSSCG00000013391,ENSSSCG00000005072,ENSSSCG00000008412,ENSSSCG00000017273,ENSSSCG00000016272,ENSSSCG00000010580
261	REAC:R-SSC-68867	REAC	Assembly of the pre-replicative complex	7.48622e-06	53	727	15	0.0206327	0.283019	ENSSSCG00000015892,ENSSSCG00000002433,ENSSSCG00000032180,ENSSSCG00000005038,ENSSSCG00000011494,ENSSSCG00000015424,ENSSSCG00000039582,ENSSSCG00000005590,ENSSSCG00000013391,ENSSSCG00000007047,ENSSSCG00000005072,ENSSSCG00000008412,ENSSSCG00000015668,ENSSSCG00000017273,ENSSSCG00000016272
262	REAC:R-SSC-5607761	REAC	Dectin-1 mediated noncanonical NF-kB signaling	7.48622e-06	40	727	13	0.0178817	0.325	ENSSSCG00000015892,ENSSSCG00000002433,ENSSSCG00000005038,ENSSSCG00000011494,ENSSSCG00000015424,ENSSSCG00000039582,ENSSSCG00000005590,ENSSSCG00000013391,ENSSSCG00000005072,ENSSSCG00000008412,ENSSSCG00000017273,ENSSSCG00000016272,ENSSSCG00000010580
263	REAC:R-SSC-350562	REAC	Regulation of ornithine decarboxylase (ODC)	1.1721e-05	42	727	13	0.0178817	0.309524	ENSSSCG00000015892,ENSSSCG00000002754,ENSSSCG00000002433,ENSSSCG00000005038,ENSSSCG00000011494,ENSSSCG00000015424,ENSSSCG00000039582,ENSSSCG00000005590,ENSSSCG00000013391,ENSSSCG00000005072,ENSSSCG00000008412,ENSSSCG00000017273,ENSSSCG00000016272
264	REAC:R-SSC-4641258	REAC	Degradation of DVL	1.1721e-05	42	727	13	0.0178817	0.309524	ENSSSCG00000015892,ENSSSCG00000002433,ENSSSCG00000010931,ENSSSCG00000005038,ENSSSCG00000011494,ENSSSCG00000015424,ENSSSCG00000039582,ENSSSCG00000005590,ENSSSCG00000013391,ENSSSCG00000005072,ENSSSCG00000008412,ENSSSCG00000017273,ENSSSCG00000016272
265	REAC:R-SSC-611105	REAC	Respiratory electron transport	1.1721e-05	80	727	18	0.0247593	0.225	ENSSSCG00000018094,ENSSSCG00000001862,ENSSSCG00000016714,ENSSSCG00000018087,ENSSSCG00000038826,ENSSSCG00000016076,ENSSSCG00000001968,ENSSSCG00000011356,ENSSSCG00000018075,ENSSSCG00000032129,ENSSSCG00000008466,ENSSSCG00000018091,ENSSSCG00000027085,ENSSSCG00000018082,ENSSSCG00000016349,ENSSSCG00000008877,ENSSSCG00000006358,ENSSSCG00000018084
266	REAC:R-SSC-556833	REAC	Metabolism of lipids	1.28156e-05	430	727	50	0.0687758	0.116279	ENSSSCG00000011653,ENSSSCG00000038086,ENSSSCG00000036236,ENSSSCG00000005688,ENSSSCG00000003776,ENSSSCG00000007019,ENSSSCG00000031299,ENSSSCG00000001419,ENSSSCG00000004033,ENSSSCG00000026153,ENSSSCG00000011895,ENSSSCG00000005319,ENSSSCG00000035696,ENSSSCG00000016156,ENSSSCG00000017198,ENSSSCG00000038081,ENSSSCG00000008724,ENSSSCG00000011147,ENSSSCG00000011250,ENSSSCG00000002729,ENSSSCG00000004510,…
267	REAC:R-SSC-69613	REAC	p53-Independent G1/S DNA damage checkpoint	1.63819e-05	38	727	12	0.0165062	0.315789	ENSSSCG00000015892,ENSSSCG00000002433,ENSSSCG00000005038,ENSSSCG00000011494,ENSSSCG00000015424,ENSSSCG00000039582,ENSSSCG00000005590,ENSSSCG00000013391,ENSSSCG00000005072,ENSSSCG00000008412,ENSSSCG00000017273,ENSSSCG00000016272
268	REAC:R-SSC-69002	REAC	DNA Replication Pre-Initiation	1.63819e-05	67	727	16	0.0220083	0.238806	ENSSSCG00000015892,ENSSSCG00000002433,ENSSSCG00000032180,ENSSSCG00000005038,ENSSSCG00000011494,ENSSSCG00000015424,ENSSSCG00000039582,ENSSSCG00000005590,ENSSSCG00000013391,ENSSSCG00000007047,ENSSSCG00000005072,ENSSSCG00000035059,ENSSSCG00000008412,ENSSSCG00000015668,ENSSSCG00000017273,ENSSSCG00000016272
269	REAC:R-SSC-9711123	REAC	Cellular response to chemical stress	1.63819e-05	93	727	19	0.0261348	0.204301	ENSSSCG00000010682,ENSSSCG00000016714,ENSSSCG00000015892,ENSSSCG00000018075,ENSSSCG00000002433,ENSSSCG00000032129,ENSSSCG00000008466,ENSSSCG00000021067,ENSSSCG00000005038,ENSSSCG00000011494,ENSSSCG00000015424,ENSSSCG00000039582,ENSSSCG00000018082,ENSSSCG00000005590,ENSSSCG00000013391,ENSSSCG00000005072,ENSSSCG00000008412,ENSSSCG00000017273,ENSSSCG00000016272
270	REAC:R-SSC-75815	REAC	Ubiquitin-dependent degradation of Cyclin D	1.63819e-05	38	727	12	0.0165062	0.315789	ENSSSCG00000015892,ENSSSCG00000002433,ENSSSCG00000005038,ENSSSCG00000011494,ENSSSCG00000015424,ENSSSCG00000039582,ENSSSCG00000005590,ENSSSCG00000013391,ENSSSCG00000005072,ENSSSCG00000008412,ENSSSCG00000017273,ENSSSCG00000016272
271	REAC:R-SSC-69610	REAC	p53-Independent DNA Damage Response	1.63819e-05	38	727	12	0.0165062	0.315789	ENSSSCG00000015892,ENSSSCG00000002433,ENSSSCG00000005038,ENSSSCG00000011494,ENSSSCG00000015424,ENSSSCG00000039582,ENSSSCG00000005590,ENSSSCG00000013391,ENSSSCG00000005072,ENSSSCG00000008412,ENSSSCG00000017273,ENSSSCG00000016272
272	REAC:R-SSC-9609507	REAC	Protein localization	1.63819e-05	67	727	16	0.0220083	0.238806	ENSSSCG00000028943,ENSSSCG00000023391,ENSSSCG00000017198,ENSSSCG00000008724,ENSSSCG00000008387,ENSSSCG00000011250,ENSSSCG00000023091,ENSSSCG00000002712,ENSSSCG00000028620,ENSSSCG00000000072,ENSSSCG00000000405,ENSSSCG00000040296,ENSSSCG00000013267,ENSSSCG00000004134,ENSSSCG00000010259,ENSSSCG00000035622
273	REAC:R-SSC-69306	REAC	DNA Replication	1.63819e-05	101	727	20	0.0275103	0.19802	ENSSSCG00000015892,ENSSSCG00000002433,ENSSSCG00000012916,ENSSSCG00000011804,ENSSSCG00000032180,ENSSSCG00000037728,ENSSSCG00000005038,ENSSSCG00000011494,ENSSSCG00000015424,ENSSSCG00000039582,ENSSSCG00000005590,ENSSSCG00000013391,ENSSSCG00000007047,ENSSSCG00000005072,ENSSSCG00000035059,ENSSSCG00000030642,ENSSSCG00000008412,ENSSSCG00000015668,ENSSSCG00000017273,ENSSSCG00000016272
274	REAC:R-SSC-69601	REAC	Ubiquitin Mediated Degradation of Phosphorylated Cdc25A	1.63819e-05	38	727	12	0.0165062	0.315789	ENSSSCG00000015892,ENSSSCG00000002433,ENSSSCG00000005038,ENSSSCG00000011494,ENSSSCG00000015424,ENSSSCG00000039582,ENSSSCG00000005590,ENSSSCG00000013391,ENSSSCG00000005072,ENSSSCG00000008412,ENSSSCG00000017273,ENSSSCG00000016272
275	REAC:R-SSC-4086400	REAC	PCP/CE pathway	2.0417e-05	69	727	16	0.0220083	0.231884	ENSSSCG00000015892,ENSSSCG00000022347,ENSSSCG00000002433,ENSSSCG00000005038,ENSSSCG00000011494,ENSSSCG00000015424,ENSSSCG00000037131,ENSSSCG00000039582,ENSSSCG00000005590,ENSSSCG00000022080,ENSSSCG00000013391,ENSSSCG00000005072,ENSSSCG00000016140,ENSSSCG00000008412,ENSSSCG00000017273,ENSSSCG00000016272
276	REAC:R-SSC-349425	REAC	Autodegradation of the E3 ubiquitin ligase COP1	2.0417e-05	39	727	12	0.0165062	0.307692	ENSSSCG00000015892,ENSSSCG00000002433,ENSSSCG00000005038,ENSSSCG00000011494,ENSSSCG00000015424,ENSSSCG00000039582,ENSSSCG00000005590,ENSSSCG00000013391,ENSSSCG00000005072,ENSSSCG00000008412,ENSSSCG00000017273,ENSSSCG00000016272
277	REAC:R-SSC-5610785	REAC	GLI3 is processed to GLI3R by the proteasome	2.30585e-05	40	727	12	0.0165062	0.3	ENSSSCG00000015892,ENSSSCG00000002433,ENSSSCG00000005038,ENSSSCG00000011494,ENSSSCG00000015424,ENSSSCG00000039582,ENSSSCG00000005590,ENSSSCG00000013391,ENSSSCG00000005072,ENSSSCG00000008412,ENSSSCG00000017273,ENSSSCG00000016272
278	REAC:R-SSC-1236978	REAC	Cross-presentation of soluble exogenous antigens (endosomes)	2.30585e-05	40	727	12	0.0165062	0.3	ENSSSCG00000015892,ENSSSCG00000002433,ENSSSCG00000005038,ENSSSCG00000011494,ENSSSCG00000015424,ENSSSCG00000039582,ENSSSCG00000005590,ENSSSCG00000013391,ENSSSCG00000005072,ENSSSCG00000008412,ENSSSCG00000017273,ENSSSCG00000016272
279	REAC:R-SSC-68949	REAC	Orc1 removal from chromatin	2.30585e-05	40	727	12	0.0165062	0.3	ENSSSCG00000015892,ENSSSCG00000002433,ENSSSCG00000005038,ENSSSCG00000011494,ENSSSCG00000015424,ENSSSCG00000039582,ENSSSCG00000005590,ENSSSCG00000013391,ENSSSCG00000005072,ENSSSCG00000008412,ENSSSCG00000017273,ENSSSCG00000016272
280	REAC:R-SSC-4608870	REAC	Asymmetric localization of PCP proteins	2.30585e-05	47	727	13	0.0178817	0.276596	ENSSSCG00000015892,ENSSSCG00000002433,ENSSSCG00000005038,ENSSSCG00000011494,ENSSSCG00000015424,ENSSSCG00000039582,ENSSSCG00000005590,ENSSSCG00000013391,ENSSSCG00000005072,ENSSSCG00000016140,ENSSSCG00000008412,ENSSSCG00000017273,ENSSSCG00000016272
281	REAC:R-SSC-8854050	REAC	FBXL7 down-regulates AURKA during mitotic entry and in early mitosis	2.30585e-05	40	727	12	0.0165062	0.3	ENSSSCG00000015892,ENSSSCG00000002433,ENSSSCG00000005038,ENSSSCG00000011494,ENSSSCG00000015424,ENSSSCG00000039582,ENSSSCG00000005590,ENSSSCG00000013391,ENSSSCG00000005072,ENSSSCG00000008412,ENSSSCG00000017273,ENSSSCG00000016272
282	REAC:R-SSC-450408	REAC	AUF1 (hnRNP D0) binds and destabilizes mRNA	3.00174e-05	41	727	12	0.0165062	0.292683	ENSSSCG00000015892,ENSSSCG00000002433,ENSSSCG00000005038,ENSSSCG00000011494,ENSSSCG00000015424,ENSSSCG00000039582,ENSSSCG00000005590,ENSSSCG00000013391,ENSSSCG00000005072,ENSSSCG00000008412,ENSSSCG00000017273,ENSSSCG00000016272
283	REAC:R-SSC-4641257	REAC	Degradation of AXIN	3.28805e-05	42	727	12	0.0165062	0.285714	ENSSSCG00000015892,ENSSSCG00000002433,ENSSSCG00000005038,ENSSSCG00000011494,ENSSSCG00000015424,ENSSSCG00000039582,ENSSSCG00000005590,ENSSSCG00000013391,ENSSSCG00000005072,ENSSSCG00000008412,ENSSSCG00000017273,ENSSSCG00000016272
284	REAC:R-SSC-3858494	REAC	Beta-catenin independent WNT signaling	3.28805e-05	91	727	18	0.0247593	0.197802	ENSSSCG00000015892,ENSSSCG00000022347,ENSSSCG00000002433,ENSSSCG00000036115,ENSSSCG00000005038,ENSSSCG00000011494,ENSSSCG00000015424,ENSSSCG00000037131,ENSSSCG00000039582,ENSSSCG00000005590,ENSSSCG00000022080,ENSSSCG00000013391,ENSSSCG00000005072,ENSSSCG00000016140,ENSSSCG00000010638,ENSSSCG00000008412,ENSSSCG00000017273,ENSSSCG00000016272
285	REAC:R-SSC-1234176	REAC	Oxygen-dependent proline hydroxylation of Hypoxia-inducible Factor Alpha	3.28805e-05	49	727	13	0.0178817	0.265306	ENSSSCG00000015892,ENSSSCG00000002433,ENSSSCG00000005038,ENSSSCG00000011494,ENSSSCG00000015424,ENSSSCG00000039582,ENSSSCG00000005590,ENSSSCG00000013391,ENSSSCG00000005072,ENSSSCG00000008412,ENSSSCG00000017273,ENSSSCG00000016272,ENSSSCG00000035622
286	REAC:R-SSC-69541	REAC	Stabilization of p53	3.28805e-05	42	727	12	0.0165062	0.285714	ENSSSCG00000015892,ENSSSCG00000002433,ENSSSCG00000005038,ENSSSCG00000011494,ENSSSCG00000015424,ENSSSCG00000039582,ENSSSCG00000005590,ENSSSCG00000013391,ENSSSCG00000005072,ENSSSCG00000008412,ENSSSCG00000017273,ENSSSCG00000016272
287	REAC:R-SSC-5610780	REAC	Degradation of GLI1 by the proteasome	3.28805e-05	42	727	12	0.0165062	0.285714	ENSSSCG00000015892,ENSSSCG00000002433,ENSSSCG00000005038,ENSSSCG00000011494,ENSSSCG00000015424,ENSSSCG00000039582,ENSSSCG00000005590,ENSSSCG00000013391,ENSSSCG00000005072,ENSSSCG00000008412,ENSSSCG00000017273,ENSSSCG00000016272
288	REAC:R-SSC-351202	REAC	Metabolism of polyamines	3.28805e-05	49	727	13	0.0178817	0.265306	ENSSSCG00000015892,ENSSSCG00000002754,ENSSSCG00000002433,ENSSSCG00000005038,ENSSSCG00000011494,ENSSSCG00000015424,ENSSSCG00000039582,ENSSSCG00000005590,ENSSSCG00000013391,ENSSSCG00000005072,ENSSSCG00000008412,ENSSSCG00000017273,ENSSSCG00000016272
289	REAC:R-SSC-450531	REAC	Regulation of mRNA stability by proteins that bind AU-rich elements	3.28805e-05	65	727	15	0.0206327	0.230769	ENSSSCG00000005355,ENSSSCG00000015892,ENSSSCG00000028304,ENSSSCG00000002433,ENSSSCG00000005038,ENSSSCG00000006062,ENSSSCG00000011494,ENSSSCG00000015424,ENSSSCG00000039582,ENSSSCG00000005590,ENSSSCG00000013391,ENSSSCG00000005072,ENSSSCG00000008412,ENSSSCG00000017273,ENSSSCG00000016272
290	REAC:R-SSC-69481	REAC	G2/M Checkpoints	3.41094e-05	110	727	20	0.0275103	0.181818	ENSSSCG00000015892,ENSSSCG00000002433,ENSSSCG00000015840,ENSSSCG00000011804,ENSSSCG00000006127,ENSSSCG00000032180,ENSSSCG00000005038,ENSSSCG00000006062,ENSSSCG00000011494,ENSSSCG00000015424,ENSSSCG00000039582,ENSSSCG00000005590,ENSSSCG00000013391,ENSSSCG00000007047,ENSSSCG00000005072,ENSSSCG00000035059,ENSSSCG00000008412,ENSSSCG00000015668,ENSSSCG00000017273,ENSSSCG00000016272
291	REAC:R-SSC-5658442	REAC	Regulation of RAS by GAPs	3.68228e-05	50	727	13	0.0178817	0.26	ENSSSCG00000015892,ENSSSCG00000002433,ENSSSCG00000005038,ENSSSCG00000011494,ENSSSCG00000015424,ENSSSCG00000039582,ENSSSCG00000005590,ENSSSCG00000011672,ENSSSCG00000013391,ENSSSCG00000005072,ENSSSCG00000008412,ENSSSCG00000017273,ENSSSCG00000016272
292	REAC:R-SSC-1168372	REAC	Downstream signaling events of B Cell Receptor (BCR)	3.79083e-05	58	727	14	0.0192572	0.241379	ENSSSCG00000015892,ENSSSCG00000007188,ENSSSCG00000002433,ENSSSCG00000036115,ENSSSCG00000005038,ENSSSCG00000011494,ENSSSCG00000015424,ENSSSCG00000039582,ENSSSCG00000005590,ENSSSCG00000013391,ENSSSCG00000005072,ENSSSCG00000008412,ENSSSCG00000017273,ENSSSCG00000016272
293	REAC:R-SSC-69563	REAC	p53-Dependent G1 DNA Damage Response	3.80464e-05	43	727	12	0.0165062	0.27907	ENSSSCG00000015892,ENSSSCG00000002433,ENSSSCG00000005038,ENSSSCG00000011494,ENSSSCG00000015424,ENSSSCG00000039582,ENSSSCG00000005590,ENSSSCG00000013391,ENSSSCG00000005072,ENSSSCG00000008412,ENSSSCG00000017273,ENSSSCG00000016272
294	REAC:R-SSC-69580	REAC	p53-Dependent G1/S DNA damage checkpoint	3.80464e-05	43	727	12	0.0165062	0.27907	ENSSSCG00000015892,ENSSSCG00000002433,ENSSSCG00000005038,ENSSSCG00000011494,ENSSSCG00000015424,ENSSSCG00000039582,ENSSSCG00000005590,ENSSSCG00000013391,ENSSSCG00000005072,ENSSSCG00000008412,ENSSSCG00000017273,ENSSSCG00000016272
295	REAC:R-SSC-69615	REAC	G1/S DNA Damage Checkpoints	4.75652e-05	44	727	12	0.0165062	0.272727	ENSSSCG00000015892,ENSSSCG00000002433,ENSSSCG00000005038,ENSSSCG00000011494,ENSSSCG00000015424,ENSSSCG00000039582,ENSSSCG00000005590,ENSSSCG00000013391,ENSSSCG00000005072,ENSSSCG00000008412,ENSSSCG00000017273,ENSSSCG00000016272
296	REAC:R-SSC-5358346	REAC	Hedgehog ligand biogenesis	4.75652e-05	44	727	12	0.0165062	0.272727	ENSSSCG00000015892,ENSSSCG00000002433,ENSSSCG00000005038,ENSSSCG00000011494,ENSSSCG00000015424,ENSSSCG00000039582,ENSSSCG00000005590,ENSSSCG00000013391,ENSSSCG00000005072,ENSSSCG00000008412,ENSSSCG00000017273,ENSSSCG00000016272
297	REAC:R-SSC-5689603	REAC	UCH proteinases	5.11598e-05	60	727	14	0.0192572	0.233333	ENSSSCG00000010802,ENSSSCG00000015892,ENSSSCG00000002433,ENSSSCG00000009466,ENSSSCG00000005038,ENSSSCG00000011494,ENSSSCG00000015424,ENSSSCG00000039582,ENSSSCG00000005590,ENSSSCG00000013391,ENSSSCG00000005072,ENSSSCG00000008412,ENSSSCG00000017273,ENSSSCG00000016272
298	REAC:R-SSC-8939236	REAC	RUNX1 regulates transcription of genes involved in differentiation of HSCs	5.11598e-05	52	727	13	0.0178817	0.25	ENSSSCG00000015892,ENSSSCG00000002433,ENSSSCG00000005038,ENSSSCG00000011494,ENSSSCG00000015424,ENSSSCG00000039582,ENSSSCG00000016961,ENSSSCG00000005590,ENSSSCG00000013391,ENSSSCG00000005072,ENSSSCG00000008412,ENSSSCG00000017273,ENSSSCG00000016272
299	REAC:R-SSC-69239	REAC	Synthesis of DNA	6.01334e-05	87	727	17	0.0233838	0.195402	ENSSSCG00000015892,ENSSSCG00000002433,ENSSSCG00000012916,ENSSSCG00000011804,ENSSSCG00000032180,ENSSSCG00000037728,ENSSSCG00000005038,ENSSSCG00000011494,ENSSSCG00000015424,ENSSSCG00000039582,ENSSSCG00000005590,ENSSSCG00000013391,ENSSSCG00000005072,ENSSSCG00000030642,ENSSSCG00000008412,ENSSSCG00000017273,ENSSSCG00000016272
300	REAC:R-SSC-8948751	REAC	Regulation of PTEN stability and activity	6.01334e-05	53	727	13	0.0178817	0.245283	ENSSSCG00000015892,ENSSSCG00000002433,ENSSSCG00000005038,ENSSSCG00000011494,ENSSSCG00000015424,ENSSSCG00000039582,ENSSSCG00000005590,ENSSSCG00000013391,ENSSSCG00000002804,ENSSSCG00000005072,ENSSSCG00000008412,ENSSSCG00000017273,ENSSSCG00000016272
301	REAC:R-SSC-174154	REAC	APC/C:Cdc20 mediated degradation of Securin	6.01334e-05	53	727	13	0.0178817	0.245283	ENSSSCG00000015892,ENSSSCG00000002433,ENSSSCG00000037728,ENSSSCG00000005038,ENSSSCG00000011494,ENSSSCG00000015424,ENSSSCG00000039582,ENSSSCG00000005590,ENSSSCG00000013391,ENSSSCG00000005072,ENSSSCG00000008412,ENSSSCG00000017273,ENSSSCG00000016272
302	REAC:R-SSC-5687128	REAC	MAPK6/MAPK4 signaling	7.10811e-05	54	727	13	0.0178817	0.240741	ENSSSCG00000015892,ENSSSCG00000002433,ENSSSCG00000005038,ENSSSCG00000011494,ENSSSCG00000015424,ENSSSCG00000003520,ENSSSCG00000039582,ENSSSCG00000005590,ENSSSCG00000013391,ENSSSCG00000005072,ENSSSCG00000008412,ENSSSCG00000017273,ENSSSCG00000016272
303	REAC:R-SSC-69017	REAC	CDK-mediated phosphorylation and removal of Cdc6	7.10811e-05	54	727	13	0.0178817	0.240741	ENSSSCG00000015892,ENSSSCG00000002433,ENSSSCG00000037728,ENSSSCG00000005038,ENSSSCG00000011494,ENSSSCG00000015424,ENSSSCG00000039582,ENSSSCG00000005590,ENSSSCG00000013391,ENSSSCG00000005072,ENSSSCG00000008412,ENSSSCG00000017273,ENSSSCG00000016272
304	REAC:R-SSC-1234174	REAC	Cellular response to hypoxia	7.10811e-05	54	727	13	0.0178817	0.240741	ENSSSCG00000015892,ENSSSCG00000002433,ENSSSCG00000005038,ENSSSCG00000011494,ENSSSCG00000015424,ENSSSCG00000039582,ENSSSCG00000005590,ENSSSCG00000013391,ENSSSCG00000005072,ENSSSCG00000008412,ENSSSCG00000017273,ENSSSCG00000016272,ENSSSCG00000035622
305	REAC:R-SSC-8939902	REAC	Regulation of RUNX2 expression and activity	7.31268e-05	39	727	11	0.0151307	0.282051	ENSSSCG00000015892,ENSSSCG00000002433,ENSSSCG00000005038,ENSSSCG00000011494,ENSSSCG00000015424,ENSSSCG00000039582,ENSSSCG00000005590,ENSSSCG00000013391,ENSSSCG00000005072,ENSSSCG00000017273,ENSSSCG00000016272
306	REAC:R-SSC-69052	REAC	Switching of origins to a post-replicative state	8.10857e-05	63	727	14	0.0192572	0.222222	ENSSSCG00000015892,ENSSSCG00000002433,ENSSSCG00000032180,ENSSSCG00000037728,ENSSSCG00000005038,ENSSSCG00000011494,ENSSSCG00000015424,ENSSSCG00000039582,ENSSSCG00000005590,ENSSSCG00000013391,ENSSSCG00000005072,ENSSSCG00000008412,ENSSSCG00000017273,ENSSSCG00000016272
307	REAC:R-SSC-9707587	REAC	Regulation of HMOX1 expression and activity	8.15854e-05	47	727	12	0.0165062	0.255319	ENSSSCG00000015892,ENSSSCG00000002433,ENSSSCG00000005038,ENSSSCG00000011494,ENSSSCG00000015424,ENSSSCG00000039582,ENSSSCG00000005590,ENSSSCG00000013391,ENSSSCG00000005072,ENSSSCG00000008412,ENSSSCG00000017273,ENSSSCG00000016272
308	REAC:R-SSC-1169091	REAC	Activation of NF-kappaB in B cells	0.000101697	48	727	12	0.0165062	0.25	ENSSSCG00000015892,ENSSSCG00000002433,ENSSSCG00000005038,ENSSSCG00000011494,ENSSSCG00000015424,ENSSSCG00000039582,ENSSSCG00000005590,ENSSSCG00000013391,ENSSSCG00000005072,ENSSSCG00000008412,ENSSSCG00000017273,ENSSSCG00000016272
309	REAC:R-SSC-8941858	REAC	Regulation of RUNX3 expression and activity	0.000116276	41	727	11	0.0151307	0.268293	ENSSSCG00000015892,ENSSSCG00000002433,ENSSSCG00000005038,ENSSSCG00000011494,ENSSSCG00000015424,ENSSSCG00000039582,ENSSSCG00000005590,ENSSSCG00000013391,ENSSSCG00000005072,ENSSSCG00000017273,ENSSSCG00000016272
310	REAC:R-SSC-71291	REAC	Metabolism of amino acids and derivatives	0.000138245	188	727	26	0.0357634	0.138298	ENSSSCG00000038086,ENSSSCG00000006079,ENSSSCG00000015892,ENSSSCG00000002754,ENSSSCG00000002433,ENSSSCG00000026153,ENSSSCG00000005349,ENSSSCG00000039317,ENSSSCG00000005038,ENSSSCG00000023585,ENSSSCG00000007943,ENSSSCG00000011494,ENSSSCG00000015443,ENSSSCG00000015424,ENSSSCG00000039582,ENSSSCG00000010537,ENSSSCG00000005590,ENSSSCG00000005287,ENSSSCG00000016971,ENSSSCG00000013391,ENSSSCG00000004195,…
311	REAC:R-SSC-174184	REAC	Cdc20:Phospho-APC/C mediated degradation of Cyclin A	0.00014647	58	727	13	0.0178817	0.224138	ENSSSCG00000015892,ENSSSCG00000002433,ENSSSCG00000037728,ENSSSCG00000005038,ENSSSCG00000011494,ENSSSCG00000015424,ENSSSCG00000039582,ENSSSCG00000005590,ENSSSCG00000013391,ENSSSCG00000005072,ENSSSCG00000008412,ENSSSCG00000017273,ENSSSCG00000016272
312	REAC:R-SSC-5607764	REAC	CLEC7A (Dectin-1) signaling	0.000156658	67	727	14	0.0192572	0.208955	ENSSSCG00000015892,ENSSSCG00000002433,ENSSSCG00000036115,ENSSSCG00000005038,ENSSSCG00000011494,ENSSSCG00000015424,ENSSSCG00000039582,ENSSSCG00000005590,ENSSSCG00000013391,ENSSSCG00000005072,ENSSSCG00000008412,ENSSSCG00000017273,ENSSSCG00000016272,ENSSSCG00000010580
313	REAC:R-SSC-5632684	REAC	Hedgehog 'on' state	0.000164986	59	727	13	0.0178817	0.220339	ENSSSCG00000015892,ENSSSCG00000002433,ENSSSCG00000005038,ENSSSCG00000001840,ENSSSCG00000011494,ENSSSCG00000015424,ENSSSCG00000039582,ENSSSCG00000005590,ENSSSCG00000013391,ENSSSCG00000005072,ENSSSCG00000008412,ENSSSCG00000017273,ENSSSCG00000016272
314	REAC:R-SSC-179419	REAC	APC:Cdc20 mediated degradation of cell cycle proteins prior to satisfation of the cell cycle checkpoint	0.000164986	59	727	13	0.0178817	0.220339	ENSSSCG00000015892,ENSSSCG00000002433,ENSSSCG00000037728,ENSSSCG00000005038,ENSSSCG00000011494,ENSSSCG00000015424,ENSSSCG00000039582,ENSSSCG00000005590,ENSSSCG00000013391,ENSSSCG00000005072,ENSSSCG00000008412,ENSSSCG00000017273,ENSSSCG00000016272
315	REAC:R-SSC-195253	REAC	Degradation of beta-catenin by the destruction complex	0.000164986	59	727	13	0.0178817	0.220339	ENSSSCG00000015892,ENSSSCG00000002433,ENSSSCG00000005038,ENSSSCG00000011494,ENSSSCG00000015424,ENSSSCG00000039582,ENSSSCG00000005590,ENSSSCG00000013391,ENSSSCG00000005072,ENSSSCG00000010638,ENSSSCG00000008412,ENSSSCG00000017273,ENSSSCG00000016272
316	REAC:R-SSC-174178	REAC	APC/C:Cdh1 mediated degradation of Cdc20 and other APC/C:Cdh1 targeted proteins in late mitosis/early G1	0.000164986	59	727	13	0.0178817	0.220339	ENSSSCG00000015892,ENSSSCG00000002433,ENSSSCG00000037728,ENSSSCG00000005038,ENSSSCG00000011494,ENSSSCG00000015424,ENSSSCG00000039582,ENSSSCG00000005590,ENSSSCG00000013391,ENSSSCG00000005072,ENSSSCG00000008412,ENSSSCG00000017273,ENSSSCG00000016272
317	REAC:R-SSC-174084	REAC	Autodegradation of Cdh1 by Cdh1:APC/C	0.000172466	51	727	12	0.0165062	0.235294	ENSSSCG00000015892,ENSSSCG00000002433,ENSSSCG00000037728,ENSSSCG00000005038,ENSSSCG00000011494,ENSSSCG00000015424,ENSSSCG00000039582,ENSSSCG00000005590,ENSSSCG00000013391,ENSSSCG00000005072,ENSSSCG00000017273,ENSSSCG00000016272
318	REAC:R-SSC-176409	REAC	APC/C:Cdc20 mediated degradation of mitotic proteins	0.000194407	60	727	13	0.0178817	0.216667	ENSSSCG00000015892,ENSSSCG00000002433,ENSSSCG00000037728,ENSSSCG00000005038,ENSSSCG00000011494,ENSSSCG00000015424,ENSSSCG00000039582,ENSSSCG00000005590,ENSSSCG00000013391,ENSSSCG00000005072,ENSSSCG00000008412,ENSSSCG00000017273,ENSSSCG00000016272
319	REAC:R-SSC-8878171	REAC	Transcriptional regulation by RUNX1	0.000197555	117	727	19	0.0261348	0.162393	ENSSSCG00000040183,ENSSSCG00000015892,ENSSSCG00000009178,ENSSSCG00000002433,ENSSSCG00000005038,ENSSSCG00000031775,ENSSSCG00000011494,ENSSSCG00000015424,ENSSSCG00000030289,ENSSSCG00000020663,ENSSSCG00000039582,ENSSSCG00000016961,ENSSSCG00000005590,ENSSSCG00000013391,ENSSSCG00000002804,ENSSSCG00000005072,ENSSSCG00000008412,ENSSSCG00000017273,ENSSSCG00000016272
320	REAC:R-SSC-176814	REAC	Activation of APC/C and APC/C:Cdc20 mediated degradation of mitotic proteins	0.000228247	61	727	13	0.0178817	0.213115	ENSSSCG00000015892,ENSSSCG00000002433,ENSSSCG00000037728,ENSSSCG00000005038,ENSSSCG00000011494,ENSSSCG00000015424,ENSSSCG00000039582,ENSSSCG00000005590,ENSSSCG00000013391,ENSSSCG00000005072,ENSSSCG00000008412,ENSSSCG00000017273,ENSSSCG00000016272
321	REAC:R-SSC-77286	REAC	mitochondrial fatty acid beta-oxidation of saturated fatty acids	0.000288345	8	727	5	0.00687758	0.625	ENSSSCG00000038086,ENSSSCG00000003776,ENSSSCG00000016156,ENSSSCG00000009916,ENSSSCG00000008569
322	REAC:R-SSC-983705	REAC	Signaling by the B Cell Receptor (BCR)	0.000354812	82	727	15	0.0206327	0.182927	ENSSSCG00000015892,ENSSSCG00000007188,ENSSSCG00000002433,ENSSSCG00000036115,ENSSSCG00000005038,ENSSSCG00000040849,ENSSSCG00000011494,ENSSSCG00000015424,ENSSSCG00000039582,ENSSSCG00000005590,ENSSSCG00000013391,ENSSSCG00000005072,ENSSSCG00000008412,ENSSSCG00000017273,ENSSSCG00000016272
323	REAC:R-SSC-5621481	REAC	C-type lectin receptors (CLRs)	0.000371545	73	727	14	0.0192572	0.191781	ENSSSCG00000015892,ENSSSCG00000002433,ENSSSCG00000036115,ENSSSCG00000005038,ENSSSCG00000011494,ENSSSCG00000015424,ENSSSCG00000039582,ENSSSCG00000005590,ENSSSCG00000013391,ENSSSCG00000005072,ENSSSCG00000008412,ENSSSCG00000017273,ENSSSCG00000016272,ENSSSCG00000010580
324	REAC:R-SSC-9603798	REAC	Class I peroxisomal membrane protein import	0.000374403	13	727	6	0.00825309	0.461538	ENSSSCG00000008387,ENSSSCG00000023091,ENSSSCG00000028620,ENSSSCG00000000072,ENSSSCG00000013267,ENSSSCG00000004134
325	REAC:R-SSC-69242	REAC	S Phase	0.000409111	103	727	17	0.0233838	0.165049	ENSSSCG00000015892,ENSSSCG00000002433,ENSSSCG00000012916,ENSSSCG00000011804,ENSSSCG00000032180,ENSSSCG00000037728,ENSSSCG00000005038,ENSSSCG00000011494,ENSSSCG00000015424,ENSSSCG00000039582,ENSSSCG00000005590,ENSSSCG00000013391,ENSSSCG00000005072,ENSSSCG00000030642,ENSSSCG00000008412,ENSSSCG00000017273,ENSSSCG00000016272
326	REAC:R-SSC-8852276	REAC	The role of GTSE1 in G2/M progression after G2 checkpoint	0.000416713	56	727	12	0.0165062	0.214286	ENSSSCG00000015892,ENSSSCG00000002433,ENSSSCG00000005038,ENSSSCG00000011494,ENSSSCG00000015424,ENSSSCG00000039582,ENSSSCG00000005590,ENSSSCG00000013391,ENSSSCG00000005072,ENSSSCG00000008412,ENSSSCG00000017273,ENSSSCG00000016272
327	REAC:R-SSC-8878159	REAC	Transcriptional regulation by RUNX3	0.000424724	65	727	13	0.0178817	0.2	ENSSSCG00000015892,ENSSSCG00000002433,ENSSSCG00000005038,ENSSSCG00000011494,ENSSSCG00000015424,ENSSSCG00000039582,ENSSSCG00000005590,ENSSSCG00000013391,ENSSSCG00000000736,ENSSSCG00000005072,ENSSSCG00000010638,ENSSSCG00000017273,ENSSSCG00000016272
328	REAC:R-SSC-8878166	REAC	Transcriptional regulation by RUNX2	0.000443633	48	727	11	0.0151307	0.229167	ENSSSCG00000015892,ENSSSCG00000002433,ENSSSCG00000005038,ENSSSCG00000011494,ENSSSCG00000015424,ENSSSCG00000039582,ENSSSCG00000005590,ENSSSCG00000013391,ENSSSCG00000005072,ENSSSCG00000017273,ENSSSCG00000016272
329	REAC:R-SSC-71032	REAC	Propionyl-CoA catabolism	0.000473594	5	727	4	0.00550206	0.8	ENSSSCG00000011653,ENSSSCG00000035696,ENSSSCG00000009522,ENSSSCG00000009039
330	REAC:R-SSC-201681	REAC	TCF dependent signaling in response to WNT	0.000536567	106	727	17	0.0233838	0.160377	ENSSSCG00000015892,ENSSSCG00000002433,ENSSSCG00000010931,ENSSSCG00000005038,ENSSSCG00000006062,ENSSSCG00000011494,ENSSSCG00000015424,ENSSSCG00000039582,ENSSSCG00000005590,ENSSSCG00000013391,ENSSSCG00000002804,ENSSSCG00000005072,ENSSSCG00000016140,ENSSSCG00000010638,ENSSSCG00000008412,ENSSSCG00000017273,ENSSSCG00000016272
331	REAC:R-SSC-1236975	REAC	Antigen processing-Cross presentation	0.000536567	58	727	12	0.0165062	0.206897	ENSSSCG00000015892,ENSSSCG00000002433,ENSSSCG00000005038,ENSSSCG00000011494,ENSSSCG00000015424,ENSSSCG00000039582,ENSSSCG00000005590,ENSSSCG00000013391,ENSSSCG00000005072,ENSSSCG00000008412,ENSSSCG00000017273,ENSSSCG00000016272
332	REAC:R-SSC-5668541	REAC	TNFR2 non-canonical NF-kB pathway	0.000536567	67	727	13	0.0178817	0.19403	ENSSSCG00000015892,ENSSSCG00000002433,ENSSSCG00000005038,ENSSSCG00000011494,ENSSSCG00000015424,ENSSSCG00000039582,ENSSSCG00000005590,ENSSSCG00000013391,ENSSSCG00000005072,ENSSSCG00000008412,ENSSSCG00000017273,ENSSSCG00000016272,ENSSSCG00000010580
333	REAC:R-SSC-174143	REAC	APC/C-mediated degradation of cell cycle proteins	0.000536567	67	727	13	0.0178817	0.19403	ENSSSCG00000015892,ENSSSCG00000002433,ENSSSCG00000037728,ENSSSCG00000005038,ENSSSCG00000011494,ENSSSCG00000015424,ENSSSCG00000039582,ENSSSCG00000005590,ENSSSCG00000013391,ENSSSCG00000005072,ENSSSCG00000008412,ENSSSCG00000017273,ENSSSCG00000016272
334	REAC:R-SSC-195721	REAC	Signaling by WNT	0.000536567	172	727	23	0.0316369	0.133721	ENSSSCG00000015892,ENSSSCG00000022347,ENSSSCG00000002433,ENSSSCG00000036115,ENSSSCG00000010931,ENSSSCG00000005038,ENSSSCG00000006062,ENSSSCG00000011494,ENSSSCG00000010250,ENSSSCG00000015424,ENSSSCG00000037131,ENSSSCG00000039582,ENSSSCG00000005590,ENSSSCG00000022080,ENSSSCG00000013391,ENSSSCG00000002804,ENSSSCG00000005072,ENSSSCG00000016140,ENSSSCG00000010638,ENSSSCG00000040439,ENSSSCG00000008412,…
335	REAC:R-SSC-453276	REAC	Regulation of mitotic cell cycle	0.000536567	67	727	13	0.0178817	0.19403	ENSSSCG00000015892,ENSSSCG00000002433,ENSSSCG00000037728,ENSSSCG00000005038,ENSSSCG00000011494,ENSSSCG00000015424,ENSSSCG00000039582,ENSSSCG00000005590,ENSSSCG00000013391,ENSSSCG00000005072,ENSSSCG00000008412,ENSSSCG00000017273,ENSSSCG00000016272
336	REAC:R-SSC-2871837	REAC	FCERI mediated NF-kB activation	0.000536567	58	727	12	0.0165062	0.206897	ENSSSCG00000015892,ENSSSCG00000002433,ENSSSCG00000005038,ENSSSCG00000011494,ENSSSCG00000015424,ENSSSCG00000039582,ENSSSCG00000005590,ENSSSCG00000013391,ENSSSCG00000005072,ENSSSCG00000008412,ENSSSCG00000017273,ENSSSCG00000016272
337	REAC:R-SSC-446652	REAC	Interleukin-1 family signaling	0.000578818	77	727	14	0.0192572	0.181818	ENSSSCG00000015892,ENSSSCG00000002433,ENSSSCG00000010380,ENSSSCG00000005038,ENSSSCG00000011494,ENSSSCG00000015424,ENSSSCG00000039582,ENSSSCG00000005590,ENSSSCG00000013391,ENSSSCG00000005072,ENSSSCG00000008412,ENSSSCG00000017273,ENSSSCG00000016272,ENSSSCG00000010580
338	REAC:R-SSC-5610787	REAC	Hedgehog 'off' state	0.000767083	79	727	14	0.0192572	0.177215	ENSSSCG00000015892,ENSSSCG00000002433,ENSSSCG00000005038,ENSSSCG00000001840,ENSSSCG00000011494,ENSSSCG00000015424,ENSSSCG00000000175,ENSSSCG00000039582,ENSSSCG00000005590,ENSSSCG00000013391,ENSSSCG00000005072,ENSSSCG00000008412,ENSSSCG00000017273,ENSSSCG00000016272
339	REAC:R-SSC-6798695	REAC	Neutrophil degranulation	0.000780229	352	727	37	0.0508941	0.105114	ENSSSCG00000032595,ENSSSCG00000026478,ENSSSCG00000015892,ENSSSCG00000001930,ENSSSCG00000027946,ENSSSCG00000009807,ENSSSCG00000010517,ENSSSCG00000039798,ENSSSCG00000010313,ENSSSCG00000039651,ENSSSCG00000013418,ENSSSCG00000020873,ENSSSCG00000026301,ENSSSCG00000000059,ENSSSCG00000011250,ENSSSCG00000033155,ENSSSCG00000011494,ENSSSCG00000037360,ENSSSCG00000015424,ENSSSCG00000038366,ENSSSCG00000039582,…
340	REAC:R-SSC-6807070	REAC	PTEN Regulation	0.000817783	70	727	13	0.0178817	0.185714	ENSSSCG00000015892,ENSSSCG00000002433,ENSSSCG00000005038,ENSSSCG00000011494,ENSSSCG00000015424,ENSSSCG00000039582,ENSSSCG00000005590,ENSSSCG00000013391,ENSSSCG00000002804,ENSSSCG00000005072,ENSSSCG00000008412,ENSSSCG00000017273,ENSSSCG00000016272
341	REAC:R-SSC-168249	REAC	Innate Immune System	0.000819611	631	727	57	0.0784044	0.0903328	ENSSSCG00000032595,ENSSSCG00000026478,ENSSSCG00000015892,ENSSSCG00000001930,ENSSSCG00000007625,ENSSSCG00000034630,ENSSSCG00000027946,ENSSSCG00000009807,ENSSSCG00000010517,ENSSSCG00000039798,ENSSSCG00000002433,ENSSSCG00000000767,ENSSSCG00000010313,ENSSSCG00000010380,ENSSSCG00000039651,ENSSSCG00000036115,ENSSSCG00000016185,ENSSSCG00000013418,ENSSSCG00000020873,ENSSSCG00000026301,ENSSSCG00000000059,…
342	REAC:R-SSC-9020702	REAC	Interleukin-1 signaling	0.00108192	72	727	13	0.0178817	0.180556	ENSSSCG00000015892,ENSSSCG00000002433,ENSSSCG00000005038,ENSSSCG00000011494,ENSSSCG00000015424,ENSSSCG00000039582,ENSSSCG00000005590,ENSSSCG00000013391,ENSSSCG00000005072,ENSSSCG00000008412,ENSSSCG00000017273,ENSSSCG00000016272,ENSSSCG00000010580
343	REAC:R-SSC-9033241	REAC	Peroxisomal protein import	0.00115703	37	727	9	0.0123796	0.243243	ENSSSCG00000028943,ENSSSCG00000023391,ENSSSCG00000017198,ENSSSCG00000008724,ENSSSCG00000008387,ENSSSCG00000011250,ENSSSCG00000040296,ENSSSCG00000010259,ENSSSCG00000035622
344	REAC:R-SSC-8852135	REAC	Protein ubiquitination	0.00133061	46	727	10	0.0137552	0.217391	ENSSSCG00000033602,ENSSSCG00000012621,ENSSSCG00000008387,ENSSSCG00000009466,ENSSSCG00000010923,ENSSSCG00000016564,ENSSSCG00000038953,ENSSSCG00000030642,ENSSSCG00000025293,ENSSSCG00000035622
345	REAC:R-SSC-202424	REAC	Downstream TCR signaling	0.0023974	68	727	12	0.0165062	0.176471	ENSSSCG00000015892,ENSSSCG00000002433,ENSSSCG00000005038,ENSSSCG00000011494,ENSSSCG00000015424,ENSSSCG00000039582,ENSSSCG00000005590,ENSSSCG00000013391,ENSSSCG00000005072,ENSSSCG00000008412,ENSSSCG00000017273,ENSSSCG00000016272
346	REAC:R-SSC-983168	REAC	Antigen processing: Ubiquitination & Proteasome degradation	0.00429811	237	727	26	0.0357634	0.109705	ENSSSCG00000011631,ENSSSCG00000015892,ENSSSCG00000033602,ENSSSCG00000004317,ENSSSCG00000002433,ENSSSCG00000012621,ENSSSCG00000003379,ENSSSCG00000005038,ENSSSCG00000014780,ENSSSCG00000011494,ENSSSCG00000015424,ENSSSCG00000039582,ENSSSCG00000021149,ENSSSCG00000032404,ENSSSCG00000005590,ENSSSCG00000013391,ENSSSCG00000037811,ENSSSCG00000016564,ENSSSCG00000006968,ENSSSCG00000005072,ENSSSCG00000038953,…
347	REAC:R-SSC-5673001	REAC	RAF/MAP kinase cascade	0.00448993	175	727	21	0.0288858	0.12	ENSSSCG00000032595,ENSSSCG00000005738,ENSSSCG00000015892,ENSSSCG00000014852,ENSSSCG00000006260,ENSSSCG00000002433,ENSSSCG00000010313,ENSSSCG00000005038,ENSSSCG00000032164,ENSSSCG00000011494,ENSSSCG00000015424,ENSSSCG00000039582,ENSSSCG00000005590,ENSSSCG00000011672,ENSSSCG00000013391,ENSSSCG00000015815,ENSSSCG00000005072,ENSSSCG00000008412,ENSSSCG00000017273,ENSSSCG00000016272,ENSSSCG00000007166
348	REAC:R-SSC-5684996	REAC	MAPK1/MAPK3 signaling	0.00448993	175	727	21	0.0288858	0.12	ENSSSCG00000032595,ENSSSCG00000005738,ENSSSCG00000015892,ENSSSCG00000014852,ENSSSCG00000006260,ENSSSCG00000002433,ENSSSCG00000010313,ENSSSCG00000005038,ENSSSCG00000032164,ENSSSCG00000011494,ENSSSCG00000015424,ENSSSCG00000039582,ENSSSCG00000005590,ENSSSCG00000011672,ENSSSCG00000013391,ENSSSCG00000015815,ENSSSCG00000005072,ENSSSCG00000008412,ENSSSCG00000017273,ENSSSCG00000016272,ENSSSCG00000007166
349	REAC:R-SSC-2262752	REAC	Cellular responses to stress	0.00448993	345	727	34	0.0467675	0.0985507	ENSSSCG00000040183,ENSSSCG00000010682,ENSSSCG00000010585,ENSSSCG00000016714,ENSSSCG00000015892,ENSSSCG00000016434,ENSSSCG00000009178,ENSSSCG00000018075,ENSSSCG00000002433,ENSSSCG00000000767,ENSSSCG00000010380,ENSSSCG00000032129,ENSSSCG00000008466,ENSSSCG00000021067,ENSSSCG00000010062,ENSSSCG00000006127,ENSSSCG00000010189,ENSSSCG00000037728,ENSSSCG00000005038,ENSSSCG00000011494,ENSSSCG00000006054,…
350	REAC:R-SSC-8953897	REAC	Cellular responses to stimuli	0.00448993	345	727	34	0.0467675	0.0985507	ENSSSCG00000040183,ENSSSCG00000010682,ENSSSCG00000010585,ENSSSCG00000016714,ENSSSCG00000015892,ENSSSCG00000016434,ENSSSCG00000009178,ENSSSCG00000018075,ENSSSCG00000002433,ENSSSCG00000000767,ENSSSCG00000010380,ENSSSCG00000032129,ENSSSCG00000008466,ENSSSCG00000021067,ENSSSCG00000010062,ENSSSCG00000006127,ENSSSCG00000010189,ENSSSCG00000037728,ENSSSCG00000005038,ENSSSCG00000011494,ENSSSCG00000006054,…
351	REAC:R-SSC-1592230	REAC	Mitochondrial biogenesis	0.00590622	21	727	6	0.00825309	0.285714	ENSSSCG00000016714,ENSSSCG00000018081,ENSSSCG00000000405,ENSSSCG00000004645,ENSSSCG00000037772,ENSSSCG00000037655
352	REAC:R-SSC-8866652	REAC	Synthesis of active ubiquitin: roles of E1 and E2 enzymes	0.00590622	21	727	6	0.00825309	0.285714	ENSSSCG00000033602,ENSSSCG00000012621,ENSSSCG00000009466,ENSSSCG00000010923,ENSSSCG00000016564,ENSSSCG00000038953
353	REAC:R-SSC-5683057	REAC	MAPK family signaling cascades	0.00643252	193	727	22	0.0302613	0.11399	ENSSSCG00000032595,ENSSSCG00000005738,ENSSSCG00000015892,ENSSSCG00000014852,ENSSSCG00000006260,ENSSSCG00000002433,ENSSSCG00000010313,ENSSSCG00000005038,ENSSSCG00000032164,ENSSSCG00000011494,ENSSSCG00000015424,ENSSSCG00000003520,ENSSSCG00000039582,ENSSSCG00000005590,ENSSSCG00000011672,ENSSSCG00000013391,ENSSSCG00000015815,ENSSSCG00000005072,ENSSSCG00000008412,ENSSSCG00000017273,ENSSSCG00000016272,…
354	REAC:R-SSC-2454202	REAC	Fc epsilon receptor (FCERI) signaling	0.00660821	98	727	14	0.0192572	0.142857	ENSSSCG00000015892,ENSSSCG00000002433,ENSSSCG00000010380,ENSSSCG00000036115,ENSSSCG00000005038,ENSSSCG00000011494,ENSSSCG00000015424,ENSSSCG00000039582,ENSSSCG00000005590,ENSSSCG00000013391,ENSSSCG00000005072,ENSSSCG00000008412,ENSSSCG00000017273,ENSSSCG00000016272
355	REAC:R-SSC-5358351	REAC	Signaling by Hedgehog	0.00725418	99	727	14	0.0192572	0.141414	ENSSSCG00000015892,ENSSSCG00000002433,ENSSSCG00000005038,ENSSSCG00000001840,ENSSSCG00000011494,ENSSSCG00000015424,ENSSSCG00000000175,ENSSSCG00000039582,ENSSSCG00000005590,ENSSSCG00000013391,ENSSSCG00000005072,ENSSSCG00000008412,ENSSSCG00000017273,ENSSSCG00000016272
356	REAC:R-SSC-5689880	REAC	Ub-specific processing proteases	0.00812994	135	727	17	0.0233838	0.125926	ENSSSCG00000014296,ENSSSCG00000015892,ENSSSCG00000014852,ENSSSCG00000002433,ENSSSCG00000005038,ENSSSCG00000010121,ENSSSCG00000011494,ENSSSCG00000015424,ENSSSCG00000039582,ENSSSCG00000005590,ENSSSCG00000013391,ENSSSCG00000010158,ENSSSCG00000005072,ENSSSCG00000011551,ENSSSCG00000008412,ENSSSCG00000017273,ENSSSCG00000016272
357	REAC:R-SSC-71406	REAC	Pyruvate metabolism and Citric Acid (TCA) cycle	0.0114687	32	727	7	0.00962861	0.21875	ENSSSCG00000014296,ENSSSCG00000000064,ENSSSCG00000027778,ENSSSCG00000027907,ENSSSCG00000015443,ENSSSCG00000025881,ENSSSCG00000006213
358	REAC:R-SSC-382551	REAC	Transport of small molecules	0.0116659	452	727	40	0.0550206	0.0884956	ENSSSCG00000011640,ENSSSCG00000032288,ENSSSCG00000032312,ENSSSCG00000015892,ENSSSCG00000002025,ENSSSCG00000012623,ENSSSCG00000039798,ENSSSCG00000001419,ENSSSCG00000002433,ENSSSCG00000000767,ENSSSCG00000012424,ENSSSCG00000021443,ENSSSCG00000006871,ENSSSCG00000006206,ENSSSCG00000035121,ENSSSCG00000015422,ENSSSCG00000005038,ENSSSCG00000023091,ENSSSCG00000016210,ENSSSCG00000028620,ENSSSCG00000027907,…
359	REAC:R-SSC-77310	REAC	Beta oxidation of lauroyl-CoA to decanoyl-CoA-CoA	0.0119531	5	727	3	0.00412655	0.6	ENSSSCG00000038086,ENSSSCG00000016156,ENSSSCG00000008569
360	REAC:R-SSC-77350	REAC	Beta oxidation of hexanoyl-CoA to butanoyl-CoA	0.0119531	5	727	3	0.00412655	0.6	ENSSSCG00000038086,ENSSSCG00000009916,ENSSSCG00000008569
361	REAC:R-SSC-77346	REAC	Beta oxidation of decanoyl-CoA to octanoyl-CoA-CoA	0.0119531	5	727	3	0.00412655	0.6	ENSSSCG00000038086,ENSSSCG00000003776,ENSSSCG00000008569
362	REAC:R-SSC-77348	REAC	Beta oxidation of octanoyl-CoA to hexanoyl-CoA	0.0119531	5	727	3	0.00412655	0.6	ENSSSCG00000038086,ENSSSCG00000003776,ENSSSCG00000008569
363	REAC:R-SSC-70895	REAC	Branched-chain amino acid catabolism	0.0132651	17	727	5	0.00687758	0.294118	ENSSSCG00000038086,ENSSSCG00000026153,ENSSSCG00000015443,ENSSSCG00000016971,ENSSSCG00000004465
364	REAC:R-SSC-983169	REAC	Class I MHC mediated antigen processing & presentation	0.0137613	273	727	27	0.0371389	0.0989011	ENSSSCG00000011631,ENSSSCG00000015892,ENSSSCG00000033602,ENSSSCG00000004317,ENSSSCG00000002433,ENSSSCG00000012621,ENSSSCG00000003379,ENSSSCG00000005038,ENSSSCG00000014780,ENSSSCG00000011494,ENSSSCG00000015424,ENSSSCG00000039582,ENSSSCG00000021149,ENSSSCG00000032404,ENSSSCG00000005590,ENSSSCG00000013391,ENSSSCG00000037811,ENSSSCG00000016564,ENSSSCG00000006968,ENSSSCG00000005072,ENSSSCG00000038953,…
365	REAC:R-SSC-202403	REAC	TCR signaling	0.013981	84	727	12	0.0165062	0.142857	ENSSSCG00000015892,ENSSSCG00000002433,ENSSSCG00000005038,ENSSSCG00000011494,ENSSSCG00000015424,ENSSSCG00000039582,ENSSSCG00000005590,ENSSSCG00000013391,ENSSSCG00000005072,ENSSSCG00000008412,ENSSSCG00000017273,ENSSSCG00000016272
366	REAC:R-SSC-69620	REAC	Cell Cycle Checkpoints	0.0143312	207	727	22	0.0302613	0.10628	ENSSSCG00000015892,ENSSSCG00000002433,ENSSSCG00000015840,ENSSSCG00000011804,ENSSSCG00000006127,ENSSSCG00000010189,ENSSSCG00000032180,ENSSSCG00000037728,ENSSSCG00000005038,ENSSSCG00000006062,ENSSSCG00000011494,ENSSSCG00000015424,ENSSSCG00000039582,ENSSSCG00000005590,ENSSSCG00000013391,ENSSSCG00000007047,ENSSSCG00000005072,ENSSSCG00000035059,ENSSSCG00000008412,ENSSSCG00000015668,ENSSSCG00000017273,…
367	REAC:R-SSC-70326	REAC	Glucose metabolism	0.0152541	34	727	7	0.00962861	0.205882	ENSSSCG00000012440,ENSSSCG00000001930,ENSSSCG00000010517,ENSSSCG00000001925,ENSSSCG00000010537,ENSSSCG00000015105,ENSSSCG00000024814
368	REAC:R-SSC-8951664	REAC	Neddylation	0.0158711	170	727	19	0.0261348	0.111765	ENSSSCG00000015892,ENSSSCG00000002433,ENSSSCG00000003379,ENSSSCG00000009466,ENSSSCG00000005038,ENSSSCG00000011494,ENSSSCG00000015424,ENSSSCG00000039582,ENSSSCG00000032404,ENSSSCG00000005590,ENSSSCG00000013391,ENSSSCG00000005072,ENSSSCG00000006203,ENSSSCG00000008376,ENSSSCG00000008412,ENSSSCG00000017273,ENSSSCG00000016272,ENSSSCG00000029485,ENSSSCG00000035622
369	REAC:R-SSC-69275	REAC	G2/M Transition	0.0162309	133	727	16	0.0220083	0.120301	ENSSSCG00000010585,ENSSSCG00000015892,ENSSSCG00000002433,ENSSSCG00000027718,ENSSSCG00000005038,ENSSSCG00000011494,ENSSSCG00000015424,ENSSSCG00000032297,ENSSSCG00000039582,ENSSSCG00000016961,ENSSSCG00000005590,ENSSSCG00000013391,ENSSSCG00000005072,ENSSSCG00000008412,ENSSSCG00000017273,ENSSSCG00000016272
370	REAC:R-SSC-453274	REAC	Mitotic G2-G2/M phases	0.0162309	133	727	16	0.0220083	0.120301	ENSSSCG00000010585,ENSSSCG00000015892,ENSSSCG00000002433,ENSSSCG00000027718,ENSSSCG00000005038,ENSSSCG00000011494,ENSSSCG00000015424,ENSSSCG00000032297,ENSSSCG00000039582,ENSSSCG00000016961,ENSSSCG00000005590,ENSSSCG00000013391,ENSSSCG00000005072,ENSSSCG00000008412,ENSSSCG00000017273,ENSSSCG00000016272
371	REAC:R-SSC-5688426	REAC	Deubiquitination	0.0177919	185	727	20	0.0275103	0.108108	ENSSSCG00000010802,ENSSSCG00000014296,ENSSSCG00000015892,ENSSSCG00000014852,ENSSSCG00000002433,ENSSSCG00000009466,ENSSSCG00000005038,ENSSSCG00000010121,ENSSSCG00000011494,ENSSSCG00000015424,ENSSSCG00000039582,ENSSSCG00000005590,ENSSSCG00000022080,ENSSSCG00000013391,ENSSSCG00000010158,ENSSSCG00000005072,ENSSSCG00000011551,ENSSSCG00000008412,ENSSSCG00000017273,ENSSSCG00000016272
372	REAC:R-SSC-212436	REAC	Generic Transcription Pathway	0.019576	573	727	47	0.0646492	0.0820244	ENSSSCG00000040183,ENSSSCG00000016714,ENSSSCG00000015892,ENSSSCG00000016434,ENSSSCG00000009178,ENSSSCG00000018075,ENSSSCG00000002433,ENSSSCG00000025440,ENSSSCG00000015840,ENSSSCG00000011746,ENSSSCG00000032129,ENSSSCG00000021443,ENSSSCG00000008466,ENSSSCG00000011804,ENSSSCG00000006127,ENSSSCG00000005038,ENSSSCG00000035098,ENSSSCG00000004353,ENSSSCG00000031775,ENSSSCG00000006062,ENSSSCG00000011494,…
373	REAC:R-SSC-2151201	REAC	Transcriptional activation of mitochondrial biogenesis	0.0208812	6	727	3	0.00412655	0.5	ENSSSCG00000016714,ENSSSCG00000004645,ENSSSCG00000037655
374	REAC:R-SSC-9013700	REAC	NOTCH4 Activation and Transmission of Signal to the Nucleus	0.0214667	2	727	2	0.00275103	1	ENSSSCG00000006062,ENSSSCG00000001440
375	REAC:R-SSC-9013694	REAC	Signaling by NOTCH4	0.0214667	2	727	2	0.00275103	1	ENSSSCG00000006062,ENSSSCG00000001440
376	REAC:R-SSC-77288	REAC	mitochondrial fatty acid beta-oxidation of unsaturated fatty acids	0.0214667	2	727	2	0.00275103	1	ENSSSCG00000003776,ENSSSCG00000006126
377	REAC:R-SSC-73894	REAC	DNA Repair	0.0241502	204	727	21	0.0288858	0.102941	ENSSSCG00000014628,ENSSSCG00000009178,ENSSSCG00000015840,ENSSSCG00000010380,ENSSSCG00000012916,ENSSSCG00000029005,ENSSSCG00000012973,ENSSSCG00000000059,ENSSSCG00000011804,ENSSSCG00000006127,ENSSSCG00000033303,ENSSSCG00000010923,ENSSSCG00000010121,ENSSSCG00000032903,ENSSSCG00000001546,ENSSSCG00000016961,ENSSSCG00000037216,ENSSSCG00000038953,ENSSSCG00000006203,ENSSSCG00000030642,ENSSSCG00000024687
378	REAC:R-SSC-74160	REAC	Gene expression (Transcription)	0.0253243	768	727	59	0.0811554	0.0768229	ENSSSCG00000040183,ENSSSCG00000004577,ENSSSCG00000016714,ENSSSCG00000015892,ENSSSCG00000004528,ENSSSCG00000016434,ENSSSCG00000009178,ENSSSCG00000005725,ENSSSCG00000018075,ENSSSCG00000002433,ENSSSCG00000025440,ENSSSCG00000015840,ENSSSCG00000011746,ENSSSCG00000032129,ENSSSCG00000003630,ENSSSCG00000021443,ENSSSCG00000008466,ENSSSCG00000011804,ENSSSCG00000006127,ENSSSCG00000000063,ENSSSCG00000010171,…
379	REAC:R-SSC-157118	REAC	Signaling by NOTCH	0.0334407	7	727	3	0.00412655	0.428571	ENSSSCG00000025430,ENSSSCG00000006062,ENSSSCG00000001440
380	REAC:R-SSC-5628897	REAC	TP53 Regulates Metabolic Genes	0.0350727	50	727	8	0.0110041	0.16	ENSSSCG00000016714,ENSSSCG00000016434,ENSSSCG00000018075,ENSSSCG00000032129,ENSSSCG00000008466,ENSSSCG00000006062,ENSSSCG00000018082,ENSSSCG00000031888
381	REAC:R-SSC-70171	REAC	Glycolysis	0.0386198	22	727	5	0.00687758	0.227273	ENSSSCG00000012440,ENSSSCG00000001930,ENSSSCG00000010517,ENSSSCG00000001925,ENSSSCG00000024814
382	REAC:R-SSC-1640170	REAC	Cell Cycle	0.0386198	444	727	37	0.0508941	0.0833333	ENSSSCG00000040183,ENSSSCG00000010585,ENSSSCG00000015892,ENSSSCG00000009178,ENSSSCG00000001520,ENSSSCG00000002433,ENSSSCG00000034229,ENSSSCG00000015840,ENSSSCG00000012916,ENSSSCG00000009242,ENSSSCG00000011804,ENSSSCG00000006127,ENSSSCG00000027718,ENSSSCG00000000469,ENSSSCG00000010189,ENSSSCG00000032180,ENSSSCG00000037728,ENSSSCG00000005038,ENSSSCG00000009047,ENSSSCG00000006062,ENSSSCG00000011494,…
383	REAC:R-SSC-8866654	REAC	E3 ubiquitin ligases ubiquitinate target proteins	0.0387548	31	727	6	0.00825309	0.193548	ENSSSCG00000012621,ENSSSCG00000008387,ENSSSCG00000038953,ENSSSCG00000030642,ENSSSCG00000025293,ENSSSCG00000035622
384	REAC:R-SSC-1257604	REAC	PIP3 activates AKT signaling	0.0391177	134	727	15	0.0206327	0.11194	ENSSSCG00000015892,ENSSSCG00000002433,ENSSSCG00000005038,ENSSSCG00000011494,ENSSSCG00000015424,ENSSSCG00000030289,ENSSSCG00000039582,ENSSSCG00000005590,ENSSSCG00000013391,ENSSSCG00000015815,ENSSSCG00000002804,ENSSSCG00000005072,ENSSSCG00000008412,ENSSSCG00000017273,ENSSSCG00000016272
385	REAC:R-SSC-9006925	REAC	Intracellular signaling by second messengers	0.0417991	148	727	16	0.0220083	0.108108	ENSSSCG00000015892,ENSSSCG00000002433,ENSSSCG00000005038,ENSSSCG00000011494,ENSSSCG00000015424,ENSSSCG00000030289,ENSSSCG00000000175,ENSSSCG00000039582,ENSSSCG00000005590,ENSSSCG00000013391,ENSSSCG00000015815,ENSSSCG00000002804,ENSSSCG00000005072,ENSSSCG00000008412,ENSSSCG00000017273,ENSSSCG00000016272
386	REAC:R-SSC-390918	REAC	Peroxisomal lipid metabolism	0.0451102	23	727	5	0.00687758	0.217391	ENSSSCG00000017198,ENSSSCG00000008724,ENSSSCG00000011250,ENSSSCG00000000072,ENSSSCG00000040296
387	REAC:R-SSC-917937	REAC	Iron uptake and transport	0.0451102	42	727	7	0.00962861	0.166667	ENSSSCG00000011640,ENSSSCG00000002025,ENSSSCG00000000767,ENSSSCG00000006054,ENSSSCG00000001756,ENSSSCG00000005638,ENSSSCG00000014540
388	REAC:R-SSC-70268	REAC	Pyruvate metabolism	0.0451102	23	727	5	0.00687758	0.217391	ENSSSCG00000014296,ENSSSCG00000027778,ENSSSCG00000027907,ENSSSCG00000015443,ENSSSCG00000025881

## Sheet: Hypophyse
	term_id	source	term_name	p_value	term_size	query_size	intersection_size	precision	recall	intersection
1	REAC:R-SSC-2168880	REAC	Scavenging of heme from plasma	0.000570447	5	12	2	0.166667	0.4	ENSSSCG00000007978,ENSSSCG00000033146
2	REAC:R-SSC-2173782	REAC	Binding and Uptake of Ligands by Scavenger Receptors	0.0029801	15	12	2	0.166667	0.133333	ENSSSCG00000007978,ENSSSCG00000033146
3	REAC:R-SSC-5685942	REAC	HDR through Homologous Recombination (HRR)	0.0168514	43	12	2	0.166667	0.0465116	ENSSSCG00000006277,ENSSSCG00000009854
4	REAC:R-SSC-5693567	REAC	HDR through Homologous Recombination (HRR) or Single Strand Annealing (SSA)	0.0223404	59	12	2	0.166667	0.0338983	ENSSSCG00000006277,ENSSSCG00000009854
5	REAC:R-SSC-5693538	REAC	Homology Directed Repair	0.0223404	64	12	2	0.166667	0.03125	ENSSSCG00000006277,ENSSSCG00000009854
6	REAC:R-SSC-5693532	REAC	DNA Double-Strand Break Repair	0.0440302	99	12	2	0.166667	0.020202	ENSSSCG00000006277,ENSSSCG00000009854

## Sheet: Thyroide
	term_id	source	term_name	p_value	term_size	query_size	intersection_size	precision	recall	intersection
1	GO:0007049	GO:BP	cell cycle	8.09374e-22	1030	80	41	0.5125	0.0398058	ENSSSCG00000029264,ENSSSCG00000023296,ENSSSCG00000040486,ENSSSCG00000004554,ENSSSCG00000007493,ENSSSCG00000004782,ENSSSCG00000003949,ENSSSCG00000012377,ENSSSCG00000006095,ENSSSCG00000029326,ENSSSCG00000005056,ENSSSCG00000016658,ENSSSCG00000022101,ENSSSCG00000005995,ENSSSCG00000001404,ENSSSCG00000037307,ENSSSCG00000010214,ENSSSCG00000011207,ENSSSCG00000007235,ENSSSCG00000007423,ENSSSCG00000034217,…
2	GO:0000278	GO:BP	mitotic cell cycle	1.28111e-21	577	80	33	0.4125	0.0571924	ENSSSCG00000023296,ENSSSCG00000040486,ENSSSCG00000007493,ENSSSCG00000004782,ENSSSCG00000003949,ENSSSCG00000012377,ENSSSCG00000006095,ENSSSCG00000029326,ENSSSCG00000005056,ENSSSCG00000016658,ENSSSCG00000022101,ENSSSCG00000005995,ENSSSCG00000001404,ENSSSCG00000037307,ENSSSCG00000010214,ENSSSCG00000011207,ENSSSCG00000007235,ENSSSCG00000007423,ENSSSCG00000034217,ENSSSCG00000002651,ENSSSCG00000017032,…
3	GO:0007059	GO:BP	chromosome segregation	2.18004e-19	235	80	23	0.2875	0.0978723	ENSSSCG00000023296,ENSSSCG00000004782,ENSSSCG00000003949,ENSSSCG00000012377,ENSSSCG00000006095,ENSSSCG00000029326,ENSSSCG00000005056,ENSSSCG00000022101,ENSSSCG00000037307,ENSSSCG00000011207,ENSSSCG00000007423,ENSSSCG00000034217,ENSSSCG00000017473,ENSSSCG00000017032,ENSSSCG00000006333,ENSSSCG00000017471,ENSSSCG00000001510,ENSSSCG00000004969,ENSSSCG00000015581,ENSSSCG00000003697,ENSSSCG00000008677,…
4	GO:1903047	GO:BP	mitotic cell cycle process	2.83057e-18	478	80	28	0.35	0.0585774	ENSSSCG00000023296,ENSSSCG00000007493,ENSSSCG00000004782,ENSSSCG00000003949,ENSSSCG00000012377,ENSSSCG00000006095,ENSSSCG00000029326,ENSSSCG00000005056,ENSSSCG00000016658,ENSSSCG00000022101,ENSSSCG00000005995,ENSSSCG00000037307,ENSSSCG00000010214,ENSSSCG00000011207,ENSSSCG00000007235,ENSSSCG00000007423,ENSSSCG00000017032,ENSSSCG00000006333,ENSSSCG00000017471,ENSSSCG00000001510,ENSSSCG00000004969,…
5	GO:0022402	GO:BP	cell cycle process	4.12846e-18	768	80	33	0.4125	0.0429688	ENSSSCG00000023296,ENSSSCG00000007493,ENSSSCG00000004782,ENSSSCG00000003949,ENSSSCG00000012377,ENSSSCG00000006095,ENSSSCG00000029326,ENSSSCG00000005056,ENSSSCG00000016658,ENSSSCG00000022101,ENSSSCG00000005995,ENSSSCG00000037307,ENSSSCG00000010214,ENSSSCG00000011207,ENSSSCG00000007235,ENSSSCG00000007423,ENSSSCG00000017473,ENSSSCG00000002651,ENSSSCG00000017032,ENSSSCG00000016998,ENSSSCG00000010896,…
6	GO:0098813	GO:BP	nuclear chromosome segregation	4.81794e-16	190	80	19	0.2375	0.1	ENSSSCG00000023296,ENSSSCG00000004782,ENSSSCG00000003949,ENSSSCG00000012377,ENSSSCG00000006095,ENSSSCG00000029326,ENSSSCG00000037307,ENSSSCG00000011207,ENSSSCG00000007423,ENSSSCG00000017032,ENSSSCG00000006333,ENSSSCG00000017471,ENSSSCG00000001510,ENSSSCG00000004969,ENSSSCG00000015581,ENSSSCG00000003697,ENSSSCG00000008677,ENSSSCG00000033444,ENSSSCG00000008125
7	GO:0140014	GO:BP	mitotic nuclear division	9.99284e-16	199	80	19	0.2375	0.0954774	ENSSSCG00000023296,ENSSSCG00000007493,ENSSSCG00000004782,ENSSSCG00000003949,ENSSSCG00000012377,ENSSSCG00000029326,ENSSSCG00000005995,ENSSSCG00000037307,ENSSSCG00000011207,ENSSSCG00000007235,ENSSSCG00000007423,ENSSSCG00000017032,ENSSSCG00000006333,ENSSSCG00000017471,ENSSSCG00000001510,ENSSSCG00000004969,ENSSSCG00000003697,ENSSSCG00000008677,ENSSSCG00000008125
8	GO:0048285	GO:BP	organelle fission	1.18349e-15	315	80	22	0.275	0.0698413	ENSSSCG00000023296,ENSSSCG00000007493,ENSSSCG00000004782,ENSSSCG00000003949,ENSSSCG00000012377,ENSSSCG00000006095,ENSSSCG00000029326,ENSSSCG00000005995,ENSSSCG00000037307,ENSSSCG00000011207,ENSSSCG00000007235,ENSSSCG00000007423,ENSSSCG00000004164,ENSSSCG00000017473,ENSSSCG00000017032,ENSSSCG00000006333,ENSSSCG00000017471,ENSSSCG00000001510,ENSSSCG00000004969,ENSSSCG00000003697,ENSSSCG00000008677,…
9	GO:0000070	GO:BP	mitotic sister chromatid segregation	1.32019e-15	117	80	16	0.2	0.136752	ENSSSCG00000023296,ENSSSCG00000004782,ENSSSCG00000003949,ENSSSCG00000012377,ENSSSCG00000029326,ENSSSCG00000037307,ENSSSCG00000011207,ENSSSCG00000007423,ENSSSCG00000017032,ENSSSCG00000006333,ENSSSCG00000017471,ENSSSCG00000001510,ENSSSCG00000004969,ENSSSCG00000003697,ENSSSCG00000008677,ENSSSCG00000008125
10	GO:0000280	GO:BP	nuclear division	1.76831e-15	283	80	21	0.2625	0.0742049	ENSSSCG00000023296,ENSSSCG00000007493,ENSSSCG00000004782,ENSSSCG00000003949,ENSSSCG00000012377,ENSSSCG00000006095,ENSSSCG00000029326,ENSSSCG00000005995,ENSSSCG00000037307,ENSSSCG00000011207,ENSSSCG00000007235,ENSSSCG00000007423,ENSSSCG00000017473,ENSSSCG00000017032,ENSSSCG00000006333,ENSSSCG00000017471,ENSSSCG00000001510,ENSSSCG00000004969,ENSSSCG00000003697,ENSSSCG00000008677,ENSSSCG00000008125
11	GO:0000819	GO:BP	sister chromatid segregation	1.63459e-14	138	80	16	0.2	0.115942	ENSSSCG00000023296,ENSSSCG00000004782,ENSSSCG00000003949,ENSSSCG00000012377,ENSSSCG00000029326,ENSSSCG00000037307,ENSSSCG00000011207,ENSSSCG00000007423,ENSSSCG00000017032,ENSSSCG00000006333,ENSSSCG00000017471,ENSSSCG00000001510,ENSSSCG00000004969,ENSSSCG00000003697,ENSSSCG00000008677,ENSSSCG00000008125
12	GO:0051276	GO:BP	chromosome organization	2.20353e-13	636	80	26	0.325	0.0408805	ENSSSCG00000036613,ENSSSCG00000023296,ENSSSCG00000009704,ENSSSCG00000004782,ENSSSCG00000003949,ENSSSCG00000012377,ENSSSCG00000006095,ENSSSCG00000029326,ENSSSCG00000005056,ENSSSCG00000022101,ENSSSCG00000037307,ENSSSCG00000011207,ENSSSCG00000007423,ENSSSCG00000017473,ENSSSCG00000017032,ENSSSCG00000016998,ENSSSCG00000006333,ENSSSCG00000017471,ENSSSCG00000001510,ENSSSCG00000004969,ENSSSCG00000013772,…
13	GO:1902850	GO:BP	microtubule cytoskeleton organization involved in mitosis	8.1094e-13	117	80	14	0.175	0.119658	ENSSSCG00000023296,ENSSSCG00000007493,ENSSSCG00000003949,ENSSSCG00000012377,ENSSSCG00000029326,ENSSSCG00000005056,ENSSSCG00000037307,ENSSSCG00000007235,ENSSSCG00000006333,ENSSSCG00000001510,ENSSSCG00000004969,ENSSSCG00000003697,ENSSSCG00000038543,ENSSSCG00000008677
14	GO:0000226	GO:BP	microtubule cytoskeleton organization	8.1094e-13	441	80	22	0.275	0.0498866	ENSSSCG00000023296,ENSSSCG00000040486,ENSSSCG00000007493,ENSSSCG00000003949,ENSSSCG00000012377,ENSSSCG00000029326,ENSSSCG00000005056,ENSSSCG00000022101,ENSSSCG00000037307,ENSSSCG00000010214,ENSSSCG00000011207,ENSSSCG00000007235,ENSSSCG00000034217,ENSSSCG00000016998,ENSSSCG00000010896,ENSSSCG00000006333,ENSSSCG00000001510,ENSSSCG00000004969,ENSSSCG00000003697,ENSSSCG00000012902,ENSSSCG00000038543,…
15	GO:0007051	GO:BP	spindle organization	1.02221e-12	149	80	15	0.1875	0.100671	ENSSSCG00000023296,ENSSSCG00000007493,ENSSSCG00000003949,ENSSSCG00000012377,ENSSSCG00000029326,ENSSSCG00000005056,ENSSSCG00000037307,ENSSSCG00000010214,ENSSSCG00000007235,ENSSSCG00000010896,ENSSSCG00000006333,ENSSSCG00000001510,ENSSSCG00000004969,ENSSSCG00000003697,ENSSSCG00000008677
16	GO:0007052	GO:BP	mitotic spindle organization	1.02785e-12	94	80	13	0.1625	0.138298	ENSSSCG00000023296,ENSSSCG00000007493,ENSSSCG00000003949,ENSSSCG00000012377,ENSSSCG00000029326,ENSSSCG00000005056,ENSSSCG00000037307,ENSSSCG00000007235,ENSSSCG00000006333,ENSSSCG00000001510,ENSSSCG00000004969,ENSSSCG00000003697,ENSSSCG00000008677
17	GO:0051321	GO:BP	meiotic cell cycle	1.1026e-12	151	80	15	0.1875	0.0993377	ENSSSCG00000029264,ENSSSCG00000007493,ENSSSCG00000004782,ENSSSCG00000003949,ENSSSCG00000006095,ENSSSCG00000029326,ENSSSCG00000010214,ENSSSCG00000011207,ENSSSCG00000017473,ENSSSCG00000017032,ENSSSCG00000010896,ENSSSCG00000006333,ENSSSCG00000003697,ENSSSCG00000007572,ENSSSCG00000008125
18	GO:0051301	GO:BP	cell division	2.32716e-12	273	80	18	0.225	0.0659341	ENSSSCG00000000683,ENSSSCG00000007493,ENSSSCG00000012377,ENSSSCG00000016658,ENSSSCG00000037307,ENSSSCG00000010214,ENSSSCG00000011207,ENSSSCG00000007235,ENSSSCG00000034217,ENSSSCG00000017473,ENSSSCG00000006538,ENSSSCG00000006333,ENSSSCG00000017471,ENSSSCG00000003697,ENSSSCG00000012902,ENSSSCG00000038543,ENSSSCG00000033444,ENSSSCG00000008125
19	GO:0051726	GO:BP	regulation of cell cycle	4.11219e-12	667	80	25	0.3125	0.0374813	ENSSSCG00000023296,ENSSSCG00000040486,ENSSSCG00000004554,ENSSSCG00000004782,ENSSSCG00000003949,ENSSSCG00000006095,ENSSSCG00000029326,ENSSSCG00000005056,ENSSSCG00000022101,ENSSSCG00000005995,ENSSSCG00000001404,ENSSSCG00000037307,ENSSSCG00000010214,ENSSSCG00000007235,ENSSSCG00000007423,ENSSSCG00000002651,ENSSSCG00000016998,ENSSSCG00000017471,ENSSSCG00000015581,ENSSSCG00000003697,ENSSSCG00000012902,…
20	GO:1903046	GO:BP	meiotic cell cycle process	7.3723e-11	132	80	13	0.1625	0.0984848	ENSSSCG00000007493,ENSSSCG00000004782,ENSSSCG00000003949,ENSSSCG00000006095,ENSSSCG00000029326,ENSSSCG00000010214,ENSSSCG00000011207,ENSSSCG00000017473,ENSSSCG00000017032,ENSSSCG00000010896,ENSSSCG00000006333,ENSSSCG00000003697,ENSSSCG00000008125
21	GO:0007017	GO:BP	microtubule-based process	4.23834e-10	613	80	22	0.275	0.0358891	ENSSSCG00000023296,ENSSSCG00000040486,ENSSSCG00000007493,ENSSSCG00000003949,ENSSSCG00000012377,ENSSSCG00000029326,ENSSSCG00000005056,ENSSSCG00000022101,ENSSSCG00000037307,ENSSSCG00000010214,ENSSSCG00000011207,ENSSSCG00000007235,ENSSSCG00000034217,ENSSSCG00000016998,ENSSSCG00000010896,ENSSSCG00000006333,ENSSSCG00000001510,ENSSSCG00000004969,ENSSSCG00000003697,ENSSSCG00000012902,ENSSSCG00000038543,…
22	GO:0010564	GO:BP	regulation of cell cycle process	5.02393e-10	434	80	19	0.2375	0.0437788	ENSSSCG00000023296,ENSSSCG00000004782,ENSSSCG00000003949,ENSSSCG00000029326,ENSSSCG00000022101,ENSSSCG00000005995,ENSSSCG00000037307,ENSSSCG00000010214,ENSSSCG00000007235,ENSSSCG00000007423,ENSSSCG00000002651,ENSSSCG00000016998,ENSSSCG00000017471,ENSSSCG00000015581,ENSSSCG00000003697,ENSSSCG00000012902,ENSSSCG00000008677,ENSSSCG00000003628,ENSSSCG00000008125
23	GO:0044770	GO:BP	cell cycle phase transition	5.84412e-09	328	80	16	0.2	0.0487805	ENSSSCG00000023296,ENSSSCG00000004782,ENSSSCG00000006095,ENSSSCG00000029326,ENSSSCG00000022101,ENSSSCG00000005995,ENSSSCG00000010214,ENSSSCG00000007423,ENSSSCG00000002651,ENSSSCG00000016998,ENSSSCG00000017471,ENSSSCG00000015581,ENSSSCG00000003697,ENSSSCG00000012902,ENSSSCG00000008677,ENSSSCG00000003628
24	GO:0007346	GO:BP	regulation of mitotic cell cycle	1.26942e-08	294	80	15	0.1875	0.0510204	ENSSSCG00000023296,ENSSSCG00000040486,ENSSSCG00000004782,ENSSSCG00000029326,ENSSSCG00000005056,ENSSSCG00000022101,ENSSSCG00000005995,ENSSSCG00000001404,ENSSSCG00000010214,ENSSSCG00000007423,ENSSSCG00000017471,ENSSSCG00000015581,ENSSSCG00000003697,ENSSSCG00000012902,ENSSSCG00000003628
25	GO:0007010	GO:BP	cytoskeleton organization	1.73169e-08	987	80	25	0.3125	0.0253293	ENSSSCG00000023296,ENSSSCG00000040486,ENSSSCG00000007493,ENSSSCG00000003949,ENSSSCG00000012377,ENSSSCG00000029326,ENSSSCG00000005056,ENSSSCG00000016658,ENSSSCG00000022101,ENSSSCG00000009448,ENSSSCG00000001404,ENSSSCG00000037307,ENSSSCG00000010214,ENSSSCG00000011207,ENSSSCG00000007235,ENSSSCG00000034217,ENSSSCG00000016998,ENSSSCG00000010896,ENSSSCG00000006333,ENSSSCG00000001510,ENSSSCG00000004969,…
26	GO:1901987	GO:BP	regulation of cell cycle phase transition	2.17442e-08	257	80	14	0.175	0.0544747	ENSSSCG00000023296,ENSSSCG00000004782,ENSSSCG00000029326,ENSSSCG00000022101,ENSSSCG00000005995,ENSSSCG00000010214,ENSSSCG00000007423,ENSSSCG00000002651,ENSSSCG00000016998,ENSSSCG00000017471,ENSSSCG00000015581,ENSSSCG00000003697,ENSSSCG00000012902,ENSSSCG00000003628
27	GO:0044772	GO:BP	mitotic cell cycle phase transition	2.98194e-08	264	80	14	0.175	0.0530303	ENSSSCG00000023296,ENSSSCG00000004782,ENSSSCG00000006095,ENSSSCG00000029326,ENSSSCG00000022101,ENSSSCG00000005995,ENSSSCG00000010214,ENSSSCG00000007423,ENSSSCG00000017471,ENSSSCG00000015581,ENSSSCG00000003697,ENSSSCG00000012902,ENSSSCG00000008677,ENSSSCG00000003628
28	GO:1905818	GO:BP	regulation of chromosome separation	5.42415e-08	53	80	8	0.1	0.150943	ENSSSCG00000023296,ENSSSCG00000004782,ENSSSCG00000029326,ENSSSCG00000007423,ENSSSCG00000017471,ENSSSCG00000003697,ENSSSCG00000008677,ENSSSCG00000008125
29	GO:1901990	GO:BP	regulation of mitotic cell cycle phase transition	1.15977e-07	197	80	12	0.15	0.0609137	ENSSSCG00000023296,ENSSSCG00000004782,ENSSSCG00000029326,ENSSSCG00000022101,ENSSSCG00000005995,ENSSSCG00000010214,ENSSSCG00000007423,ENSSSCG00000017471,ENSSSCG00000015581,ENSSSCG00000003697,ENSSSCG00000012902,ENSSSCG00000003628
30	GO:0022414	GO:BP	reproductive process	1.72695e-07	774	80	21	0.2625	0.0271318	ENSSSCG00000029264,ENSSSCG00000007493,ENSSSCG00000009704,ENSSSCG00000004782,ENSSSCG00000003949,ENSSSCG00000006095,ENSSSCG00000029326,ENSSSCG00000010214,ENSSSCG00000011207,ENSSSCG00000005436,ENSSSCG00000017473,ENSSSCG00000004369,ENSSSCG00000017032,ENSSSCG00000002747,ENSSSCG00000027646,ENSSSCG00000010896,ENSSSCG00000006333,ENSSSCG00000003697,ENSSSCG00000007572,ENSSSCG00000008125,ENSSSCG00000001074
31	GO:0000003	GO:BP	reproduction	1.91851e-07	780	80	21	0.2625	0.0269231	ENSSSCG00000029264,ENSSSCG00000007493,ENSSSCG00000009704,ENSSSCG00000004782,ENSSSCG00000003949,ENSSSCG00000006095,ENSSSCG00000029326,ENSSSCG00000010214,ENSSSCG00000011207,ENSSSCG00000005436,ENSSSCG00000017473,ENSSSCG00000004369,ENSSSCG00000017032,ENSSSCG00000002747,ENSSSCG00000027646,ENSSSCG00000010896,ENSSSCG00000006333,ENSSSCG00000003697,ENSSSCG00000007572,ENSSSCG00000008125,ENSSSCG00000001074
32	GO:0006996	GO:BP	organelle organization	2.1833e-07	2513	80	38	0.475	0.0151214	ENSSSCG00000036613,ENSSSCG00000023296,ENSSSCG00000040486,ENSSSCG00000007493,ENSSSCG00000009704,ENSSSCG00000004782,ENSSSCG00000003949,ENSSSCG00000012377,ENSSSCG00000006095,ENSSSCG00000029326,ENSSSCG00000005056,ENSSSCG00000016658,ENSSSCG00000022101,ENSSSCG00000005995,ENSSSCG00000009448,ENSSSCG00000001404,ENSSSCG00000037307,ENSSSCG00000010214,ENSSSCG00000011207,ENSSSCG00000007235,ENSSSCG00000007423,…
33	GO:0010965	GO:BP	regulation of mitotic sister chromatid separation	2.63864e-07	42	80	7	0.0875	0.166667	ENSSSCG00000023296,ENSSSCG00000004782,ENSSSCG00000029326,ENSSSCG00000007423,ENSSSCG00000017471,ENSSSCG00000003697,ENSSSCG00000008677
34	GO:0007091	GO:BP	metaphase/anaphase transition of mitotic cell cycle	2.63864e-07	42	80	7	0.0875	0.166667	ENSSSCG00000023296,ENSSSCG00000004782,ENSSSCG00000029326,ENSSSCG00000007423,ENSSSCG00000017471,ENSSSCG00000003697,ENSSSCG00000008677
35	GO:0051304	GO:BP	chromosome separation	2.64351e-07	66	80	8	0.1	0.121212	ENSSSCG00000023296,ENSSSCG00000004782,ENSSSCG00000029326,ENSSSCG00000007423,ENSSSCG00000017471,ENSSSCG00000003697,ENSSSCG00000008677,ENSSSCG00000008125
36	GO:0051306	GO:BP	mitotic sister chromatid separation	3.50636e-07	44	80	7	0.0875	0.159091	ENSSSCG00000023296,ENSSSCG00000004782,ENSSSCG00000029326,ENSSSCG00000007423,ENSSSCG00000017471,ENSSSCG00000003697,ENSSSCG00000008677
37	GO:0051983	GO:BP	regulation of chromosome segregation	3.92659e-07	70	80	8	0.1	0.114286	ENSSSCG00000023296,ENSSSCG00000004782,ENSSSCG00000029326,ENSSSCG00000007423,ENSSSCG00000017471,ENSSSCG00000003697,ENSSSCG00000008677,ENSSSCG00000008125
38	GO:0044784	GO:BP	metaphase/anaphase transition of cell cycle	3.92659e-07	45	80	7	0.0875	0.155556	ENSSSCG00000023296,ENSSSCG00000004782,ENSSSCG00000029326,ENSSSCG00000007423,ENSSSCG00000017471,ENSSSCG00000003697,ENSSSCG00000008677
39	GO:0045786	GO:BP	negative regulation of cell cycle	5.48699e-07	232	80	12	0.15	0.0517241	ENSSSCG00000004782,ENSSSCG00000029326,ENSSSCG00000022101,ENSSSCG00000005995,ENSSSCG00000001404,ENSSSCG00000010214,ENSSSCG00000002651,ENSSSCG00000016998,ENSSSCG00000017471,ENSSSCG00000003697,ENSSSCG00000012902,ENSSSCG00000003628
40	GO:0045930	GO:BP	negative regulation of mitotic cell cycle	5.63733e-07	143	80	10	0.125	0.0699301	ENSSSCG00000004782,ENSSSCG00000029326,ENSSSCG00000022101,ENSSSCG00000005995,ENSSSCG00000001404,ENSSSCG00000010214,ENSSSCG00000017471,ENSSSCG00000003697,ENSSSCG00000012902,ENSSSCG00000003628
41	GO:0010948	GO:BP	negative regulation of cell cycle process	5.63733e-07	186	80	11	0.1375	0.0591398	ENSSSCG00000004782,ENSSSCG00000029326,ENSSSCG00000022101,ENSSSCG00000005995,ENSSSCG00000010214,ENSSSCG00000002651,ENSSSCG00000016998,ENSSSCG00000017471,ENSSSCG00000003697,ENSSSCG00000012902,ENSSSCG00000003628
42	GO:0140013	GO:BP	meiotic nuclear division	7.74414e-07	110	80	9	0.1125	0.0818182	ENSSSCG00000004782,ENSSSCG00000003949,ENSSSCG00000006095,ENSSSCG00000011207,ENSSSCG00000017473,ENSSSCG00000017032,ENSSSCG00000006333,ENSSSCG00000003697,ENSSSCG00000008125
43	GO:0033045	GO:BP	regulation of sister chromatid segregation	8.57958e-07	51	80	7	0.0875	0.137255	ENSSSCG00000023296,ENSSSCG00000004782,ENSSSCG00000029326,ENSSSCG00000007423,ENSSSCG00000017471,ENSSSCG00000003697,ENSSSCG00000008677
44	GO:0008608	GO:BP	attachment of spindle microtubules to kinetochore	1.06576e-06	31	80	6	0.075	0.193548	ENSSSCG00000023296,ENSSSCG00000029326,ENSSSCG00000011207,ENSSSCG00000006333,ENSSSCG00000003697,ENSSSCG00000033444
45	GO:0051383	GO:BP	kinetochore organization	1.67804e-06	17	80	5	0.0625	0.294118	ENSSSCG00000023296,ENSSSCG00000005056,ENSSSCG00000006333,ENSSSCG00000003697,ENSSSCG00000038543
46	GO:0140694	GO:BP	non-membrane-bounded organelle assembly	2.2138e-06	267	80	12	0.15	0.0449438	ENSSSCG00000023296,ENSSSCG00000003949,ENSSSCG00000012377,ENSSSCG00000005056,ENSSSCG00000001404,ENSSSCG00000037307,ENSSSCG00000007235,ENSSSCG00000016998,ENSSSCG00000001510,ENSSSCG00000004969,ENSSSCG00000003697,ENSSSCG00000038543
47	GO:0045132	GO:BP	meiotic chromosome segregation	2.50911e-06	60	80	7	0.0875	0.116667	ENSSSCG00000004782,ENSSSCG00000006095,ENSSSCG00000011207,ENSSSCG00000017032,ENSSSCG00000006333,ENSSSCG00000003697,ENSSSCG00000008125
48	GO:0071459	GO:BP	protein localization to chromosome, centromeric region	3.88713e-06	20	80	5	0.0625	0.25	ENSSSCG00000004782,ENSSSCG00000005995,ENSSSCG00000010214,ENSSSCG00000003697,ENSSSCG00000038543
49	GO:0030071	GO:BP	regulation of mitotic metaphase/anaphase transition	5.57588e-06	41	80	6	0.075	0.146341	ENSSSCG00000023296,ENSSSCG00000004782,ENSSSCG00000029326,ENSSSCG00000007423,ENSSSCG00000017471,ENSSSCG00000003697
50	GO:1902099	GO:BP	regulation of metaphase/anaphase transition of cell cycle	8.45856e-06	44	80	6	0.075	0.136364	ENSSSCG00000023296,ENSSSCG00000004782,ENSSSCG00000029326,ENSSSCG00000007423,ENSSSCG00000017471,ENSSSCG00000003697
51	GO:1901991	GO:BP	negative regulation of mitotic cell cycle phase transition	9.1071e-06	108	80	8	0.1	0.0740741	ENSSSCG00000004782,ENSSSCG00000029326,ENSSSCG00000022101,ENSSSCG00000010214,ENSSSCG00000017471,ENSSSCG00000003697,ENSSSCG00000012902,ENSSSCG00000003628
52	GO:0033044	GO:BP	regulation of chromosome organization	1.41058e-05	158	80	9	0.1125	0.056962	ENSSSCG00000023296,ENSSSCG00000004782,ENSSSCG00000029326,ENSSSCG00000007423,ENSSSCG00000017473,ENSSSCG00000017471,ENSSSCG00000003697,ENSSSCG00000008677,ENSSSCG00000008125
53	GO:1902749	GO:BP	regulation of cell cycle G2/M phase transition	1.41058e-05	78	80	7	0.0875	0.0897436	ENSSSCG00000029326,ENSSSCG00000022101,ENSSSCG00000010214,ENSSSCG00000016998,ENSSSCG00000017471,ENSSSCG00000015581,ENSSSCG00000003628
54	GO:1901988	GO:BP	negative regulation of cell cycle phase transition	1.46056e-05	159	80	9	0.1125	0.0566038	ENSSSCG00000004782,ENSSSCG00000029326,ENSSSCG00000022101,ENSSSCG00000010214,ENSSSCG00000002651,ENSSSCG00000017471,ENSSSCG00000003697,ENSSSCG00000012902,ENSSSCG00000003628
55	GO:0000075	GO:BP	cell cycle checkpoint signaling	1.7855e-05	119	80	8	0.1	0.0672269	ENSSSCG00000004782,ENSSSCG00000029326,ENSSSCG00000022101,ENSSSCG00000010214,ENSSSCG00000002651,ENSSSCG00000017471,ENSSSCG00000003697,ENSSSCG00000003628
56	GO:0051310	GO:BP	metaphase plate congression	2.09771e-05	52	80	6	0.075	0.115385	ENSSSCG00000023296,ENSSSCG00000029326,ENSSSCG00000006333,ENSSSCG00000001510,ENSSSCG00000015581,ENSSSCG00000003697
57	GO:0090307	GO:BP	mitotic spindle assembly	2.59005e-05	54	80	6	0.075	0.111111	ENSSSCG00000003949,ENSSSCG00000012377,ENSSSCG00000037307,ENSSSCG00000007235,ENSSSCG00000001510,ENSSSCG00000004969
58	GO:0007093	GO:BP	mitotic cell cycle checkpoint signaling	3.16185e-05	89	80	7	0.0875	0.0786517	ENSSSCG00000004782,ENSSSCG00000029326,ENSSSCG00000022101,ENSSSCG00000010214,ENSSSCG00000017471,ENSSSCG00000003697,ENSSSCG00000003628
59	GO:0051225	GO:BP	spindle assembly	4.84513e-05	95	80	7	0.0875	0.0736842	ENSSSCG00000003949,ENSSSCG00000012377,ENSSSCG00000037307,ENSSSCG00000007235,ENSSSCG00000001510,ENSSSCG00000004969,ENSSSCG00000003697
60	GO:0051303	GO:BP	establishment of chromosome localization	5.64059e-05	62	80	6	0.075	0.0967742	ENSSSCG00000023296,ENSSSCG00000029326,ENSSSCG00000006333,ENSSSCG00000001510,ENSSSCG00000015581,ENSSSCG00000003697
61	GO:0050000	GO:BP	chromosome localization	6.10339e-05	63	80	6	0.075	0.0952381	ENSSSCG00000023296,ENSSSCG00000029326,ENSSSCG00000006333,ENSSSCG00000001510,ENSSSCG00000015581,ENSSSCG00000003697
62	GO:0065004	GO:BP	protein-DNA complex assembly	6.41938e-05	100	80	7	0.0875	0.07	ENSSSCG00000023296,ENSSSCG00000009704,ENSSSCG00000005056,ENSSSCG00000002651,ENSSSCG00000016998,ENSSSCG00000013772,ENSSSCG00000038543
63	GO:0051256	GO:BP	mitotic spindle midzone assembly	6.41938e-05	5	80	3	0.0375	0.6	ENSSSCG00000012377,ENSSSCG00000037307,ENSSSCG00000004969
64	GO:0044839	GO:BP	cell cycle G2/M phase transition	7.71117e-05	103	80	7	0.0875	0.0679612	ENSSSCG00000029326,ENSSSCG00000022101,ENSSSCG00000010214,ENSSSCG00000016998,ENSSSCG00000017471,ENSSSCG00000015581,ENSSSCG00000003628
65	GO:0010389	GO:BP	regulation of G2/M transition of mitotic cell cycle	9.67595e-05	69	80	6	0.075	0.0869565	ENSSSCG00000029326,ENSSSCG00000022101,ENSSSCG00000010214,ENSSSCG00000017471,ENSSSCG00000015581,ENSSSCG00000003628
66	GO:0007080	GO:BP	mitotic metaphase plate congression	9.67595e-05	39	80	5	0.0625	0.128205	ENSSSCG00000023296,ENSSSCG00000029326,ENSSSCG00000006333,ENSSSCG00000001510,ENSSSCG00000003697
67	GO:0051231	GO:BP	spindle elongation	0.000116792	6	80	3	0.0375	0.5	ENSSSCG00000012377,ENSSSCG00000037307,ENSSSCG00000004969
68	GO:0000022	GO:BP	mitotic spindle elongation	0.000116792	6	80	3	0.0375	0.5	ENSSSCG00000012377,ENSSSCG00000037307,ENSSSCG00000004969
69	GO:0071824	GO:BP	protein-DNA complex subunit organization	0.000217843	122	80	7	0.0875	0.057377	ENSSSCG00000023296,ENSSSCG00000009704,ENSSSCG00000005056,ENSSSCG00000002651,ENSSSCG00000016998,ENSSSCG00000013772,ENSSSCG00000038543
70	GO:0033043	GO:BP	regulation of organelle organization	0.000217843	758	80	16	0.2	0.0211082	ENSSSCG00000023296,ENSSSCG00000004782,ENSSSCG00000003949,ENSSSCG00000029326,ENSSSCG00000005995,ENSSSCG00000001404,ENSSSCG00000007235,ENSSSCG00000007423,ENSSSCG00000034217,ENSSSCG00000017473,ENSSSCG00000016998,ENSSSCG00000017471,ENSSSCG00000003697,ENSSSCG00000012902,ENSSSCG00000008677,ENSSSCG00000008125
71	GO:0006270	GO:BP	DNA replication initiation	0.000437229	26	80	4	0.05	0.153846	ENSSSCG00000006095,ENSSSCG00000002651,ENSSSCG00000017471,ENSSSCG00000035059
72	GO:0000086	GO:BP	G2/M transition of mitotic cell cycle	0.000444789	91	80	6	0.075	0.0659341	ENSSSCG00000029326,ENSSSCG00000022101,ENSSSCG00000010214,ENSSSCG00000017471,ENSSSCG00000015581,ENSSSCG00000003628
73	GO:0051656	GO:BP	establishment of organelle localization	0.000575298	258	80	9	0.1125	0.0348837	ENSSSCG00000023296,ENSSSCG00000029326,ENSSSCG00000016998,ENSSSCG00000010896,ENSSSCG00000006333,ENSSSCG00000001510,ENSSSCG00000015581,ENSSSCG00000003697,ENSSSCG00000038543
74	GO:0051255	GO:BP	spindle midzone assembly	0.000633005	10	80	3	0.0375	0.3	ENSSSCG00000012377,ENSSSCG00000037307,ENSSSCG00000004969
75	GO:0006259	GO:BP	DNA metabolic process	0.000691507	653	80	14	0.175	0.0214395	ENSSSCG00000036613,ENSSSCG00000004554,ENSSSCG00000009704,ENSSSCG00000006095,ENSSSCG00000022101,ENSSSCG00000037120,ENSSSCG00000005436,ENSSSCG00000017473,ENSSSCG00000002651,ENSSSCG00000016998,ENSSSCG00000017471,ENSSSCG00000035059,ENSSSCG00000013517,ENSSSCG00000001074
76	GO:0016043	GO:BP	cellular component organization	0.000776666	3958	80	41	0.5125	0.0103588	ENSSSCG00000027745,ENSSSCG00000036613,ENSSSCG00000023296,ENSSSCG00000040486,ENSSSCG00000007493,ENSSSCG00000009704,ENSSSCG00000004782,ENSSSCG00000003949,ENSSSCG00000012377,ENSSSCG00000006095,ENSSSCG00000029326,ENSSSCG00000005056,ENSSSCG00000016658,ENSSSCG00000022101,ENSSSCG00000005995,ENSSSCG00000037120,ENSSSCG00000009448,ENSSSCG00000001404,ENSSSCG00000037307,ENSSSCG00000010214,ENSSSCG00000011207,…
77	GO:0000076	GO:BP	DNA replication checkpoint signaling	0.000825226	11	80	3	0.0375	0.272727	ENSSSCG00000002651,ENSSSCG00000017471,ENSSSCG00000003628
78	GO:0045787	GO:BP	positive regulation of cell cycle	0.000825226	209	80	8	0.1	0.0382775	ENSSSCG00000029326,ENSSSCG00000005995,ENSSSCG00000010214,ENSSSCG00000016998,ENSSSCG00000017471,ENSSSCG00000003697,ENSSSCG00000007572,ENSSSCG00000008125
79	GO:1905448	GO:BP	positive regulation of mitochondrial ATP synthesis coupled electron transport	0.00088181	2	80	2	0.025	1	ENSSSCG00000029326,ENSSSCG00000010214
80	GO:0000910	GO:BP	cytokinesis	0.00090507	105	80	6	0.075	0.0571429	ENSSSCG00000012377,ENSSSCG00000016658,ENSSSCG00000037307,ENSSSCG00000017471,ENSSSCG00000003697,ENSSSCG00000038543
81	GO:0045839	GO:BP	negative regulation of mitotic nuclear division	0.0010165	33	80	4	0.05	0.121212	ENSSSCG00000004782,ENSSSCG00000029326,ENSSSCG00000005995,ENSSSCG00000003697
82	GO:0051315	GO:BP	attachment of mitotic spindle microtubules to kinetochore	0.00103837	12	80	3	0.0375	0.25	ENSSSCG00000023296,ENSSSCG00000006333,ENSSSCG00000003697
83	GO:0007276	GO:BP	gamete generation	0.00105004	354	80	10	0.125	0.0282486	ENSSSCG00000009704,ENSSSCG00000029326,ENSSSCG00000010214,ENSSSCG00000005436,ENSSSCG00000017473,ENSSSCG00000004369,ENSSSCG00000002747,ENSSSCG00000003697,ENSSSCG00000008125,ENSSSCG00000001074
84	GO:0090068	GO:BP	positive regulation of cell cycle process	0.00105567	160	80	7	0.0875	0.04375	ENSSSCG00000029326,ENSSSCG00000005995,ENSSSCG00000010214,ENSSSCG00000016998,ENSSSCG00000017471,ENSSSCG00000003697,ENSSSCG00000008125
85	GO:0051382	GO:BP	kinetochore assembly	0.00129668	13	80	3	0.0375	0.230769	ENSSSCG00000023296,ENSSSCG00000005056,ENSSSCG00000038543
86	GO:0044818	GO:BP	mitotic G2/M transition checkpoint	0.00135973	36	80	4	0.05	0.111111	ENSSSCG00000022101,ENSSSCG00000010214,ENSSSCG00000017471,ENSSSCG00000003628
87	GO:0022412	GO:BP	cellular process involved in reproduction in multicellular organism	0.00137155	228	80	8	0.1	0.0350877	ENSSSCG00000009704,ENSSSCG00000029326,ENSSSCG00000010214,ENSSSCG00000017473,ENSSSCG00000004369,ENSSSCG00000003697,ENSSSCG00000008125,ENSSSCG00000001074
88	GO:0071840	GO:BP	cellular component organization or biogenesis	0.00151893	4087	80	41	0.5125	0.0100318	ENSSSCG00000027745,ENSSSCG00000036613,ENSSSCG00000023296,ENSSSCG00000040486,ENSSSCG00000007493,ENSSSCG00000009704,ENSSSCG00000004782,ENSSSCG00000003949,ENSSSCG00000012377,ENSSSCG00000006095,ENSSSCG00000029326,ENSSSCG00000005056,ENSSSCG00000016658,ENSSSCG00000022101,ENSSSCG00000005995,ENSSSCG00000037120,ENSSSCG00000009448,ENSSSCG00000001404,ENSSSCG00000037307,ENSSSCG00000010214,ENSSSCG00000011207,…
89	GO:0051784	GO:BP	negative regulation of nuclear division	0.00163175	38	80	4	0.05	0.105263	ENSSSCG00000004782,ENSSSCG00000029326,ENSSSCG00000005995,ENSSSCG00000003697
90	GO:0034502	GO:BP	protein localization to chromosome	0.00188972	76	80	5	0.0625	0.0657895	ENSSSCG00000004782,ENSSSCG00000005995,ENSSSCG00000010214,ENSSSCG00000003697,ENSSSCG00000038543
91	GO:0034501	GO:BP	protein localization to kinetochore	0.00188972	15	80	3	0.0375	0.2	ENSSSCG00000005995,ENSSSCG00000010214,ENSSSCG00000003697
92	GO:1903083	GO:BP	protein localization to condensed chromosome	0.00188972	15	80	3	0.0375	0.2	ENSSSCG00000005995,ENSSSCG00000010214,ENSSSCG00000003697
93	GO:0007062	GO:BP	sister chromatid cohesion	0.00191608	40	80	4	0.05	0.1	ENSSSCG00000004782,ENSSSCG00000003949,ENSSSCG00000011207,ENSSSCG00000017032
94	GO:0051445	GO:BP	regulation of meiotic cell cycle	0.00209122	41	80	4	0.05	0.097561	ENSSSCG00000003949,ENSSSCG00000029326,ENSSSCG00000010214,ENSSSCG00000007572
95	GO:1905446	GO:BP	regulation of mitochondrial ATP synthesis coupled electron transport	0.00219142	3	80	2	0.025	0.666667	ENSSSCG00000029326,ENSSSCG00000010214
96	GO:0010972	GO:BP	negative regulation of G2/M transition of mitotic cell cycle	0.00247302	43	80	4	0.05	0.0930233	ENSSSCG00000022101,ENSSSCG00000010214,ENSSSCG00000017471,ENSSSCG00000003628
97	GO:0051984	GO:BP	positive regulation of chromosome segregation	0.00265583	17	80	3	0.0375	0.176471	ENSSSCG00000029326,ENSSSCG00000017471,ENSSSCG00000008125
98	GO:0031570	GO:BP	DNA integrity checkpoint signaling	0.00266464	83	80	5	0.0625	0.060241	ENSSSCG00000022101,ENSSSCG00000010214,ENSSSCG00000002651,ENSSSCG00000017471,ENSSSCG00000003628
99	GO:0048609	GO:BP	multicellular organismal reproductive process	0.00269624	405	80	10	0.125	0.0246914	ENSSSCG00000009704,ENSSSCG00000029326,ENSSSCG00000010214,ENSSSCG00000005436,ENSSSCG00000017473,ENSSSCG00000004369,ENSSSCG00000002747,ENSSSCG00000003697,ENSSSCG00000008125,ENSSSCG00000001074
100	GO:0070192	GO:BP	chromosome organization involved in meiotic cell cycle	0.00281255	45	80	4	0.05	0.0888889	ENSSSCG00000004782,ENSSSCG00000006095,ENSSSCG00000011207,ENSSSCG00000008125
101	GO:1902750	GO:BP	negative regulation of cell cycle G2/M phase transition	0.00281255	45	80	4	0.05	0.0888889	ENSSSCG00000022101,ENSSSCG00000010214,ENSSSCG00000017471,ENSSSCG00000003628
102	GO:0051783	GO:BP	regulation of nuclear division	0.00286576	85	80	5	0.0625	0.0588235	ENSSSCG00000004782,ENSSSCG00000003949,ENSSSCG00000029326,ENSSSCG00000005995,ENSSSCG00000003697
103	GO:0032504	GO:BP	multicellular organism reproduction	0.00310066	414	80	10	0.125	0.0241546	ENSSSCG00000009704,ENSSSCG00000029326,ENSSSCG00000010214,ENSSSCG00000005436,ENSSSCG00000017473,ENSSSCG00000004369,ENSSSCG00000002747,ENSSSCG00000003697,ENSSSCG00000008125,ENSSSCG00000001074
104	GO:0070925	GO:BP	organelle assembly	0.00330591	590	80	12	0.15	0.020339	ENSSSCG00000023296,ENSSSCG00000003949,ENSSSCG00000012377,ENSSSCG00000005056,ENSSSCG00000001404,ENSSSCG00000037307,ENSSSCG00000007235,ENSSSCG00000016998,ENSSSCG00000001510,ENSSSCG00000004969,ENSSSCG00000003697,ENSSSCG00000038543
105	GO:0051640	GO:BP	organelle localization	0.00366532	344	80	9	0.1125	0.0261628	ENSSSCG00000023296,ENSSSCG00000029326,ENSSSCG00000016998,ENSSSCG00000010896,ENSSSCG00000006333,ENSSSCG00000001510,ENSSSCG00000015581,ENSSSCG00000003697,ENSSSCG00000038543
106	GO:0007292	GO:BP	female gamete generation	0.00380299	91	80	5	0.0625	0.0549451	ENSSSCG00000029326,ENSSSCG00000010214,ENSSSCG00000017473,ENSSSCG00000003697,ENSSSCG00000008125
107	GO:0019953	GO:BP	sexual reproduction	0.00387169	428	80	10	0.125	0.0233645	ENSSSCG00000009704,ENSSSCG00000029326,ENSSSCG00000010214,ENSSSCG00000005436,ENSSSCG00000017473,ENSSSCG00000004369,ENSSSCG00000002747,ENSSSCG00000003697,ENSSSCG00000008125,ENSSSCG00000001074
108	GO:1900150	GO:BP	regulation of defense response to fungus	0.00387169	4	80	2	0.025	0.5	ENSSSCG00000004195,ENSSSCG00000000457
109	GO:0034508	GO:BP	centromere complex assembly	0.00391181	20	80	3	0.0375	0.15	ENSSSCG00000023296,ENSSSCG00000005056,ENSSSCG00000038543
110	GO:0007064	GO:BP	mitotic sister chromatid cohesion	0.00450304	21	80	3	0.0375	0.142857	ENSSSCG00000003949,ENSSSCG00000011207,ENSSSCG00000017032
111	GO:0007143	GO:BP	female meiotic nuclear division	0.00509913	22	80	3	0.0375	0.136364	ENSSSCG00000017473,ENSSSCG00000003697,ENSSSCG00000008125
112	GO:0007098	GO:BP	centrosome cycle	0.00509913	98	80	5	0.0625	0.0510204	ENSSSCG00000007493,ENSSSCG00000022101,ENSSSCG00000011207,ENSSSCG00000016998,ENSSSCG00000003697
113	GO:2001251	GO:BP	negative regulation of chromosome organization	0.00512477	54	80	4	0.05	0.0740741	ENSSSCG00000004782,ENSSSCG00000029326,ENSSSCG00000017473,ENSSSCG00000003697
114	GO:0010639	GO:BP	negative regulation of organelle organization	0.00579615	221	80	7	0.0875	0.0316742	ENSSSCG00000004782,ENSSSCG00000029326,ENSSSCG00000005995,ENSSSCG00000007235,ENSSSCG00000017473,ENSSSCG00000016998,ENSSSCG00000003697
115	GO:0044774	GO:BP	mitotic DNA integrity checkpoint signaling	0.00579615	56	80	4	0.05	0.0714286	ENSSSCG00000022101,ENSSSCG00000010214,ENSSSCG00000017471,ENSSSCG00000003628
116	GO:0031023	GO:BP	microtubule organizing center organization	0.00618997	103	80	5	0.0625	0.0485437	ENSSSCG00000007493,ENSSSCG00000022101,ENSSSCG00000011207,ENSSSCG00000016998,ENSSSCG00000003697
117	GO:0006261	GO:BP	DNA-templated DNA replication	0.00670734	105	80	5	0.0625	0.047619	ENSSSCG00000036613,ENSSSCG00000006095,ENSSSCG00000002651,ENSSSCG00000017471,ENSSSCG00000035059
118	GO:0071173	GO:BP	spindle assembly checkpoint signaling	0.00783383	26	80	3	0.0375	0.115385	ENSSSCG00000004782,ENSSSCG00000029326,ENSSSCG00000003697
119	GO:0007094	GO:BP	mitotic spindle assembly checkpoint signaling	0.00783383	26	80	3	0.0375	0.115385	ENSSSCG00000004782,ENSSSCG00000029326,ENSSSCG00000003697
120	GO:1902751	GO:BP	positive regulation of cell cycle G2/M phase transition	0.00783383	26	80	3	0.0375	0.115385	ENSSSCG00000029326,ENSSSCG00000010214,ENSSSCG00000016998
121	GO:0071174	GO:BP	mitotic spindle checkpoint signaling	0.00783383	26	80	3	0.0375	0.115385	ENSSSCG00000004782,ENSSSCG00000029326,ENSSSCG00000003697
122	GO:0061640	GO:BP	cytoskeleton-dependent cytokinesis	0.00816804	63	80	4	0.05	0.0634921	ENSSSCG00000012377,ENSSSCG00000016658,ENSSSCG00000003697,ENSSSCG00000038543
123	GO:0033314	GO:BP	mitotic DNA replication checkpoint signaling	0.00816804	6	80	2	0.025	0.333333	ENSSSCG00000017471,ENSSSCG00000003628
124	GO:0033048	GO:BP	negative regulation of mitotic sister chromatid segregation	0.00816804	27	80	3	0.0375	0.111111	ENSSSCG00000004782,ENSSSCG00000029326,ENSSSCG00000003697
125	GO:0033046	GO:BP	negative regulation of sister chromatid segregation	0.00816804	27	80	3	0.0375	0.111111	ENSSSCG00000004782,ENSSSCG00000029326,ENSSSCG00000003697
126	GO:0031577	GO:BP	spindle checkpoint signaling	0.00816804	27	80	3	0.0375	0.111111	ENSSSCG00000004782,ENSSSCG00000029326,ENSSSCG00000003697
127	GO:0045841	GO:BP	negative regulation of mitotic metaphase/anaphase transition	0.00816804	27	80	3	0.0375	0.111111	ENSSSCG00000004782,ENSSSCG00000029326,ENSSSCG00000003697
128	GO:2000816	GO:BP	negative regulation of mitotic sister chromatid separation	0.00816804	27	80	3	0.0375	0.111111	ENSSSCG00000004782,ENSSSCG00000029326,ENSSSCG00000003697
129	GO:0009157	GO:BP	deoxyribonucleoside monophosphate biosynthetic process	0.00816804	6	80	2	0.025	0.333333	ENSSSCG00000040678,ENSSSCG00000037120
130	GO:0007095	GO:BP	mitotic G2 DNA damage checkpoint signaling	0.00816804	27	80	3	0.0375	0.111111	ENSSSCG00000022101,ENSSSCG00000010214,ENSSSCG00000003628
131	GO:1905819	GO:BP	negative regulation of chromosome separation	0.0098818	29	80	3	0.0375	0.103448	ENSSSCG00000004782,ENSSSCG00000029326,ENSSSCG00000003697
132	GO:0007088	GO:BP	regulation of mitotic nuclear division	0.0098818	67	80	4	0.05	0.0597015	ENSSSCG00000004782,ENSSSCG00000029326,ENSSSCG00000005995,ENSSSCG00000003697
133	GO:1902100	GO:BP	negative regulation of metaphase/anaphase transition of cell cycle	0.0098818	29	80	3	0.0375	0.103448	ENSSSCG00000004782,ENSSSCG00000029326,ENSSSCG00000003697
134	GO:0051985	GO:BP	negative regulation of chromosome segregation	0.0098818	29	80	3	0.0375	0.103448	ENSSSCG00000004782,ENSSSCG00000029326,ENSSSCG00000003697
135	GO:0044260	GO:BP	cellular macromolecule metabolic process	0.0103178	3897	80	37	0.4625	0.00949448	ENSSSCG00000036613,ENSSSCG00000029264,ENSSSCG00000023296,ENSSSCG00000009671,ENSSSCG00000004554,ENSSSCG00000007493,ENSSSCG00000009704,ENSSSCG00000004782,ENSSSCG00000003949,ENSSSCG00000040678,ENSSSCG00000006095,ENSSSCG00000029326,ENSSSCG00000011760,ENSSSCG00000022101,ENSSSCG00000005995,ENSSSCG00000037120,ENSSSCG00000001404,ENSSSCG00000010214,ENSSSCG00000005601,ENSSSCG00000007235,ENSSSCG00000005436,…
136	GO:0070601	GO:BP	centromeric sister chromatid cohesion	0.0105515	7	80	2	0.025	0.285714	ENSSSCG00000004782,ENSSSCG00000011207
137	GO:0033047	GO:BP	regulation of mitotic sister chromatid segregation	0.0128662	32	80	3	0.0375	0.09375	ENSSSCG00000004782,ENSSSCG00000029326,ENSSSCG00000003697
138	GO:0006265	GO:BP	DNA topological change	0.0136142	8	80	2	0.025	0.25	ENSSSCG00000009704,ENSSSCG00000017473
139	GO:0051177	GO:BP	meiotic sister chromatid cohesion	0.0136142	8	80	2	0.025	0.25	ENSSSCG00000004782,ENSSSCG00000011207
140	GO:0045144	GO:BP	meiotic sister chromatid segregation	0.0136142	8	80	2	0.025	0.25	ENSSSCG00000004782,ENSSSCG00000011207
141	GO:1901989	GO:BP	positive regulation of cell cycle phase transition	0.0158559	77	80	4	0.05	0.0519481	ENSSSCG00000029326,ENSSSCG00000005995,ENSSSCG00000010214,ENSSSCG00000016998
142	GO:0045143	GO:BP	homologous chromosome segregation	0.0161721	35	80	3	0.0375	0.0857143	ENSSSCG00000006095,ENSSSCG00000011207,ENSSSCG00000017032
143	GO:0061983	GO:BP	meiosis II cell cycle process	0.0169525	9	80	2	0.025	0.222222	ENSSSCG00000004782,ENSSSCG00000011207
144	GO:0007135	GO:BP	meiosis II	0.0169525	9	80	2	0.025	0.222222	ENSSSCG00000004782,ENSSSCG00000011207
145	GO:0051293	GO:BP	establishment of spindle localization	0.0172039	36	80	3	0.0375	0.0833333	ENSSSCG00000010896,ENSSSCG00000003697,ENSSSCG00000038543
146	GO:0000212	GO:BP	meiotic spindle organization	0.0204009	10	80	2	0.025	0.2	ENSSSCG00000007493,ENSSSCG00000010214
147	GO:0090266	GO:BP	regulation of mitotic cell cycle spindle assembly checkpoint	0.0204009	10	80	2	0.025	0.2	ENSSSCG00000029326,ENSSSCG00000003697
148	GO:1903504	GO:BP	regulation of mitotic spindle checkpoint	0.0204009	10	80	2	0.025	0.2	ENSSSCG00000029326,ENSSSCG00000003697
149	GO:0090231	GO:BP	regulation of spindle checkpoint	0.0204009	10	80	2	0.025	0.2	ENSSSCG00000029326,ENSSSCG00000003697
150	GO:0051653	GO:BP	spindle localization	0.0226246	40	80	3	0.0375	0.075	ENSSSCG00000010896,ENSSSCG00000003697,ENSSSCG00000038543
151	GO:0048519	GO:BP	negative regulation of biological process	0.0231322	3334	80	32	0.4	0.00959808	ENSSSCG00000036613,ENSSSCG00000040486,ENSSSCG00000009671,ENSSSCG00000004195,ENSSSCG00000009704,ENSSSCG00000004782,ENSSSCG00000003949,ENSSSCG00000040678,ENSSSCG00000029326,ENSSSCG00000011760,ENSSSCG00000022101,ENSSSCG00000005995,ENSSSCG00000001404,ENSSSCG00000010214,ENSSSCG00000005601,ENSSSCG00000007235,ENSSSCG00000017473,ENSSSCG00000002651,ENSSSCG00000004369,ENSSSCG00000017032,ENSSSCG00000027646,…
152	GO:0048523	GO:BP	negative regulation of cellular process	0.0234907	3050	80	30	0.375	0.00983607	ENSSSCG00000036613,ENSSSCG00000040486,ENSSSCG00000009671,ENSSSCG00000004195,ENSSSCG00000009704,ENSSSCG00000004782,ENSSSCG00000003949,ENSSSCG00000040678,ENSSSCG00000029326,ENSSSCG00000011760,ENSSSCG00000022101,ENSSSCG00000005995,ENSSSCG00000001404,ENSSSCG00000010214,ENSSSCG00000005601,ENSSSCG00000007235,ENSSSCG00000017473,ENSSSCG00000002651,ENSSSCG00000004369,ENSSSCG00000017032,ENSSSCG00000016998,…
153	GO:0009263	GO:BP	deoxyribonucleotide biosynthetic process	0.0241894	11	80	2	0.025	0.181818	ENSSSCG00000040678,ENSSSCG00000031741
154	GO:0000281	GO:BP	mitotic cytokinesis	0.0253891	42	80	3	0.0375	0.0714286	ENSSSCG00000012377,ENSSSCG00000016658,ENSSSCG00000038543
155	GO:0006464	GO:BP	cellular protein modification process	0.0265055	2516	80	26	0.325	0.0103339	ENSSSCG00000029264,ENSSSCG00000023296,ENSSSCG00000009671,ENSSSCG00000007493,ENSSSCG00000004782,ENSSSCG00000003949,ENSSSCG00000006095,ENSSSCG00000029326,ENSSSCG00000011760,ENSSSCG00000022101,ENSSSCG00000005995,ENSSSCG00000001404,ENSSSCG00000010214,ENSSSCG00000005601,ENSSSCG00000007235,ENSSSCG00000007423,ENSSSCG00000027646,ENSSSCG00000016998,ENSSSCG00000005344,ENSSSCG00000003628,ENSSSCG00000013517,…
156	GO:0036211	GO:BP	protein modification process	0.0265055	2516	80	26	0.325	0.0103339	ENSSSCG00000029264,ENSSSCG00000023296,ENSSSCG00000009671,ENSSSCG00000007493,ENSSSCG00000004782,ENSSSCG00000003949,ENSSSCG00000006095,ENSSSCG00000029326,ENSSSCG00000011760,ENSSSCG00000022101,ENSSSCG00000005995,ENSSSCG00000001404,ENSSSCG00000010214,ENSSSCG00000005601,ENSSSCG00000007235,ENSSSCG00000007423,ENSSSCG00000027646,ENSSSCG00000016998,ENSSSCG00000005344,ENSSSCG00000003628,ENSSSCG00000013517,…
157	GO:0006974	GO:BP	cellular response to DNA damage stimulus	0.0270187	578	80	10	0.125	0.017301	ENSSSCG00000036613,ENSSSCG00000004554,ENSSSCG00000022101,ENSSSCG00000001404,ENSSSCG00000010214,ENSSSCG00000005436,ENSSSCG00000017473,ENSSSCG00000016998,ENSSSCG00000035059,ENSSSCG00000003628
158	GO:0006349	GO:BP	regulation of gene expression by genomic imprinting	0.0278248	12	80	2	0.025	0.166667	ENSSSCG00000022101,ENSSSCG00000001074
159	GO:1903538	GO:BP	regulation of meiotic cell cycle process involved in oocyte maturation	0.0278248	12	80	2	0.025	0.166667	ENSSSCG00000029326,ENSSSCG00000010214
160	GO:1902004	GO:BP	positive regulation of amyloid-beta formation	0.0325531	13	80	2	0.025	0.153846	ENSSSCG00000027745,ENSSSCG00000001404
161	GO:0006334	GO:BP	nucleosome assembly	0.0335818	47	80	3	0.0375	0.0638298	ENSSSCG00000009704,ENSSSCG00000016998,ENSSSCG00000013772
162	GO:0032069	GO:BP	regulation of nuclease activity	0.0371368	14	80	2	0.025	0.142857	ENSSSCG00000009704,ENSSSCG00000016998
163	GO:0031145	GO:BP	anaphase-promoting complex-dependent catabolic process	0.0371368	14	80	2	0.025	0.142857	ENSSSCG00000003949,ENSSSCG00000007423
164	GO:0032886	GO:BP	regulation of microtubule-based process	0.0408174	170	80	5	0.0625	0.0294118	ENSSSCG00000007235,ENSSSCG00000034217,ENSSSCG00000016998,ENSSSCG00000012902,ENSSSCG00000008677
165	GO:2000241	GO:BP	regulation of reproductive process	0.0408174	104	80	4	0.05	0.0384615	ENSSSCG00000003949,ENSSSCG00000029326,ENSSSCG00000010214,ENSSSCG00000007572
166	GO:0008625	GO:BP	extrinsic apoptotic signaling pathway via death domain receptors	0.0411269	51	80	3	0.0375	0.0588235	ENSSSCG00000009704,ENSSSCG00000022101,ENSSSCG00000001404
167	GO:1903537	GO:BP	meiotic cell cycle process involved in oocyte maturation	0.0414156	15	80	2	0.025	0.133333	ENSSSCG00000029326,ENSSSCG00000010214
168	GO:0044030	GO:BP	regulation of DNA methylation	0.0414156	15	80	2	0.025	0.133333	ENSSSCG00000022101,ENSSSCG00000001074
169	GO:0051129	GO:BP	negative regulation of cellular component organization	0.0416141	423	80	8	0.1	0.0189125	ENSSSCG00000004782,ENSSSCG00000029326,ENSSSCG00000005995,ENSSSCG00000001404,ENSSSCG00000007235,ENSSSCG00000017473,ENSSSCG00000016998,ENSSSCG00000003697
170	GO:0009162	GO:BP	deoxyribonucleoside monophosphate metabolic process	0.0463237	16	80	2	0.025	0.125	ENSSSCG00000040678,ENSSSCG00000037120
171	GO:1902993	GO:BP	positive regulation of amyloid precursor protein catabolic process	0.0463237	16	80	2	0.025	0.125	ENSSSCG00000027745,ENSSSCG00000001404
172	GO:0044773	GO:BP	mitotic DNA damage checkpoint signaling	0.0464095	54	80	3	0.0375	0.0555556	ENSSSCG00000022101,ENSSSCG00000010214,ENSSSCG00000003628
173	GO:0006260	GO:BP	DNA replication	0.0464095	177	80	5	0.0625	0.0282486	ENSSSCG00000036613,ENSSSCG00000006095,ENSSSCG00000002651,ENSSSCG00000017471,ENSSSCG00000035059
174	GO:0043412	GO:BP	macromolecule modification	0.0478391	2642	80	26	0.325	0.00984103	ENSSSCG00000029264,ENSSSCG00000023296,ENSSSCG00000009671,ENSSSCG00000007493,ENSSSCG00000004782,ENSSSCG00000003949,ENSSSCG00000006095,ENSSSCG00000029326,ENSSSCG00000011760,ENSSSCG00000022101,ENSSSCG00000005995,ENSSSCG00000001404,ENSSSCG00000010214,ENSSSCG00000005601,ENSSSCG00000007235,ENSSSCG00000007423,ENSSSCG00000027646,ENSSSCG00000016998,ENSSSCG00000005344,ENSSSCG00000003628,ENSSSCG00000013517,…
175	GO:0051128	GO:BP	regulation of cellular component organization	0.0488925	1448	80	17	0.2125	0.0117403	ENSSSCG00000023296,ENSSSCG00000004782,ENSSSCG00000003949,ENSSSCG00000029326,ENSSSCG00000016658,ENSSSCG00000005995,ENSSSCG00000001404,ENSSSCG00000007235,ENSSSCG00000007423,ENSSSCG00000034217,ENSSSCG00000017473,ENSSSCG00000016998,ENSSSCG00000017471,ENSSSCG00000003697,ENSSSCG00000012902,ENSSSCG00000008677,ENSSSCG00000008125
176	GO:0000793	GO:CC	condensed chromosome	4.24351e-12	160	80	15	0.1875	0.09375	ENSSSCG00000023296,ENSSSCG00000009704,ENSSSCG00000004782,ENSSSCG00000029326,ENSSSCG00000022101,ENSSSCG00000005995,ENSSSCG00000011207,ENSSSCG00000034217,ENSSSCG00000017473,ENSSSCG00000006333,ENSSSCG00000015581,ENSSSCG00000003697,ENSSSCG00000038543,ENSSSCG00000033444,ENSSSCG00000008125
177	GO:0005819	GO:CC	spindle	1.6985e-10	258	80	16	0.2	0.0620155	ENSSSCG00000023296,ENSSSCG00000029326,ENSSSCG00000005056,ENSSSCG00000008089,ENSSSCG00000011760,ENSSSCG00000037307,ENSSSCG00000010214,ENSSSCG00000011207,ENSSSCG00000007235,ENSSSCG00000034217,ENSSSCG00000016998,ENSSSCG00000010896,ENSSSCG00000017471,ENSSSCG00000001510,ENSSSCG00000015581,ENSSSCG00000008677
178	GO:0000776	GO:CC	kinetochore	5.77214e-10	96	80	11	0.1375	0.114583	ENSSSCG00000023296,ENSSSCG00000004782,ENSSSCG00000029326,ENSSSCG00000005995,ENSSSCG00000011207,ENSSSCG00000034217,ENSSSCG00000006333,ENSSSCG00000015581,ENSSSCG00000003697,ENSSSCG00000038543,ENSSSCG00000033444
179	GO:0000779	GO:CC	condensed chromosome, centromeric region	8.50167e-10	102	80	11	0.1375	0.107843	ENSSSCG00000023296,ENSSSCG00000004782,ENSSSCG00000029326,ENSSSCG00000005995,ENSSSCG00000011207,ENSSSCG00000034217,ENSSSCG00000006333,ENSSSCG00000015581,ENSSSCG00000003697,ENSSSCG00000038543,ENSSSCG00000033444
180	GO:0000775	GO:CC	chromosome, centromeric region	1.102e-09	139	80	12	0.15	0.0863309	ENSSSCG00000023296,ENSSSCG00000004782,ENSSSCG00000029326,ENSSSCG00000005995,ENSSSCG00000011207,ENSSSCG00000034217,ENSSSCG00000017473,ENSSSCG00000006333,ENSSSCG00000015581,ENSSSCG00000003697,ENSSSCG00000038543,ENSSSCG00000033444
181	GO:0098687	GO:CC	chromosomal region	7.86128e-08	206	80	12	0.15	0.0582524	ENSSSCG00000023296,ENSSSCG00000004782,ENSSSCG00000029326,ENSSSCG00000005995,ENSSSCG00000011207,ENSSSCG00000034217,ENSSSCG00000017473,ENSSSCG00000006333,ENSSSCG00000015581,ENSSSCG00000003697,ENSSSCG00000038543,ENSSSCG00000033444
182	GO:0000940	GO:CC	outer kinetochore	7.86128e-08	11	80	5	0.0625	0.454545	ENSSSCG00000004782,ENSSSCG00000029326,ENSSSCG00000034217,ENSSSCG00000015581,ENSSSCG00000003697
183	GO:0015630	GO:CC	microtubule cytoskeleton	8.11354e-08	867	80	22	0.275	0.0253749	ENSSSCG00000023296,ENSSSCG00000007493,ENSSSCG00000006095,ENSSSCG00000029326,ENSSSCG00000005056,ENSSSCG00000008089,ENSSSCG00000011760,ENSSSCG00000037307,ENSSSCG00000010214,ENSSSCG00000011207,ENSSSCG00000007235,ENSSSCG00000034217,ENSSSCG00000017473,ENSSSCG00000016998,ENSSSCG00000010896,ENSSSCG00000017471,ENSSSCG00000001510,ENSSSCG00000004969,ENSSSCG00000015581,ENSSSCG00000003697,ENSSSCG00000012902,…
184	GO:0072686	GO:CC	mitotic spindle	9.47544e-08	130	80	10	0.125	0.0769231	ENSSSCG00000023296,ENSSSCG00000008089,ENSSSCG00000011760,ENSSSCG00000037307,ENSSSCG00000010214,ENSSSCG00000007235,ENSSSCG00000010896,ENSSSCG00000017471,ENSSSCG00000001510,ENSSSCG00000008677
185	GO:0005694	GO:CC	chromosome	2.1546e-07	760	80	20	0.25	0.0263158	ENSSSCG00000023296,ENSSSCG00000009178,ENSSSCG00000009704,ENSSSCG00000004782,ENSSSCG00000029326,ENSSSCG00000022101,ENSSSCG00000005995,ENSSSCG00000011207,ENSSSCG00000034217,ENSSSCG00000017473,ENSSSCG00000006333,ENSSSCG00000015581,ENSSSCG00000013772,ENSSSCG00000003697,ENSSSCG00000038543,ENSSSCG00000035059,ENSSSCG00000033444,ENSSSCG00000013517,ENSSSCG00000008125,ENSSSCG00000001074
186	GO:0005634	GO:CC	nucleus	3.0514e-07	4623	80	52	0.65	0.0112481	ENSSSCG00000036613,ENSSSCG00000029264,ENSSSCG00000023296,ENSSSCG00000009671,ENSSSCG00000004554,ENSSSCG00000009178,ENSSSCG00000026784,ENSSSCG00000009704,ENSSSCG00000003949,ENSSSCG00000040678,ENSSSCG00000012377,ENSSSCG00000006095,ENSSSCG00000029326,ENSSSCG00000005056,ENSSSCG00000011760,ENSSSCG00000016658,ENSSSCG00000022101,ENSSSCG00000037307,ENSSSCG00000010214,ENSSSCG00000011207,ENSSSCG00000005601,…
187	GO:0099080	GO:CC	supramolecular complex	4.41956e-07	721	80	19	0.2375	0.0263523	ENSSSCG00000023296,ENSSSCG00000007493,ENSSSCG00000026784,ENSSSCG00000004782,ENSSSCG00000029326,ENSSSCG00000005995,ENSSSCG00000010214,ENSSSCG00000011207,ENSSSCG00000007235,ENSSSCG00000034217,ENSSSCG00000010896,ENSSSCG00000006333,ENSSSCG00000001510,ENSSSCG00000004969,ENSSSCG00000015581,ENSSSCG00000003697,ENSSSCG00000012902,ENSSSCG00000038543,ENSSSCG00000033444
188	GO:0043232	GO:CC	intracellular non-membrane-bounded organelle	5.36993e-07	2864	80	39	0.4875	0.0136173	ENSSSCG00000029264,ENSSSCG00000023296,ENSSSCG00000007493,ENSSSCG00000009178,ENSSSCG00000026784,ENSSSCG00000009704,ENSSSCG00000004782,ENSSSCG00000006095,ENSSSCG00000029326,ENSSSCG00000005056,ENSSSCG00000008089,ENSSSCG00000011760,ENSSSCG00000016658,ENSSSCG00000022101,ENSSSCG00000005995,ENSSSCG00000037307,ENSSSCG00000010214,ENSSSCG00000011207,ENSSSCG00000007235,ENSSSCG00000034217,ENSSSCG00000017473,…
189	GO:0043228	GO:CC	non-membrane-bounded organelle	5.36993e-07	2864	80	39	0.4875	0.0136173	ENSSSCG00000029264,ENSSSCG00000023296,ENSSSCG00000007493,ENSSSCG00000009178,ENSSSCG00000026784,ENSSSCG00000009704,ENSSSCG00000004782,ENSSSCG00000006095,ENSSSCG00000029326,ENSSSCG00000005056,ENSSSCG00000008089,ENSSSCG00000011760,ENSSSCG00000016658,ENSSSCG00000022101,ENSSSCG00000005995,ENSSSCG00000037307,ENSSSCG00000010214,ENSSSCG00000011207,ENSSSCG00000007235,ENSSSCG00000034217,ENSSSCG00000017473,…
190	GO:0000922	GO:CC	spindle pole	1.8841e-06	102	80	8	0.1	0.0784314	ENSSSCG00000029326,ENSSSCG00000005056,ENSSSCG00000011207,ENSSSCG00000007235,ENSSSCG00000016998,ENSSSCG00000010896,ENSSSCG00000017471,ENSSSCG00000015581
191	GO:0031617	GO:CC	NMS complex	8.94601e-06	4	80	3	0.0375	0.75	ENSSSCG00000006333,ENSSSCG00000003697,ENSSSCG00000033444
192	GO:0031262	GO:CC	Ndc80 complex	8.94601e-06	4	80	3	0.0375	0.75	ENSSSCG00000006333,ENSSSCG00000003697,ENSSSCG00000033444
193	GO:0005856	GO:CC	cytoskeleton	1.25571e-05	1412	80	24	0.3	0.0169972	ENSSSCG00000023296,ENSSSCG00000007493,ENSSSCG00000026784,ENSSSCG00000006095,ENSSSCG00000029326,ENSSSCG00000005056,ENSSSCG00000008089,ENSSSCG00000011760,ENSSSCG00000016658,ENSSSCG00000037307,ENSSSCG00000010214,ENSSSCG00000011207,ENSSSCG00000007235,ENSSSCG00000034217,ENSSSCG00000017473,ENSSSCG00000016998,ENSSSCG00000010896,ENSSSCG00000017471,ENSSSCG00000001510,ENSSSCG00000004969,ENSSSCG00000015581,…
194	GO:0044815	GO:CC	DNA packaging complex	1.76293e-05	98	80	7	0.0875	0.0714286	ENSSSCG00000009178,ENSSSCG00000006333,ENSSSCG00000003697,ENSSSCG00000038543,ENSSSCG00000033444,ENSSSCG00000008125,ENSSSCG00000001074
195	GO:0030496	GO:CC	midbody	7.23798e-05	122	80	7	0.0875	0.057377	ENSSSCG00000023296,ENSSSCG00000012377,ENSSSCG00000016658,ENSSSCG00000037307,ENSSSCG00000010214,ENSSSCG00000005601,ENSSSCG00000015581
196	GO:0005874	GO:CC	microtubule	0.000121819	244	80	9	0.1125	0.0368852	ENSSSCG00000023296,ENSSSCG00000007493,ENSSSCG00000010214,ENSSSCG00000007235,ENSSSCG00000034217,ENSSSCG00000010896,ENSSSCG00000001510,ENSSSCG00000004969,ENSSSCG00000012902
197	GO:0005654	GO:CC	nucleoplasm	0.000180136	2522	80	31	0.3875	0.0122918	ENSSSCG00000036613,ENSSSCG00000029264,ENSSSCG00000009704,ENSSSCG00000003949,ENSSSCG00000012377,ENSSSCG00000011760,ENSSSCG00000016658,ENSSSCG00000022101,ENSSSCG00000037307,ENSSSCG00000010214,ENSSSCG00000011207,ENSSSCG00000007235,ENSSSCG00000005436,ENSSSCG00000017473,ENSSSCG00000028981,ENSSSCG00000016998,ENSSSCG00000006333,ENSSSCG00000017471,ENSSSCG00000015581,ENSSSCG00000013772,ENSSSCG00000017893,…
198	GO:0045171	GO:CC	intercellular bridge	0.000225446	60	80	5	0.0625	0.0833333	ENSSSCG00000023296,ENSSSCG00000037307,ENSSSCG00000007235,ENSSSCG00000017471,ENSSSCG00000004969
199	GO:0097125	GO:CC	cyclin B1-CDK1 complex	0.000275547	2	80	2	0.025	1	ENSSSCG00000029326,ENSSSCG00000010214
200	GO:0031974	GO:CC	membrane-enclosed lumen	0.000418824	3064	80	34	0.425	0.0110966	ENSSSCG00000036613,ENSSSCG00000029264,ENSSSCG00000009704,ENSSSCG00000003949,ENSSSCG00000040678,ENSSSCG00000012377,ENSSSCG00000029326,ENSSSCG00000011760,ENSSSCG00000016658,ENSSSCG00000022101,ENSSSCG00000037307,ENSSSCG00000010214,ENSSSCG00000011207,ENSSSCG00000005601,ENSSSCG00000007235,ENSSSCG00000005436,ENSSSCG00000017473,ENSSSCG00000028981,ENSSSCG00000016998,ENSSSCG00000006333,ENSSSCG00000017471,…
201	GO:0043233	GO:CC	organelle lumen	0.000418824	3064	80	34	0.425	0.0110966	ENSSSCG00000036613,ENSSSCG00000029264,ENSSSCG00000009704,ENSSSCG00000003949,ENSSSCG00000040678,ENSSSCG00000012377,ENSSSCG00000029326,ENSSSCG00000011760,ENSSSCG00000016658,ENSSSCG00000022101,ENSSSCG00000037307,ENSSSCG00000010214,ENSSSCG00000011207,ENSSSCG00000005601,ENSSSCG00000007235,ENSSSCG00000005436,ENSSSCG00000017473,ENSSSCG00000028981,ENSSSCG00000016998,ENSSSCG00000006333,ENSSSCG00000017471,…
202	GO:0070013	GO:CC	intracellular organelle lumen	0.000418824	3064	80	34	0.425	0.0110966	ENSSSCG00000036613,ENSSSCG00000029264,ENSSSCG00000009704,ENSSSCG00000003949,ENSSSCG00000040678,ENSSSCG00000012377,ENSSSCG00000029326,ENSSSCG00000011760,ENSSSCG00000016658,ENSSSCG00000022101,ENSSSCG00000037307,ENSSSCG00000010214,ENSSSCG00000011207,ENSSSCG00000005601,ENSSSCG00000007235,ENSSSCG00000005436,ENSSSCG00000017473,ENSSSCG00000028981,ENSSSCG00000016998,ENSSSCG00000006333,ENSSSCG00000017471,…
203	GO:0099513	GO:CC	polymeric cytoskeletal fiber	0.000418824	369	80	10	0.125	0.0271003	ENSSSCG00000023296,ENSSSCG00000007493,ENSSSCG00000026784,ENSSSCG00000010214,ENSSSCG00000007235,ENSSSCG00000034217,ENSSSCG00000010896,ENSSSCG00000001510,ENSSSCG00000004969,ENSSSCG00000012902
204	GO:0005815	GO:CC	microtubule organizing center	0.000601722	552	80	12	0.15	0.0217391	ENSSSCG00000007493,ENSSSCG00000006095,ENSSSCG00000029326,ENSSSCG00000005056,ENSSSCG00000008089,ENSSSCG00000010214,ENSSSCG00000011207,ENSSSCG00000017473,ENSSSCG00000016998,ENSSSCG00000001510,ENSSSCG00000003697,ENSSSCG00000008677
205	GO:0031981	GO:CC	nuclear lumen	0.0010436	2799	80	31	0.3875	0.0110754	ENSSSCG00000036613,ENSSSCG00000029264,ENSSSCG00000009704,ENSSSCG00000003949,ENSSSCG00000012377,ENSSSCG00000011760,ENSSSCG00000016658,ENSSSCG00000022101,ENSSSCG00000037307,ENSSSCG00000010214,ENSSSCG00000011207,ENSSSCG00000007235,ENSSSCG00000005436,ENSSSCG00000017473,ENSSSCG00000028981,ENSSSCG00000016998,ENSSSCG00000006333,ENSSSCG00000017471,ENSSSCG00000015581,ENSSSCG00000013772,ENSSSCG00000017893,…
206	GO:0043226	GO:CC	organelle	0.00219453	8347	80	64	0.8	0.00766743	ENSSSCG00000027745,ENSSSCG00000036613,ENSSSCG00000029264,ENSSSCG00000023296,ENSSSCG00000009671,ENSSSCG00000004554,ENSSSCG00000007493,ENSSSCG00000009178,ENSSSCG00000026784,ENSSSCG00000009704,ENSSSCG00000004782,ENSSSCG00000003949,ENSSSCG00000040678,ENSSSCG00000012377,ENSSSCG00000006095,ENSSSCG00000029326,ENSSSCG00000005056,ENSSSCG00000008089,ENSSSCG00000011760,ENSSSCG00000016658,ENSSSCG00000022101,…
207	GO:0043229	GO:CC	intracellular organelle	0.00219453	8158	80	63	0.7875	0.00772248	ENSSSCG00000027745,ENSSSCG00000036613,ENSSSCG00000029264,ENSSSCG00000023296,ENSSSCG00000009671,ENSSSCG00000004554,ENSSSCG00000007493,ENSSSCG00000009178,ENSSSCG00000026784,ENSSSCG00000009704,ENSSSCG00000004782,ENSSSCG00000003949,ENSSSCG00000040678,ENSSSCG00000012377,ENSSSCG00000006095,ENSSSCG00000029326,ENSSSCG00000005056,ENSSSCG00000008089,ENSSSCG00000011760,ENSSSCG00000016658,ENSSSCG00000022101,…
208	GO:0099512	GO:CC	supramolecular fiber	0.00356548	491	80	10	0.125	0.0203666	ENSSSCG00000023296,ENSSSCG00000007493,ENSSSCG00000026784,ENSSSCG00000010214,ENSSSCG00000007235,ENSSSCG00000034217,ENSSSCG00000010896,ENSSSCG00000001510,ENSSSCG00000004969,ENSSSCG00000012902
209	GO:0051233	GO:CC	spindle midzone	0.00356731	29	80	3	0.0375	0.103448	ENSSSCG00000023296,ENSSSCG00000037307,ENSSSCG00000017471
210	GO:0043231	GO:CC	intracellular membrane-bounded organelle	0.00356731	7346	80	58	0.725	0.00789545	ENSSSCG00000027745,ENSSSCG00000036613,ENSSSCG00000029264,ENSSSCG00000023296,ENSSSCG00000009671,ENSSSCG00000004554,ENSSSCG00000009178,ENSSSCG00000026784,ENSSSCG00000009704,ENSSSCG00000003949,ENSSSCG00000040678,ENSSSCG00000012377,ENSSSCG00000006095,ENSSSCG00000029326,ENSSSCG00000005056,ENSSSCG00000011760,ENSSSCG00000016658,ENSSSCG00000022101,ENSSSCG00000001404,ENSSSCG00000037307,ENSSSCG00000010214,…
211	GO:0099081	GO:CC	supramolecular polymer	0.00359039	497	80	10	0.125	0.0201207	ENSSSCG00000023296,ENSSSCG00000007493,ENSSSCG00000026784,ENSSSCG00000010214,ENSSSCG00000007235,ENSSSCG00000034217,ENSSSCG00000010896,ENSSSCG00000001510,ENSSSCG00000004969,ENSSSCG00000012902
212	GO:0070938	GO:CC	contractile ring	0.00489018	8	80	2	0.025	0.25	ENSSSCG00000016658,ENSSSCG00000037307
213	GO:0043227	GO:CC	membrane-bounded organelle	0.00513445	7629	80	59	0.7375	0.00773365	ENSSSCG00000027745,ENSSSCG00000036613,ENSSSCG00000029264,ENSSSCG00000023296,ENSSSCG00000009671,ENSSSCG00000004554,ENSSSCG00000009178,ENSSSCG00000026784,ENSSSCG00000009704,ENSSSCG00000003949,ENSSSCG00000040678,ENSSSCG00000012377,ENSSSCG00000006095,ENSSSCG00000029326,ENSSSCG00000005056,ENSSSCG00000011760,ENSSSCG00000016658,ENSSSCG00000022101,ENSSSCG00000001404,ENSSSCG00000037307,ENSSSCG00000010214,…
214	GO:1990023	GO:CC	mitotic spindle midzone	0.00594205	9	80	2	0.025	0.222222	ENSSSCG00000023296,ENSSSCG00000037307
215	GO:0005622	GO:CC	intracellular anatomical structure	0.006813	9245	80	67	0.8375	0.00724716	ENSSSCG00000027745,ENSSSCG00000036613,ENSSSCG00000029264,ENSSSCG00000023296,ENSSSCG00000040486,ENSSSCG00000009671,ENSSSCG00000004554,ENSSSCG00000007493,ENSSSCG00000009178,ENSSSCG00000026784,ENSSSCG00000009704,ENSSSCG00000004782,ENSSSCG00000003949,ENSSSCG00000040678,ENSSSCG00000012377,ENSSSCG00000006095,ENSSSCG00000029326,ENSSSCG00000005056,ENSSSCG00000008089,ENSSSCG00000011760,ENSSSCG00000016658,…
216	GO:0005813	GO:CC	centrosome	0.00731111	461	80	9	0.1125	0.0195228	ENSSSCG00000006095,ENSSSCG00000029326,ENSSSCG00000005056,ENSSSCG00000008089,ENSSSCG00000010214,ENSSSCG00000011207,ENSSSCG00000016998,ENSSSCG00000003697,ENSSSCG00000008677
217	GO:0031616	GO:CC	spindle pole centrosome	0.00836512	11	80	2	0.025	0.181818	ENSSSCG00000005056,ENSSSCG00000016998
218	GO:0000307	GO:CC	cyclin-dependent protein kinase holoenzyme complex	0.00923996	43	80	3	0.0375	0.0697674	ENSSSCG00000006095,ENSSSCG00000029326,ENSSSCG00000010214
219	GO:0000786	GO:CC	nucleosome	0.0131422	49	80	3	0.0375	0.0612245	ENSSSCG00000009178,ENSSSCG00000038543,ENSSSCG00000001074
220	GO:0005876	GO:CC	spindle microtubule	0.0197281	57	80	3	0.0375	0.0526316	ENSSSCG00000023296,ENSSSCG00000010214,ENSSSCG00000034217
221	GO:0032993	GO:CC	protein-DNA complex	0.0205191	116	80	4	0.05	0.0344828	ENSSSCG00000009178,ENSSSCG00000016998,ENSSSCG00000038543,ENSSSCG00000001074
222	GO:0061638	GO:CC	CENP-A containing chromatin	0.0226186	1	80	1	0.0125	1	ENSSSCG00000038543
223	GO:0043203	GO:CC	axon hillock	0.0226186	1	80	1	0.0125	1	ENSSSCG00000007235
224	GO:0043505	GO:CC	CENP-A containing nucleosome	0.0226186	1	80	1	0.0125	1	ENSSSCG00000038543
225	GO:0009330	GO:CC	DNA topoisomerase type II (double strand cut, ATP-hydrolyzing) complex	0.0226186	1	80	1	0.0125	1	ENSSSCG00000017473
226	GO:0005880	GO:CC	nuclear microtubule	0.0410045	2	80	1	0.0125	0.5	ENSSSCG00000007235
227	GO:0000785	GO:CC	chromatin	0.0410045	417	80	7	0.0875	0.0167866	ENSSSCG00000009178,ENSSSCG00000009704,ENSSSCG00000005995,ENSSSCG00000013772,ENSSSCG00000038543,ENSSSCG00000013517,ENSSSCG00000001074
228	GO:0034506	GO:CC	chromosome, centromeric core domain	0.0410045	2	80	1	0.0125	0.5	ENSSSCG00000038543
229	GO:0097135	GO:CC	cyclin E2-CDK2 complex	0.0410045	2	80	1	0.0125	0.5	ENSSSCG00000006095
230	GO:0031436	GO:CC	BRCA1-BARD1 complex	0.0410045	2	80	1	0.0125	0.5	ENSSSCG00000022101
231	GO:0000228	GO:CC	nuclear chromosome	0.0410251	150	80	4	0.05	0.0266667	ENSSSCG00000022101,ENSSSCG00000017473,ENSSSCG00000035059,ENSSSCG00000008125
232	GO:1990391	GO:CC	DNA repair complex	0.047441	31	80	2	0.025	0.0645161	ENSSSCG00000022101,ENSSSCG00000005436
233	GO:1902554	GO:CC	serine/threonine protein kinase complex	0.047441	86	80	3	0.0375	0.0348837	ENSSSCG00000006095,ENSSSCG00000029326,ENSSSCG00000010214
234	GO:0008017	GO:MF	microtubule binding	3.15553e-05	182	80	10	0.125	0.0549451	ENSSSCG00000023296,ENSSSCG00000012377,ENSSSCG00000005056,ENSSSCG00000037307,ENSSSCG00000007235,ENSSSCG00000034217,ENSSSCG00000001510,ENSSSCG00000004969,ENSSSCG00000015581,ENSSSCG00000033444
235	GO:0015631	GO:MF	tubulin binding	0.000349832	255	80	10	0.125	0.0392157	ENSSSCG00000023296,ENSSSCG00000012377,ENSSSCG00000005056,ENSSSCG00000037307,ENSSSCG00000007235,ENSSSCG00000034217,ENSSSCG00000001510,ENSSSCG00000004969,ENSSSCG00000015581,ENSSSCG00000033444
236	GO:0010997	GO:MF	anaphase-promoting complex binding	0.00845355	4	80	2	0.025	0.5	ENSSSCG00000003949,ENSSSCG00000003628
237	GO:0030554	GO:MF	adenyl nucleotide binding	0.00845355	1105	80	17	0.2125	0.0153846	ENSSSCG00000027745,ENSSSCG00000036613,ENSSSCG00000029264,ENSSSCG00000023296,ENSSSCG00000009671,ENSSSCG00000007493,ENSSSCG00000004782,ENSSSCG00000012377,ENSSSCG00000037120,ENSSSCG00000010214,ENSSSCG00000005601,ENSSSCG00000007423,ENSSSCG00000017473,ENSSSCG00000006538,ENSSSCG00000001510,ENSSSCG00000004969,ENSSSCG00000005344
238	GO:0005524	GO:MF	ATP binding	0.00845355	1059	80	17	0.2125	0.0160529	ENSSSCG00000027745,ENSSSCG00000036613,ENSSSCG00000029264,ENSSSCG00000023296,ENSSSCG00000009671,ENSSSCG00000007493,ENSSSCG00000004782,ENSSSCG00000012377,ENSSSCG00000037120,ENSSSCG00000010214,ENSSSCG00000005601,ENSSSCG00000007423,ENSSSCG00000017473,ENSSSCG00000006538,ENSSSCG00000001510,ENSSSCG00000004969,ENSSSCG00000005344
239	GO:0003777	GO:MF	microtubule motor activity	0.00845355	46	80	4	0.05	0.0869565	ENSSSCG00000023296,ENSSSCG00000012377,ENSSSCG00000001510,ENSSSCG00000004969
240	GO:0032559	GO:MF	adenyl ribonucleotide binding	0.00845355	1096	80	17	0.2125	0.0155109	ENSSSCG00000027745,ENSSSCG00000036613,ENSSSCG00000029264,ENSSSCG00000023296,ENSSSCG00000009671,ENSSSCG00000007493,ENSSSCG00000004782,ENSSSCG00000012377,ENSSSCG00000037120,ENSSSCG00000010214,ENSSSCG00000005601,ENSSSCG00000007423,ENSSSCG00000017473,ENSSSCG00000006538,ENSSSCG00000001510,ENSSSCG00000004969,ENSSSCG00000005344
241	GO:1901363	GO:MF	heterocyclic compound binding	0.0165704	3699	80	36	0.45	0.00973236	ENSSSCG00000027745,ENSSSCG00000036613,ENSSSCG00000029264,ENSSSCG00000023296,ENSSSCG00000009671,ENSSSCG00000007493,ENSSSCG00000009178,ENSSSCG00000009704,ENSSSCG00000004782,ENSSSCG00000040678,ENSSSCG00000012377,ENSSSCG00000011760,ENSSSCG00000014094,ENSSSCG00000022101,ENSSSCG00000037120,ENSSSCG00000001404,ENSSSCG00000010214,ENSSSCG00000005601,ENSSSCG00000005436,ENSSSCG00000007423,ENSSSCG00000017473,…
242	GO:0008092	GO:MF	cytoskeletal protein binding	0.0165704	666	80	12	0.15	0.018018	ENSSSCG00000023296,ENSSSCG00000012377,ENSSSCG00000005056,ENSSSCG00000016658,ENSSSCG00000009448,ENSSSCG00000037307,ENSSSCG00000007235,ENSSSCG00000034217,ENSSSCG00000001510,ENSSSCG00000004969,ENSSSCG00000015581,ENSSSCG00000033444
243	GO:0016740	GO:MF	transferase activity	0.0166309	1703	80	21	0.2625	0.0123312	ENSSSCG00000036613,ENSSSCG00000029264,ENSSSCG00000009671,ENSSSCG00000007493,ENSSSCG00000004782,ENSSSCG00000040678,ENSSSCG00000029326,ENSSSCG00000022101,ENSSSCG00000037120,ENSSSCG00000010214,ENSSSCG00000007423,ENSSSCG00000004369,ENSSSCG00000006538,ENSSSCG00000027646,ENSSSCG00000012902,ENSSSCG00000007572,ENSSSCG00000005344,ENSSSCG00000013517,ENSSSCG00000025430,ENSSSCG00000035702,ENSSSCG00000009738
244	GO:0097159	GO:MF	organic cyclic compound binding	0.0166309	3752	80	36	0.45	0.00959488	ENSSSCG00000027745,ENSSSCG00000036613,ENSSSCG00000029264,ENSSSCG00000023296,ENSSSCG00000009671,ENSSSCG00000007493,ENSSSCG00000009178,ENSSSCG00000009704,ENSSSCG00000004782,ENSSSCG00000040678,ENSSSCG00000012377,ENSSSCG00000011760,ENSSSCG00000014094,ENSSSCG00000022101,ENSSSCG00000037120,ENSSSCG00000001404,ENSSSCG00000010214,ENSSSCG00000005601,ENSSSCG00000005436,ENSSSCG00000007423,ENSSSCG00000017473,…
245	GO:0042393	GO:MF	histone binding	0.0166309	181	80	6	0.075	0.0331492	ENSSSCG00000011760,ENSSSCG00000016998,ENSSSCG00000013772,ENSSSCG00000013517,ENSSSCG00000001074,ENSSSCG00000000457
246	GO:0003774	GO:MF	cytoskeletal motor activity	0.0177767	71	80	4	0.05	0.056338	ENSSSCG00000023296,ENSSSCG00000012377,ENSSSCG00000001510,ENSSSCG00000004969
247	GO:0008301	GO:MF	DNA binding, bending	0.0190816	8	80	2	0.025	0.25	ENSSSCG00000009704,ENSSSCG00000017473
248	GO:0000166	GO:MF	nucleotide binding	0.0230911	1547	80	19	0.2375	0.0122818	ENSSSCG00000027745,ENSSSCG00000036613,ENSSSCG00000029264,ENSSSCG00000023296,ENSSSCG00000009671,ENSSSCG00000007493,ENSSSCG00000004782,ENSSSCG00000012377,ENSSSCG00000037120,ENSSSCG00000010214,ENSSSCG00000005601,ENSSSCG00000007423,ENSSSCG00000017473,ENSSSCG00000006538,ENSSSCG00000001510,ENSSSCG00000004969,ENSSSCG00000005344,ENSSSCG00000013517,ENSSSCG00000001074
249	GO:0019887	GO:MF	protein kinase regulator activity	0.0230911	139	80	5	0.0625	0.0359712	ENSSSCG00000006095,ENSSSCG00000029326,ENSSSCG00000007235,ENSSSCG00000006538,ENSSSCG00000016998
250	GO:0035639	GO:MF	purine ribonucleoside triphosphate binding	0.0230911	1310	80	17	0.2125	0.0129771	ENSSSCG00000027745,ENSSSCG00000036613,ENSSSCG00000029264,ENSSSCG00000023296,ENSSSCG00000009671,ENSSSCG00000007493,ENSSSCG00000004782,ENSSSCG00000012377,ENSSSCG00000037120,ENSSSCG00000010214,ENSSSCG00000005601,ENSSSCG00000007423,ENSSSCG00000017473,ENSSSCG00000006538,ENSSSCG00000001510,ENSSSCG00000004969,ENSSSCG00000005344
251	GO:1901265	GO:MF	nucleoside phosphate binding	0.0230911	1547	80	19	0.2375	0.0122818	ENSSSCG00000027745,ENSSSCG00000036613,ENSSSCG00000029264,ENSSSCG00000023296,ENSSSCG00000009671,ENSSSCG00000007493,ENSSSCG00000004782,ENSSSCG00000012377,ENSSSCG00000037120,ENSSSCG00000010214,ENSSSCG00000005601,ENSSSCG00000007423,ENSSSCG00000017473,ENSSSCG00000006538,ENSSSCG00000001510,ENSSSCG00000004969,ENSSSCG00000005344,ENSSSCG00000013517,ENSSSCG00000001074
252	GO:0003677	GO:MF	DNA binding	0.02392	1441	80	18	0.225	0.0124913	ENSSSCG00000036613,ENSSSCG00000009178,ENSSSCG00000009704,ENSSSCG00000011760,ENSSSCG00000022101,ENSSSCG00000001404,ENSSSCG00000005436,ENSSSCG00000017473,ENSSSCG00000002651,ENSSSCG00000004369,ENSSSCG00000028981,ENSSSCG00000027646,ENSSSCG00000016998,ENSSSCG00000017471,ENSSSCG00000038543,ENSSSCG00000035059,ENSSSCG00000003628,ENSSSCG00000013517
253	GO:0016538	GO:MF	cyclin-dependent protein serine/threonine kinase regulator activity	0.0255516	41	80	3	0.0375	0.0731707	ENSSSCG00000006095,ENSSSCG00000029326,ENSSSCG00000006538
254	GO:0017076	GO:MF	purine nucleotide binding	0.025907	1363	80	17	0.2125	0.0124725	ENSSSCG00000027745,ENSSSCG00000036613,ENSSSCG00000029264,ENSSSCG00000023296,ENSSSCG00000009671,ENSSSCG00000007493,ENSSSCG00000004782,ENSSSCG00000012377,ENSSSCG00000037120,ENSSSCG00000010214,ENSSSCG00000005601,ENSSSCG00000007423,ENSSSCG00000017473,ENSSSCG00000006538,ENSSSCG00000001510,ENSSSCG00000004969,ENSSSCG00000005344
255	GO:0003682	GO:MF	chromatin binding	0.025907	395	80	8	0.1	0.0202532	ENSSSCG00000036613,ENSSSCG00000004554,ENSSSCG00000010214,ENSSSCG00000017473,ENSSSCG00000004369,ENSSSCG00000016998,ENSSSCG00000008125,ENSSSCG00000001074
256	GO:0032553	GO:MF	ribonucleotide binding	0.025907	1360	80	17	0.2125	0.0125	ENSSSCG00000027745,ENSSSCG00000036613,ENSSSCG00000029264,ENSSSCG00000023296,ENSSSCG00000009671,ENSSSCG00000007493,ENSSSCG00000004782,ENSSSCG00000012377,ENSSSCG00000037120,ENSSSCG00000010214,ENSSSCG00000005601,ENSSSCG00000007423,ENSSSCG00000017473,ENSSSCG00000006538,ENSSSCG00000001510,ENSSSCG00000004969,ENSSSCG00000005344
257	GO:0003688	GO:MF	DNA replication origin binding	0.025907	12	80	2	0.025	0.166667	ENSSSCG00000017471,ENSSSCG00000035059
258	GO:0032555	GO:MF	purine ribonucleotide binding	0.025907	1349	80	17	0.2125	0.0126019	ENSSSCG00000027745,ENSSSCG00000036613,ENSSSCG00000029264,ENSSSCG00000023296,ENSSSCG00000009671,ENSSSCG00000007493,ENSSSCG00000004782,ENSSSCG00000012377,ENSSSCG00000037120,ENSSSCG00000010214,ENSSSCG00000005601,ENSSSCG00000007423,ENSSSCG00000017473,ENSSSCG00000006538,ENSSSCG00000001510,ENSSSCG00000004969,ENSSSCG00000005344
259	GO:0019207	GO:MF	kinase regulator activity	0.0291361	163	80	5	0.0625	0.0306748	ENSSSCG00000006095,ENSSSCG00000029326,ENSSSCG00000007235,ENSSSCG00000006538,ENSSSCG00000016998
260	GO:0003684	GO:MF	damaged DNA binding	0.0291361	47	80	3	0.0375	0.0638298	ENSSSCG00000009704,ENSSSCG00000022101,ENSSSCG00000005436
261	GO:0035173	GO:MF	histone kinase activity	0.0298204	14	80	2	0.025	0.142857	ENSSSCG00000029326,ENSSSCG00000010214
262	GO:0140657	GO:MF	ATP-dependent activity	0.0298204	414	80	8	0.1	0.0193237	ENSSSCG00000027745,ENSSSCG00000036613,ENSSSCG00000023296,ENSSSCG00000012377,ENSSSCG00000005601,ENSSSCG00000017473,ENSSSCG00000001510,ENSSSCG00000004969
263	GO:0016772	GO:MF	transferase activity, transferring phosphorus-containing groups	0.0437971	753	80	11	0.1375	0.0146082	ENSSSCG00000036613,ENSSSCG00000029264,ENSSSCG00000009671,ENSSSCG00000007493,ENSSSCG00000004782,ENSSSCG00000029326,ENSSSCG00000037120,ENSSSCG00000010214,ENSSSCG00000006538,ENSSSCG00000012902,ENSSSCG00000005344
264	GO:1990837	GO:MF	sequence-specific double-stranded DNA binding	0.0451284	886	80	12	0.15	0.013544	ENSSSCG00000009704,ENSSSCG00000011760,ENSSSCG00000022101,ENSSSCG00000001404,ENSSSCG00000005436,ENSSSCG00000004369,ENSSSCG00000028981,ENSSSCG00000027646,ENSSSCG00000016998,ENSSSCG00000017471,ENSSSCG00000035059,ENSSSCG00000013517
265	GO:0140483	GO:MF	kinetochore adaptor activity	0.0451284	1	80	1	0.0125	1	ENSSSCG00000003697
266	GO:0003919	GO:MF	FMN adenylyltransferase activity	0.0451284	1	80	1	0.0125	1	ENSSSCG00000006538
267	GO:0004797	GO:MF	thymidine kinase activity	0.0451284	1	80	1	0.0125	1	ENSSSCG00000037120
268	GO:0004799	GO:MF	thymidylate synthase activity	0.0451284	1	80	1	0.0125	1	ENSSSCG00000040678
269	GO:0042083	GO:MF	5,10-methylenetetrahydrofolate-dependent methyltransferase activity	0.0451284	1	80	1	0.0125	1	ENSSSCG00000040678
270	GO:0036094	GO:MF	small molecule binding	0.0451284	1750	80	19	0.2375	0.0108571	ENSSSCG00000027745,ENSSSCG00000036613,ENSSSCG00000029264,ENSSSCG00000023296,ENSSSCG00000009671,ENSSSCG00000007493,ENSSSCG00000004782,ENSSSCG00000012377,ENSSSCG00000037120,ENSSSCG00000010214,ENSSSCG00000005601,ENSSSCG00000007423,ENSSSCG00000017473,ENSSSCG00000006538,ENSSSCG00000001510,ENSSSCG00000004969,ENSSSCG00000005344,ENSSSCG00000013517,ENSSSCG00000001074
271	KEGG:04114	KEGG	Oocyte meiosis	2.01417e-05	104	80	8	0.1	0.0769231	ENSSSCG00000029264,ENSSSCG00000007493,ENSSSCG00000003949,ENSSSCG00000006095,ENSSSCG00000029326,ENSSSCG00000010214,ENSSSCG00000011207,ENSSSCG00000017032
272	KEGG:04110	KEGG	Cell cycle	2.05187e-05	114	80	8	0.1	0.0701754	ENSSSCG00000029264,ENSSSCG00000004782,ENSSSCG00000003949,ENSSSCG00000006095,ENSSSCG00000029326,ENSSSCG00000010214,ENSSSCG00000017032,ENSSSCG00000017471
273	KEGG:04115	KEGG	p53 signaling pathway	0.0157965	59	80	4	0.05	0.0677966	ENSSSCG00000006095,ENSSSCG00000029326,ENSSSCG00000031741,ENSSSCG00000010214
274	KEGG:04914	KEGG	Progesterone-mediated oocyte maturation	0.0424048	83	80	4	0.05	0.0481928	ENSSSCG00000029264,ENSSSCG00000007493,ENSSSCG00000029326,ENSSSCG00000010214
275	KEGG:00240	KEGG	Pyrimidine metabolism	0.0424048	41	80	3	0.0375	0.0731707	ENSSSCG00000040678,ENSSSCG00000037120,ENSSSCG00000031741
276	REAC:R-SSC-1640170	REAC	Cell Cycle	8.80547e-15	444	80	24	0.3	0.0540541	ENSSSCG00000029264,ENSSSCG00000023296,ENSSSCG00000007493,ENSSSCG00000009178,ENSSSCG00000004782,ENSSSCG00000003949,ENSSSCG00000029326,ENSSSCG00000010214,ENSSSCG00000011207,ENSSSCG00000007235,ENSSSCG00000007423,ENSSSCG00000034217,ENSSSCG00000002651,ENSSSCG00000016998,ENSSSCG00000006333,ENSSSCG00000017471,ENSSSCG00000004969,ENSSSCG00000015581,ENSSSCG00000003697,ENSSSCG00000038543,ENSSSCG00000035059,…
277	REAC:R-SSC-69278	REAC	Cell Cycle, Mitotic	2.60905e-14	379	80	22	0.275	0.0580475	ENSSSCG00000029264,ENSSSCG00000023296,ENSSSCG00000007493,ENSSSCG00000009178,ENSSSCG00000004782,ENSSSCG00000003949,ENSSSCG00000029326,ENSSSCG00000010214,ENSSSCG00000011207,ENSSSCG00000007235,ENSSSCG00000007423,ENSSSCG00000034217,ENSSSCG00000002651,ENSSSCG00000006333,ENSSSCG00000017471,ENSSSCG00000004969,ENSSSCG00000015581,ENSSSCG00000003697,ENSSSCG00000038543,ENSSSCG00000035059,ENSSSCG00000033444,…
278	REAC:R-SSC-69620	REAC	Cell Cycle Checkpoints	2.30204e-13	207	80	17	0.2125	0.0821256	ENSSSCG00000029264,ENSSSCG00000023296,ENSSSCG00000004782,ENSSSCG00000003949,ENSSSCG00000029326,ENSSSCG00000010214,ENSSSCG00000011207,ENSSSCG00000007423,ENSSSCG00000034217,ENSSSCG00000006333,ENSSSCG00000017471,ENSSSCG00000015581,ENSSSCG00000003697,ENSSSCG00000038543,ENSSSCG00000035059,ENSSSCG00000033444,ENSSSCG00000003628
279	REAC:R-SSC-2500257	REAC	Resolution of Sister Chromatid Cohesion	2.97484e-11	100	80	12	0.15	0.12	ENSSSCG00000023296,ENSSSCG00000004782,ENSSSCG00000003949,ENSSSCG00000029326,ENSSSCG00000010214,ENSSSCG00000011207,ENSSSCG00000034217,ENSSSCG00000006333,ENSSSCG00000015581,ENSSSCG00000003697,ENSSSCG00000038543,ENSSSCG00000033444
280	REAC:R-SSC-69618	REAC	Mitotic Spindle Checkpoint	2.77141e-10	93	80	11	0.1375	0.11828	ENSSSCG00000023296,ENSSSCG00000004782,ENSSSCG00000003949,ENSSSCG00000011207,ENSSSCG00000007423,ENSSSCG00000034217,ENSSSCG00000006333,ENSSSCG00000015581,ENSSSCG00000003697,ENSSSCG00000038543,ENSSSCG00000033444
281	REAC:R-SSC-68886	REAC	M Phase	2.94233e-10	285	80	16	0.2	0.0561404	ENSSSCG00000023296,ENSSSCG00000009178,ENSSSCG00000004782,ENSSSCG00000003949,ENSSSCG00000029326,ENSSSCG00000010214,ENSSSCG00000011207,ENSSSCG00000007423,ENSSSCG00000034217,ENSSSCG00000006333,ENSSSCG00000004969,ENSSSCG00000015581,ENSSSCG00000003697,ENSSSCG00000038543,ENSSSCG00000033444,ENSSSCG00000008125
282	REAC:R-SSC-68877	REAC	Mitotic Prometaphase	3.45589e-10	163	80	13	0.1625	0.0797546	ENSSSCG00000023296,ENSSSCG00000004782,ENSSSCG00000003949,ENSSSCG00000029326,ENSSSCG00000010214,ENSSSCG00000011207,ENSSSCG00000034217,ENSSSCG00000006333,ENSSSCG00000015581,ENSSSCG00000003697,ENSSSCG00000038543,ENSSSCG00000033444,ENSSSCG00000008125
283	REAC:R-SSC-68882	REAC	Mitotic Anaphase	5.3406e-10	176	80	13	0.1625	0.0738636	ENSSSCG00000023296,ENSSSCG00000004782,ENSSSCG00000003949,ENSSSCG00000029326,ENSSSCG00000010214,ENSSSCG00000011207,ENSSSCG00000007423,ENSSSCG00000034217,ENSSSCG00000006333,ENSSSCG00000015581,ENSSSCG00000003697,ENSSSCG00000038543,ENSSSCG00000033444
284	REAC:R-SSC-5663220	REAC	RHO GTPases Activate Formins	5.3406e-10	105	80	11	0.1375	0.104762	ENSSSCG00000023296,ENSSSCG00000004782,ENSSSCG00000003949,ENSSSCG00000009448,ENSSSCG00000011207,ENSSSCG00000034217,ENSSSCG00000006333,ENSSSCG00000015581,ENSSSCG00000003697,ENSSSCG00000038543,ENSSSCG00000033444
285	REAC:R-SSC-141424	REAC	Amplification of signal from the kinetochores	5.3406e-10	77	80	10	0.125	0.12987	ENSSSCG00000023296,ENSSSCG00000004782,ENSSSCG00000003949,ENSSSCG00000011207,ENSSSCG00000034217,ENSSSCG00000006333,ENSSSCG00000015581,ENSSSCG00000003697,ENSSSCG00000038543,ENSSSCG00000033444
286	REAC:R-SSC-141444	REAC	Amplification of signal from unattached kinetochores via a MAD2 inhibitory signal	5.3406e-10	77	80	10	0.125	0.12987	ENSSSCG00000023296,ENSSSCG00000004782,ENSSSCG00000003949,ENSSSCG00000011207,ENSSSCG00000034217,ENSSSCG00000006333,ENSSSCG00000015581,ENSSSCG00000003697,ENSSSCG00000038543,ENSSSCG00000033444
287	REAC:R-SSC-2555396	REAC	Mitotic Metaphase and Anaphase	5.3406e-10	176	80	13	0.1625	0.0738636	ENSSSCG00000023296,ENSSSCG00000004782,ENSSSCG00000003949,ENSSSCG00000029326,ENSSSCG00000010214,ENSSSCG00000011207,ENSSSCG00000007423,ENSSSCG00000034217,ENSSSCG00000006333,ENSSSCG00000015581,ENSSSCG00000003697,ENSSSCG00000038543,ENSSSCG00000033444
288	REAC:R-SSC-9648025	REAC	EML4 and NUDC in mitotic spindle formation	2.17282e-09	91	80	10	0.125	0.10989	ENSSSCG00000023296,ENSSSCG00000004782,ENSSSCG00000003949,ENSSSCG00000011207,ENSSSCG00000034217,ENSSSCG00000006333,ENSSSCG00000015581,ENSSSCG00000003697,ENSSSCG00000038543,ENSSSCG00000033444
289	REAC:R-SSC-2467813	REAC	Separation of Sister Chromatids	1.71995e-08	149	80	11	0.1375	0.0738255	ENSSSCG00000023296,ENSSSCG00000004782,ENSSSCG00000003949,ENSSSCG00000011207,ENSSSCG00000007423,ENSSSCG00000034217,ENSSSCG00000006333,ENSSSCG00000015581,ENSSSCG00000003697,ENSSSCG00000038543,ENSSSCG00000033444
290	REAC:R-SSC-195258	REAC	RHO GTPase Effectors	3.05577e-08	201	80	12	0.15	0.0597015	ENSSSCG00000023296,ENSSSCG00000009178,ENSSSCG00000004782,ENSSSCG00000003949,ENSSSCG00000009448,ENSSSCG00000011207,ENSSSCG00000034217,ENSSSCG00000006333,ENSSSCG00000015581,ENSSSCG00000003697,ENSSSCG00000038543,ENSSSCG00000033444
291	REAC:R-SSC-176408	REAC	Regulation of APC/C activators between G1/S and early anaphase	4.23073e-06	25	80	5	0.0625	0.2	ENSSSCG00000004782,ENSSSCG00000003949,ENSSSCG00000029326,ENSSSCG00000010214,ENSSSCG00000007423
292	REAC:R-SSC-194315	REAC	Signaling by Rho GTPases	1.54516e-05	500	80	14	0.175	0.028	ENSSSCG00000004806,ENSSSCG00000023296,ENSSSCG00000009178,ENSSSCG00000004782,ENSSSCG00000003949,ENSSSCG00000016658,ENSSSCG00000009448,ENSSSCG00000011207,ENSSSCG00000034217,ENSSSCG00000006333,ENSSSCG00000015581,ENSSSCG00000003697,ENSSSCG00000038543,ENSSSCG00000033444
293	REAC:R-SSC-9716542	REAC	Signaling by Rho GTPases, Miro GTPases and RHOBTB3	1.84422e-05	510	80	14	0.175	0.027451	ENSSSCG00000004806,ENSSSCG00000023296,ENSSSCG00000009178,ENSSSCG00000004782,ENSSSCG00000003949,ENSSSCG00000016658,ENSSSCG00000009448,ENSSSCG00000011207,ENSSSCG00000034217,ENSSSCG00000006333,ENSSSCG00000015581,ENSSSCG00000003697,ENSSSCG00000038543,ENSSSCG00000033444
294	REAC:R-SSC-176417	REAC	Phosphorylation of Emi1	2.16048e-05	5	80	3	0.0375	0.6	ENSSSCG00000003949,ENSSSCG00000029326,ENSSSCG00000010214
295	REAC:R-SSC-69478	REAC	G2/M DNA replication checkpoint	2.16048e-05	5	80	3	0.0375	0.6	ENSSSCG00000029264,ENSSSCG00000029326,ENSSSCG00000010214
296	REAC:R-SSC-174143	REAC	APC/C-mediated degradation of cell cycle proteins	2.643e-05	67	80	6	0.075	0.0895522	ENSSSCG00000007493,ENSSSCG00000004782,ENSSSCG00000003949,ENSSSCG00000029326,ENSSSCG00000010214,ENSSSCG00000007423
297	REAC:R-SSC-453276	REAC	Regulation of mitotic cell cycle	2.643e-05	67	80	6	0.075	0.0895522	ENSSSCG00000007493,ENSSSCG00000004782,ENSSSCG00000003949,ENSSSCG00000029326,ENSSSCG00000010214,ENSSSCG00000007423
298	REAC:R-SSC-174048	REAC	APC/C:Cdc20 mediated degradation of Cyclin B	3.91286e-05	19	80	4	0.05	0.210526	ENSSSCG00000003949,ENSSSCG00000029326,ENSSSCG00000010214,ENSSSCG00000007423
299	REAC:R-SSC-176409	REAC	APC/C:Cdc20 mediated degradation of mitotic proteins	0.000246594	60	80	5	0.0625	0.0833333	ENSSSCG00000004782,ENSSSCG00000003949,ENSSSCG00000029326,ENSSSCG00000010214,ENSSSCG00000007423
300	REAC:R-SSC-176814	REAC	Activation of APC/C and APC/C:Cdc20 mediated degradation of mitotic proteins	0.000256679	61	80	5	0.0625	0.0819672	ENSSSCG00000004782,ENSSSCG00000003949,ENSSSCG00000029326,ENSSSCG00000010214,ENSSSCG00000007423
301	REAC:R-SSC-69481	REAC	G2/M Checkpoints	0.000392271	110	80	6	0.075	0.0545455	ENSSSCG00000029264,ENSSSCG00000029326,ENSSSCG00000010214,ENSSSCG00000017471,ENSSSCG00000035059,ENSSSCG00000003628
302	REAC:R-SSC-69273	REAC	Cyclin A/B1/B2 associated events during G2/M transition	0.000560526	14	80	3	0.0375	0.214286	ENSSSCG00000029264,ENSSSCG00000029326,ENSSSCG00000010214
303	REAC:R-SSC-2299718	REAC	Condensation of Prophase Chromosomes	0.000971342	17	80	3	0.0375	0.176471	ENSSSCG00000009178,ENSSSCG00000029326,ENSSSCG00000010214
304	REAC:R-SSC-983189	REAC	Kinesins	0.000971342	44	80	4	0.05	0.0909091	ENSSSCG00000023296,ENSSSCG00000012377,ENSSSCG00000001510,ENSSSCG00000004969
305	REAC:R-SSC-176412	REAC	Phosphorylation of the APC/C	0.00131457	19	80	3	0.0375	0.157895	ENSSSCG00000029326,ENSSSCG00000010214,ENSSSCG00000007423
306	REAC:R-SSC-141430	REAC	Inactivation of APC/C via direct inhibition of the APC/C complex	0.00144372	20	80	3	0.0375	0.15	ENSSSCG00000004782,ENSSSCG00000003949,ENSSSCG00000007423
307	REAC:R-SSC-141405	REAC	Inhibition of the proteolytic activity of APC/C required for the onset of anaphase by mitotic spindle checkpoint components	0.00144372	20	80	3	0.0375	0.15	ENSSSCG00000004782,ENSSSCG00000003949,ENSSSCG00000007423
308	REAC:R-SSC-179409	REAC	APC-Cdc20 mediated degradation of Nek2A	0.00162634	21	80	3	0.0375	0.142857	ENSSSCG00000004782,ENSSSCG00000003949,ENSSSCG00000007423
309	REAC:R-SSC-174184	REAC	Cdc20:Phospho-APC/C mediated degradation of Cyclin A	0.00243181	58	80	4	0.05	0.0689655	ENSSSCG00000004782,ENSSSCG00000003949,ENSSSCG00000010214,ENSSSCG00000007423
310	REAC:R-SSC-179419	REAC	APC:Cdc20 mediated degradation of cell cycle proteins prior to satisfation of the cell cycle checkpoint	0.00246599	59	80	4	0.05	0.0677966	ENSSSCG00000004782,ENSSSCG00000003949,ENSSSCG00000010214,ENSSSCG00000007423
311	REAC:R-SSC-606279	REAC	Deposition of new CENPA-containing nucleosomes at the centromere	0.00246599	25	80	3	0.0375	0.12	ENSSSCG00000009178,ENSSSCG00000016998,ENSSSCG00000038543
312	REAC:R-SSC-774815	REAC	Nucleosome assembly	0.00246599	25	80	3	0.0375	0.12	ENSSSCG00000009178,ENSSSCG00000016998,ENSSSCG00000038543
313	REAC:R-SSC-68962	REAC	Activation of the pre-replicative complex	0.00375015	29	80	3	0.0375	0.103448	ENSSSCG00000002651,ENSSSCG00000017471,ENSSSCG00000035059
314	REAC:R-SSC-2980767	REAC	Activation of NIMA Kinases NEK9, NEK6, NEK7	0.00398674	7	80	2	0.025	0.285714	ENSSSCG00000029326,ENSSSCG00000010214
315	REAC:R-SSC-176187	REAC	Activation of ATR in response to replication stress	0.00522977	33	80	3	0.0375	0.0909091	ENSSSCG00000017471,ENSSSCG00000035059,ENSSSCG00000003628
316	REAC:R-SSC-6811434	REAC	COPI-dependent Golgi-to-ER retrograde traffic	0.00562637	76	80	4	0.05	0.0526316	ENSSSCG00000023296,ENSSSCG00000012377,ENSSSCG00000001510,ENSSSCG00000004969
317	REAC:R-SSC-69275	REAC	G2/M Transition	0.00578692	133	80	5	0.0625	0.037594	ENSSSCG00000029264,ENSSSCG00000007493,ENSSSCG00000029326,ENSSSCG00000010214,ENSSSCG00000007235
318	REAC:R-SSC-453274	REAC	Mitotic G2-G2/M phases	0.00578692	133	80	5	0.0625	0.037594	ENSSSCG00000029264,ENSSSCG00000007493,ENSSSCG00000029326,ENSSSCG00000010214,ENSSSCG00000007235
319	REAC:R-SSC-2995383	REAC	Initiation of Nuclear Envelope (NE) Reformation	0.00587775	9	80	2	0.025	0.222222	ENSSSCG00000029326,ENSSSCG00000010214
320	REAC:R-SSC-6791312	REAC	TP53 Regulates Transcription of Cell Cycle Genes	0.00587775	9	80	2	0.025	0.222222	ENSSSCG00000007493,ENSSSCG00000016998
321	REAC:R-SSC-69206	REAC	G1/S Transition	0.00636712	37	80	3	0.0375	0.0810811	ENSSSCG00000002651,ENSSSCG00000017471,ENSSSCG00000035059
322	REAC:R-SSC-75035	REAC	Chk1/Chk2(Cds1) mediated inactivation of Cyclin B:Cdk1 complex	0.00700755	10	80	2	0.025	0.2	ENSSSCG00000029326,ENSSSCG00000010214
323	REAC:R-SSC-983231	REAC	Factors involved in megakaryocyte development and platelet production	0.00793836	87	80	4	0.05	0.045977	ENSSSCG00000023296,ENSSSCG00000012377,ENSSSCG00000001510,ENSSSCG00000004969
324	REAC:R-SSC-4419969	REAC	Depolymerisation of the Nuclear Lamina	0.00978276	12	80	2	0.025	0.166667	ENSSSCG00000029326,ENSSSCG00000010214
325	REAC:R-SSC-69306	REAC	DNA Replication	0.0128759	101	80	4	0.05	0.039604	ENSSSCG00000007423,ENSSSCG00000002651,ENSSSCG00000017471,ENSSSCG00000035059
326	REAC:R-SSC-162582	REAC	Signal Transduction	0.0128759	1524	80	18	0.225	0.011811	ENSSSCG00000004806,ENSSSCG00000023296,ENSSSCG00000009178,ENSSSCG00000004782,ENSSSCG00000003949,ENSSSCG00000011760,ENSSSCG00000016658,ENSSSCG00000009448,ENSSSCG00000001404,ENSSSCG00000010214,ENSSSCG00000011207,ENSSSCG00000034217,ENSSSCG00000006333,ENSSSCG00000015581,ENSSSCG00000003697,ENSSSCG00000038543,ENSSSCG00000033444,ENSSSCG00000025430
327	REAC:R-SSC-8856688	REAC	Golgi-to-ER retrograde transport	0.0140331	104	80	4	0.05	0.0384615	ENSSSCG00000023296,ENSSSCG00000012377,ENSSSCG00000001510,ENSSSCG00000004969
328	REAC:R-SSC-5688426	REAC	Deubiquitination	0.0196871	185	80	5	0.0625	0.027027	ENSSSCG00000003949,ENSSSCG00000010214,ENSSSCG00000003628,ENSSSCG00000001074,ENSSSCG00000000457
329	REAC:R-SSC-453279	REAC	Mitotic G1 phase and G1/S transition	0.0199338	59	80	3	0.0375	0.0508475	ENSSSCG00000002651,ENSSSCG00000017471,ENSSSCG00000035059
330	REAC:R-SSC-174178	REAC	APC/C:Cdh1 mediated degradation of Cdc20 and other APC/C:Cdh1 targeted proteins in late mitosis/early G1	0.0199338	59	80	3	0.0375	0.0508475	ENSSSCG00000007493,ENSSSCG00000003949,ENSSSCG00000007423
331	REAC:R-SSC-8854518	REAC	AURKA Activation by TPX2	0.0199338	59	80	3	0.0375	0.0508475	ENSSSCG00000007493,ENSSSCG00000010214,ENSSSCG00000007235
332	REAC:R-SSC-176407	REAC	Conversion from APC/C:Cdc20 to APC/C:Cdh1 in late anaphase	0.0211279	19	80	2	0.025	0.105263	ENSSSCG00000003949,ENSSSCG00000007423
333	REAC:R-SSC-73886	REAC	Chromosome Maintenance	0.0211279	61	80	3	0.0375	0.0491803	ENSSSCG00000009178,ENSSSCG00000016998,ENSSSCG00000038543
334	REAC:R-SSC-8854521	REAC	Interaction between PHLDA1 and AURKA	0.0215133	1	80	1	0.0125	1	ENSSSCG00000007493
335	REAC:R-SSC-2565942	REAC	Regulation of PLK1 Activity at G2/M Transition	0.0215133	62	80	3	0.0375	0.0483871	ENSSSCG00000007493,ENSSSCG00000029326,ENSSSCG00000010214
336	REAC:R-SSC-69002	REAC	DNA Replication Pre-Initiation	0.02565	67	80	3	0.0375	0.0447761	ENSSSCG00000002651,ENSSSCG00000017471,ENSSSCG00000035059
337	REAC:R-SSC-68875	REAC	Mitotic Prophase	0.02565	67	80	3	0.0375	0.0447761	ENSSSCG00000009178,ENSSSCG00000029326,ENSSSCG00000010214
338	REAC:R-SSC-499943	REAC	Interconversion of nucleotide di- and triphosphates	0.0279633	23	80	2	0.025	0.0869565	ENSSSCG00000040678,ENSSSCG00000031741
339	REAC:R-SSC-15869	REAC	Metabolism of nucleotides	0.0291505	71	80	3	0.0375	0.0422535	ENSSSCG00000040678,ENSSSCG00000037120,ENSSSCG00000031741
340	REAC:R-SSC-1980143	REAC	Signaling by NOTCH1	0.0378537	2	80	1	0.0125	0.5	ENSSSCG00000025430
341	REAC:R-SSC-8964058	REAC	HDL remodeling	0.0378537	2	80	1	0.0125	0.5	ENSSSCG00000027745
342	REAC:R-SSC-2122948	REAC	Activated NOTCH1 Transmits Signal to the Nucleus	0.0378537	2	80	1	0.0125	0.5	ENSSSCG00000025430
343	REAC:R-SSC-8869496	REAC	TFAP2A acts as a transcriptional repressor during retinoic acid induced cell differentiation	0.0378537	2	80	1	0.0125	0.5	ENSSSCG00000016998
344	REAC:R-SSC-6811442	REAC	Intra-Golgi and retrograde Golgi-to-ER traffic	0.0380025	150	80	4	0.05	0.0266667	ENSSSCG00000023296,ENSSSCG00000012377,ENSSSCG00000001510,ENSSSCG00000004969
345	REAC:R-SSC-3301854	REAC	Nuclear Pore Complex (NPC) Disassembly	0.0448649	31	80	2	0.025	0.0645161	ENSSSCG00000029326,ENSSSCG00000010214

## Sheet: Surrenale
	term_id	source	term_name	p_value	term_size	query_size	intersection_size	precision	recall	intersection
1	GO:0010558	GO:BP	negative regulation of macromolecule biosynthetic process	0.0327293	933	85	17	0.2	0.0182208	ENSSSCG00000035690,ENSSSCG00000012620,ENSSSCG00000010801,ENSSSCG00000015140,ENSSSCG00000029578,ENSSSCG00000006062,ENSSSCG00000010219,ENSSSCG00000012199,ENSSSCG00000006073,ENSSSCG00000010686,ENSSSCG00000037066,ENSSSCG00000012336,ENSSSCG00000003565,ENSSSCG00000026005,ENSSSCG00000003928,ENSSSCG00000034261,ENSSSCG00000025130
2	GO:0030325	GO:BP	adrenal gland development	0.0327293	14	85	3	0.0352941	0.214286	ENSSSCG00000010219,ENSSSCG00000012199,ENSSSCG00000005588
3	GO:0031327	GO:BP	negative regulation of cellular biosynthetic process	0.0327293	964	85	17	0.2	0.0176349	ENSSSCG00000035690,ENSSSCG00000012620,ENSSSCG00000010801,ENSSSCG00000015140,ENSSSCG00000029578,ENSSSCG00000006062,ENSSSCG00000010219,ENSSSCG00000012199,ENSSSCG00000006073,ENSSSCG00000010686,ENSSSCG00000037066,ENSSSCG00000012336,ENSSSCG00000003565,ENSSSCG00000026005,ENSSSCG00000003928,ENSSSCG00000034261,ENSSSCG00000025130
4	GO:0045892	GO:BP	negative regulation of transcription, DNA-templated	0.0327293	799	85	15	0.176471	0.0187735	ENSSSCG00000035690,ENSSSCG00000012620,ENSSSCG00000010801,ENSSSCG00000015140,ENSSSCG00000029578,ENSSSCG00000006062,ENSSSCG00000010219,ENSSSCG00000012199,ENSSSCG00000006073,ENSSSCG00000010686,ENSSSCG00000037066,ENSSSCG00000003565,ENSSSCG00000026005,ENSSSCG00000003928,ENSSSCG00000025130
5	GO:0009890	GO:BP	negative regulation of biosynthetic process	0.0327293	978	85	17	0.2	0.0173824	ENSSSCG00000035690,ENSSSCG00000012620,ENSSSCG00000010801,ENSSSCG00000015140,ENSSSCG00000029578,ENSSSCG00000006062,ENSSSCG00000010219,ENSSSCG00000012199,ENSSSCG00000006073,ENSSSCG00000010686,ENSSSCG00000037066,ENSSSCG00000012336,ENSSSCG00000003565,ENSSSCG00000026005,ENSSSCG00000003928,ENSSSCG00000034261,ENSSSCG00000025130
6	GO:1902679	GO:BP	negative regulation of RNA biosynthetic process	0.0327293	800	85	15	0.176471	0.01875	ENSSSCG00000035690,ENSSSCG00000012620,ENSSSCG00000010801,ENSSSCG00000015140,ENSSSCG00000029578,ENSSSCG00000006062,ENSSSCG00000010219,ENSSSCG00000012199,ENSSSCG00000006073,ENSSSCG00000010686,ENSSSCG00000037066,ENSSSCG00000003565,ENSSSCG00000026005,ENSSSCG00000003928,ENSSSCG00000025130
7	GO:1903507	GO:BP	negative regulation of nucleic acid-templated transcription	0.0327293	800	85	15	0.176471	0.01875	ENSSSCG00000035690,ENSSSCG00000012620,ENSSSCG00000010801,ENSSSCG00000015140,ENSSSCG00000029578,ENSSSCG00000006062,ENSSSCG00000010219,ENSSSCG00000012199,ENSSSCG00000006073,ENSSSCG00000010686,ENSSSCG00000037066,ENSSSCG00000003565,ENSSSCG00000026005,ENSSSCG00000003928,ENSSSCG00000025130
8	GO:0005634	GO:CC	nucleus	0.0314224	4623	85	46	0.541176	0.00995025	ENSSSCG00000035690,ENSSSCG00000009334,ENSSSCG00000012620,ENSSSCG00000010801,ENSSSCG00000009904,ENSSSCG00000015140,ENSSSCG00000004390,ENSSSCG00000029578,ENSSSCG00000006062,ENSSSCG00000001877,ENSSSCG00000010219,ENSSSCG00000008963,ENSSSCG00000027723,ENSSSCG00000012199,ENSSSCG00000006073,ENSSSCG00000021443,ENSSSCG00000013300,ENSSSCG00000010686,ENSSSCG00000036257,ENSSSCG00000009434,ENSSSCG00000005588,…
9	GO:0000210	GO:MF	NAD+ diphosphatase activity	0.013495	2	85	2	0.0235294	1	ENSSSCG00000025492,ENSSSCG00000014187
10	KEGG:04927	KEGG	Cortisol synthesis and secretion	0.0358627	48	85	4	0.0470588	0.0833333	ENSSSCG00000012199,ENSSSCG00000028512,ENSSSCG00000005588,ENSSSCG00000001428
11	KEGG:04115	KEGG	p53 signaling pathway	0.0397958	59	85	4	0.0470588	0.0677966	ENSSSCG00000004390,ENSSSCG00000031741,ENSSSCG00000037066,ENSSSCG00000010440
12	REAC:R-SSC-3371497	REAC	HSP90 chaperone cycle for steroid hormone receptors (SHR) in the presence of ligand	0.000670974	35	85	5	0.0588235	0.142857	ENSSSCG00000009904,ENSSSCG00000015140,ENSSSCG00000037046,ENSSSCG00000007523,ENSSSCG00000021620
13	REAC:R-SSC-114452	REAC	Activation of BH3-only proteins	0.0113988	14	85	3	0.0352941	0.214286	ENSSSCG00000009904,ENSSSCG00000006062,ENSSSCG00000010035
14	REAC:R-SSC-9663891	REAC	Selective autophagy	0.019339	47	85	4	0.0470588	0.0851064	ENSSSCG00000009904,ENSSSCG00000037046,ENSSSCG00000010158,ENSSSCG00000007523
15	REAC:R-SSC-9646399	REAC	Aggrephagy	0.0242263	24	85	3	0.0352941	0.125	ENSSSCG00000009904,ENSSSCG00000037046,ENSSSCG00000007523
16	REAC:R-SSC-597592	REAC	Post-translational protein modification	0.0242263	786	85	14	0.164706	0.0178117	ENSSSCG00000010801,ENSSSCG00000009904,ENSSSCG00000015140,ENSSSCG00000037046,ENSSSCG00000008963,ENSSSCG00000027723,ENSSSCG00000040286,ENSSSCG00000010158,ENSSSCG00000040184,ENSSSCG00000007523,ENSSSCG00000008326,ENSSSCG00000004154,ENSSSCG00000010440,ENSSSCG00000013478
17	REAC:R-SSC-199977	REAC	ER to Golgi Anterograde Transport	0.0247017	114	85	5	0.0588235	0.0438596	ENSSSCG00000009904,ENSSSCG00000037046,ENSSSCG00000008963,ENSSSCG00000007523,ENSSSCG00000008326
18	REAC:R-SSC-179812	REAC	GRB2 events in EGFR signaling	0.0247017	10	85	2	0.0235294	0.2	ENSSSCG00000008963,ENSSSCG00000008326
19	REAC:R-SSC-5620924	REAC	Intraflagellar transport	0.0247017	40	85	3	0.0352941	0.075	ENSSSCG00000009904,ENSSSCG00000037046,ENSSSCG00000007523
20	REAC:R-SSC-190840	REAC	Microtubule-dependent trafficking of connexons from Golgi to the plasma membrane	0.0247017	11	85	2	0.0235294	0.181818	ENSSSCG00000037046,ENSSSCG00000007523
21	REAC:R-SSC-190872	REAC	Transport of connexons to the plasma membrane	0.0247017	11	85	2	0.0235294	0.181818	ENSSSCG00000037046,ENSSSCG00000007523
22	REAC:R-SSC-180336	REAC	SHC1 events in EGFR signaling	0.0247017	11	85	2	0.0235294	0.181818	ENSSSCG00000008963,ENSSSCG00000008326
23	REAC:R-SSC-162582	REAC	Signal Transduction	0.0247017	1524	85	20	0.235294	0.0131234	ENSSSCG00000035690,ENSSSCG00000010801,ENSSSCG00000011712,ENSSSCG00000009904,ENSSSCG00000037046,ENSSSCG00000006062,ENSSSCG00000008963,ENSSSCG00000021443,ENSSSCG00000040286,ENSSSCG00000003472,ENSSSCG00000007523,ENSSSCG00000021620,ENSSSCG00000009766,ENSSSCG00000008326,ENSSSCG00000004154,ENSSSCG00000011672,ENSSSCG00000010440,ENSSSCG00000010035,ENSSSCG00000034261,ENSSSCG00000015407
24	REAC:R-SSC-5357786	REAC	TNFR1-induced proapoptotic signaling	0.0247017	9	85	2	0.0235294	0.222222	ENSSSCG00000040286,ENSSSCG00000004154
25	REAC:R-SSC-6791312	REAC	TP53 Regulates Transcription of Cell Cycle Genes	0.0247017	9	85	2	0.0235294	0.222222	ENSSSCG00000037066,ENSSSCG00000003928
26	REAC:R-SSC-3700989	REAC	Transcriptional Regulation by TP53	0.0247017	205	85	6	0.0705882	0.0292683	ENSSSCG00000004390,ENSSSCG00000006062,ENSSSCG00000021443,ENSSSCG00000037066,ENSSSCG00000010035,ENSSSCG00000003928
27	REAC:R-SSC-109606	REAC	Intrinsic Pathway for Apoptosis	0.0247017	33	85	3	0.0352941	0.0909091	ENSSSCG00000009904,ENSSSCG00000006062,ENSSSCG00000010035
28	REAC:R-SSC-75035	REAC	Chk1/Chk2(Cds1) mediated inactivation of Cyclin B:Cdk1 complex	0.0247017	10	85	2	0.0235294	0.2	ENSSSCG00000006062,ENSSSCG00000010035
29	REAC:R-SSC-212718	REAC	EGFR interacts with phospholipase C-gamma	0.0247017	7	85	2	0.0235294	0.285714	ENSSSCG00000008963,ENSSSCG00000008326
30	REAC:R-SSC-8953897	REAC	Cellular responses to stimuli	0.0247017	345	85	8	0.0941176	0.0231884	ENSSSCG00000009334,ENSSSCG00000009904,ENSSSCG00000015140,ENSSSCG00000004390,ENSSSCG00000037046,ENSSSCG00000010686,ENSSSCG00000007523,ENSSSCG00000021620
31	REAC:R-SSC-2262752	REAC	Cellular responses to stress	0.0247017	345	85	8	0.0941176	0.0231884	ENSSSCG00000009334,ENSSSCG00000009904,ENSSSCG00000015140,ENSSSCG00000004390,ENSSSCG00000037046,ENSSSCG00000010686,ENSSSCG00000007523,ENSSSCG00000021620
32	REAC:R-SSC-111447	REAC	Activation of BAD and translocation to mitochondria	0.0247017	8	85	2	0.0235294	0.25	ENSSSCG00000006062,ENSSSCG00000010035
33	REAC:R-SSC-948021	REAC	Transport to the Golgi and subsequent modification	0.0247017	140	85	5	0.0588235	0.0357143	ENSSSCG00000009904,ENSSSCG00000037046,ENSSSCG00000008963,ENSSSCG00000007523,ENSSSCG00000008326
34	REAC:R-SSC-6811436	REAC	COPI-independent Golgi-to-ER retrograde traffic	0.0247017	38	85	3	0.0352941	0.0789474	ENSSSCG00000009904,ENSSSCG00000037046,ENSSSCG00000007523
35	REAC:R-SSC-1632852	REAC	Macroautophagy	0.0329578	95	85	4	0.0470588	0.0421053	ENSSSCG00000009904,ENSSSCG00000037046,ENSSSCG00000010158,ENSSSCG00000007523
36	REAC:R-SSC-9612973	REAC	Autophagy	0.0329578	95	85	4	0.0470588	0.0421053	ENSSSCG00000009904,ENSSSCG00000037046,ENSSSCG00000010158,ENSSSCG00000007523
37	REAC:R-SSC-180292	REAC	GAB1 signalosome	0.0381091	15	85	2	0.0235294	0.133333	ENSSSCG00000008963,ENSSSCG00000008326
38	REAC:R-SSC-392499	REAC	Metabolism of proteins	0.0381091	1001	85	14	0.164706	0.013986	ENSSSCG00000010801,ENSSSCG00000009904,ENSSSCG00000015140,ENSSSCG00000037046,ENSSSCG00000008963,ENSSSCG00000027723,ENSSSCG00000040286,ENSSSCG00000010158,ENSSSCG00000040184,ENSSSCG00000007523,ENSSSCG00000008326,ENSSSCG00000004154,ENSSSCG00000010440,ENSSSCG00000013478
39	REAC:R-SSC-5628897	REAC	TP53 Regulates Metabolic Genes	0.0381091	50	85	3	0.0352941	0.06	ENSSSCG00000004390,ENSSSCG00000006062,ENSSSCG00000010035
40	REAC:R-SSC-8955332	REAC	Carboxyterminal post-translational modifications of tubulin	0.0418802	16	85	2	0.0235294	0.125	ENSSSCG00000037046,ENSSSCG00000007523
41	REAC:R-SSC-3371453	REAC	Regulation of HSF1-mediated heat shock response	0.0478507	56	85	3	0.0352941	0.0535714	ENSSSCG00000009334,ENSSSCG00000015140,ENSSSCG00000010686
42	REAC:R-SSC-5689896	REAC	Ovarian tumor domain proteases	0.0495466	18	85	2	0.0235294	0.111111	ENSSSCG00000004154,ENSSSCG00000010440
