# Supplementary material for: Multi-tissue metabolic and transcriptomic responses to a short-term heat stress in swine
Source: BMC Genomics. 2024 Jan 23;25:99. doi: 10.1186/s12864-024-09999-1 (PMC10804606; doi:10.1186/s12864-024-09999-1)
Supplement: Supplementary file 4 — Additional file 4. Table of the differential analysis results for metabolomic data of four tissues (muscle, liver, plasma and urine). A total of 7, 8, 2, and 8 metabolites were differentially produced in muscle, liver, plasma, and urine, respectively (with an adjusted p-value of 0.05). [file 12864_2024_9999_MOESM4_ESM.xlsx]

## Sheet: Liver
	name	estimate	std.error	statistic	pvalue	FDR	logFDR	foldChange
1	UDPG	0.000660114	0.000165619	3.98574	6.72697e-05	0.00739967	7.07832	0.340533
2	D-Mannose	0.00182085	0.000493227	3.69172	0.000222746	0.012251	6.35095	0.255495
3	Glycerol	-0.00126346	0.000373163	-3.38582	0.000709663	0.026021	5.26418	-3.21231
4	L-Serine	0.00189652	0.000599225	3.16495	0.0015511	0.0341242	4.87306	0.20783
5	3-Hydroxybutyrate	-3.42739e-05	1.06823e-05	-3.20849	0.00133436	0.0341242	4.87306	-0.18261
6	L-GlutamicAcid	-0.00230064	0.000753023	-3.05521	0.00224902	0.0412321	4.60009	-0.17132
7	Dihydrothymine	-6.34911e-05	2.12382e-05	-2.98948	0.00279455	0.0439143	4.50917	-0.337326
8	L-Carnosine	0.000252521	8.67495e-05	2.91092	0.00360365	0.0495501	4.33497	0.131222
9	Adenosine	0.000297493	0.000107169	2.77593	0.00550432	0.0672751	3.89378	0.224943
10	L-Isoleucine	-0.000224844	8.4286e-05	-2.66763	0.0076389	0.0840279	3.57299	-0.152719
11	7-Methylxanthine	0.000780152	0.00031679	2.46268	0.0137905	0.137905	2.85826	0.419816
12	Glycogen	0.000316123	0.000136114	2.32249	0.0202067	0.170801	2.54961	0.131678
13	Creatine	0.00125855	0.000536185	2.34723	0.0189138	0.170801	2.54961	0.463036
14	IsovalericAcid	-0.000128487	5.59877e-05	-2.29491	0.0217383	0.170801	2.54961	-0.480583
15	Glycerophosphocholine	0.00583482	0.00260896	2.23645	0.025322	0.184632	2.43728	0.229009
16	L-Glutamine	-0.00107747	0.000486748	-2.21361	0.0268556	0.184632	2.43728	-0.165814
17	L-Aspartate	0.000538585	0.000248117	2.17069	0.0299549	0.186531	2.42251	0.130398
18	Creatinine	0.000173278	8.0196e-05	2.16068	0.0307197	0.186531	2.42251	0.279404
19	GDP	3.90233e-05	1.82208e-05	2.14168	0.0322189	0.186531	2.42251	0.201628
20	L-Cystine	0.00190822	0.00090103	2.11782	0.0341902	0.188046	2.41084	0.283763
21	D-Glucose	0.0238471	0.0136021	1.75319	0.07957	0.202579	2.30344	0.373648
22	DehydroAscorbicAcid	0.00584727	0.00292333	2.00021	0.0454777	0.202579	2.30344	0.361321
23	Taurine	0.00386935	0.00202787	1.90809	0.05638	0.202579	2.30344	0.320606
24	Threitol	0.00286582	0.00147052	1.94884	0.051314	0.202579	2.30344	0.268063
25	L-Glycine	-0.00133178	0.000689333	-1.93199	0.0533609	0.202579	2.30344	-0.12164
26	Myo-Inositol	0.00172337	0.000993723	1.73425	0.0828731	0.202579	2.30344	0.198126
27	D-GlucuronicAcid	0.00331899	0.00163685	2.02767	0.0425936	0.202579	2.30344	0.381151
28	L-Arginine	0.00127906	0.000641764	1.99303	0.0462577	0.202579	2.30344	0.173027
29	trans-4-Hydroxy-L-Proline	0.00279145	0.00155763	1.79212	0.0731142	0.202579	2.30344	0.348149
30	GlycericAcid	0.00287431	0.00158657	1.81166	0.0700392	0.202579	2.30344	0.347145
31	L-Arabitol	0.000724819	0.000375959	1.92792	0.0538647	0.202579	2.30344	0.338863
32	D-Maltose	0.000993924	0.000544443	1.82558	0.0679137	0.202579	2.30344	0.282964
33	SyringicAcid	0.000880476	0.000498492	1.76628	0.0773487	0.202579	2.30344	0.322961
34	Inosine	0.000375688	0.000216528	1.73505	0.0827316	0.202579	2.30344	0.172647
35	L-Valine	-0.000197402	0.000110037	-1.79396	0.0728193	0.202579	2.30344	-0.095856
36	GTP	0.000142957	8.14788e-05	1.75454	0.0793387	0.202579	2.30344	0.0939337
37	2-AminoAdipicAcid	-0.000643026	0.000361039	-1.78104	0.0749052	0.202579	2.30344	-0.352962
38	Uridine	-0.000349786	0.000185962	-1.88095	0.0599782	0.202579	2.30344	-0.291083
39	L-Tyrosine	-7.948e-05	4.3244e-05	-1.83795	0.0660705	0.202579	2.30344	-0.130913
40	S-Acetamidomethylcysteine	-8.72795e-05	4.96576e-05	-1.75763	0.0788112	0.202579	2.30344	-0.14323
41	UDP	7.24713e-05	3.74465e-05	1.93533	0.0529499	0.202579	2.30344	0.14492
42	O-Acetyl-L-Carnitine	-0.000246781	0.000122759	-2.01029	0.0444007	0.202579	2.30344	-0.67273
43	Methylamine	2.93181e-05	1.6879e-05	1.73696	0.0823939	0.202579	2.30344	0.211306
44	Isobutyrate	-1.71e-05	9.54996e-06	-1.79058	0.0733607	0.202579	2.30344	-0.16266
45	Sarcosine	-8.06788e-05	4.20574e-05	-1.9183	0.0550727	0.202579	2.30344	-0.8481
46	L-Glutathione-reduced	0.00123103	0.000714977	1.72177	0.0851105	0.203525	2.29672	0.354849
47	L-Leucine	-0.00028718	0.000170365	-1.68568	0.091858	0.21297	2.23128	-0.0848339
48	L-Carnitine	0.00064074	0.000383617	1.67026	0.0948684	0.21297	2.23128	0.506031
49	AceticAcid	-0.000439193	0.000261522	-1.67937	0.0930799	0.21297	2.23128	-0.613896
50	AMP	-7.63992e-05	4.70063e-05	-1.6253	0.104099	0.229019	2.12646	-1.10584
51	2-AminobutyricAcid	-0.000111231	7.00046e-05	-1.58891	0.11208	0.241741	2.04847	-0.111623
52	D-Fructose	0.0012964	0.000842043	1.53959	0.123661	0.256655	1.9621	0.28336
53	UMP	0.000141237	9.12798e-05	1.5473	0.121792	0.256655	1.9621	0.147181
54	Ethanolamine	0.000703625	0.00046544	1.51174	0.1306	0.266037	1.9103	0.231096
55	D-Galactose	0.00206889	0.00137895	1.50034	0.133525	0.267051	1.90481	0.395646
56	PyroglutamicAcid	-0.000307694	0.000208416	-1.47635	0.139851	0.274706	1.86404	-0.686245
57	GABA	-6.76179e-05	4.64378e-05	-1.45609	0.145366	0.280532	1.83376	-0.212721
58	Dimethylglycine	6.22726e-05	4.3592e-05	1.42853	0.153138	0.290435	1.78371	0.28472
59	L-Cysteine	0.000166771	0.000119052	1.40083	0.161266	0.300665	1.73377	0.130865
60	MethylmalonicAcid	-2.55752e-05	1.85183e-05	-1.38108	0.167256	0.306635	1.7054	-0.207997
61	Citrate	-0.000105259	7.73133e-05	-1.36145	0.17337	0.312635	1.67745	-0.174139
62	Beta-Alanine	-0.000217407	0.000160896	-1.35123	0.176622	0.313032	1.67562	-0.227867
63	2-Oxoglutarate	-9.19193e-05	6.84448e-05	-1.34297	0.179282	0.313032	1.67562	-0.494062
64	L-Tryptophane	0.000143984	0.000110893	1.2984	0.19415	0.333696	1.58339	0.163208
65	3-Methyl-L-Histidine	0.000260937	0.000216566	1.20488	0.228248	0.386267	1.37233	0.293333
66	Butyrate	-0.000704981	0.000597247	-1.18038	0.237848	0.396413	1.33492	-1.34488
67	EthylmalonicAcid	-0.000703435	0.000603004	-1.16655	0.243392	0.399598	1.32338	-1.27401
68	Betaine	-0.00160105	0.00140235	-1.14169	0.253583	0.404264	1.30663	-0.250009
69	D-Sorbitol	0.00266052	0.0023275	1.14308	0.253004	0.404264	1.30663	0.261605
70	Azelaic Acid	-0.000787989	0.000700349	-1.12514	0.26053	0.409098	1.28948	-0.410322
71	Cadaverine	0.00010728	9.60553e-05	1.11686	0.264054	0.409098	1.28948	0.0964838
72	PropyleneGlycol	8.92141e-05	8.07665e-05	1.10459	0.269336	0.411485	1.28109	0.18935
73	Methanol	-0.00339986	0.00313729	-1.08369	0.2785	0.418314	1.25734	-1.5348
74	alpha-HydroxyisobutyricAcid	-6.42816e-05	5.96772e-05	-1.07715	0.281411	0.418314	1.25734	-0.521464
75	GuanidinoaceticAcid	-0.000292509	0.000275183	-1.06296	0.287799	0.422105	1.24433	#NAME?
76	Dimethylamine	-5.31075e-06	5.06183e-06	-1.04917	0.294098	0.425668	1.2322	-0.456893
77	CholineChloride	-6.24336e-05	6.16273e-05	-1.01308	0.31102	0.444315	1.17035	#NAME?
78	Malonate	0.00012985	0.00012998	0.999006	0.317792	0.448168	1.15789	0.418041
79	Levoglucosan	0.0011477	0.0013014	0.881895	0.377833	0.520896	0.940934	0.0799726
80	ThreonicAcid	-8.15013e-05	9.261e-05	-0.880048	0.378833	0.520896	0.940934	-2.21836
81	PantothenicAcid	-0.000192813	0.000222898	-0.865026	0.387024	0.525589	0.927994	-0.297714
82	1,3-Diaminopropane	-0.000111924	0.000141689	-0.789928	0.42957	0.576252	0.795228	-0.238279
83	N-Acetylglycine	-4.14546e-05	5.4949e-05	-0.75442	0.450597	0.597177	0.74377	-0.102204
84	AscorbicAcid	-0.000857165	0.00119773	-0.715659	0.474202	0.620979	0.687384	-0.264636
85	Phosphocholine	0.000580594	0.00104521	0.555479	0.578567	0.748734	0.417476	0.078154
86	Oxypurinol	9.3026e-05	0.000199037	0.467381	0.640227	0.803628	0.3154	0.055333
87	Phenethylamine	3.64991e-05	8.0488e-05	0.453473	0.650208	0.803628	0.3154	0.0462697
88	LevulinicAcid	-6.79441e-06	1.49776e-05	-0.453639	0.650089	0.803628	0.3154	-0.128673
89	2-Oxoisovalerate	-1.52867e-05	3.25614e-05	-0.469474	0.638731	0.803628	0.3154	-0.151902
90	FumaricAcid	5.21773e-06	1.23394e-05	0.422852	0.672404	0.821827	0.283094	0.152998
91	L-Glutathione-oxidized	-6.55268e-05	0.000194503	-0.336893	0.736197	0.888435	0.170662	-0.042086
92	L-Methionine	1.88522e-05	5.94431e-05	0.317148	0.751132	0.888435	0.170662	0.00741578
93	Spermidine	2.38818e-05	7.47793e-05	0.319364	0.74945	0.888435	0.170662	-0.0103212
94	L-Proline	-0.000102638	0.000373108	-0.275089	0.783248	0.897472	0.156062	-0.0218939
95	D-Glucose-6-Phosphate	-0.000123817	0.000428188	-0.289164	0.772456	0.897472	0.156062	-0.0552681
96	GMP	-1.81318e-05	6.51336e-05	-0.278379	0.780722	0.897472	0.156062	-0.0668268
97	L-Threonine	6.98527e-05	0.000290599	0.240375	0.81004	0.904262	0.145188	0.0241836
98	Methylguanidine	8.75774e-06	3.66312e-05	0.239078	0.811045	0.904262	0.145188	0.0295412
99	Trimethylamine	6.00627e-07	2.55064e-06	0.235481	0.813835	0.904262	0.145188	-0.00936032
100	GlycolicAcid	3.18701e-05	0.000181028	0.176051	0.860254	0.93691	0.0940177	0.0195595
101	IMP	-2.09169e-05	0.000115645	-0.180872	0.856468	0.93691	0.0940177	-0.0101485
102	Lactate	0.00025154	0.00158086	0.159116	0.873577	0.942093	0.0860586	0.00764695
103	MalicAcid	-1.93816e-05	0.000152606	-0.127004	0.898937	0.942387	0.085609	-0.0129083
104	L-Asparagine	-2.35227e-05	0.000203814	-0.115413	0.908118	0.942387	0.085609	-0.0194305
105	Hypotaurine	-1.89898e-05	0.000136563	-0.139055	0.889407	0.942387	0.085609	-0.0263382
106	Succinate	3.37586e-05	0.00028401	0.118864	0.905383	0.942387	0.085609	0.0359247
107	L-Phenylalanine	6.93459e-06	7.26926e-05	0.0953961	0.924	0.949907	0.0741422	0.00039239
108	L-Alanine	-2.62645e-05	0.000687855	-0.0381832	0.969542	0.969542	0.0446252	0.0233515
109	Lactose	5.0332e-06	0.000109043	0.046158	0.963184	0.969542	0.0446252	0.0161239
110	Putrescine	-4.95803e-06	8.75884e-05	-0.056606	0.954859	0.969542	0.0446252	-0.0216686

## Sheet: Muscle
	name	estimate	std.error	statistic	pvalue	FDR	logFDR	foldChange
1	L-GlutamicAcid	0.000927723	0.000208147	4.45705	8.30939e-06	0.000689679	10.5018	0.555487
2	Glycerophosphocholine	0.000909536	0.000232312	3.91516	9.0346e-05	0.00374936	8.05914	0.435692
3	SebacicAcid	-6.43556e-05	1.80771e-05	-3.56006	0.000370776	0.0102581	6.60709	-0.230223
4	Lactate	-0.00855502	0.00285579	-2.99567	0.00273841	0.0405509	4.62412	-0.267551
5	L-Tyrosine	-0.00129557	0.000419673	-3.08709	0.00202128	0.0405509	4.62412	-0.66154
6	MethylmalonicAcid	-6.53804e-05	2.19778e-05	-2.97484	0.00293139	0.0405509	4.62412	-0.192085
7	Levoglucosan	-0.000775587	0.00026576	-2.91837	0.00351865	0.0417212	4.58308	-0.199472
8	Malonate	-0.000967711	0.000350498	-2.76096	0.00576318	0.059793	4.06388	-0.6859
9	D-Fructose	0.000492821	0.00018962	2.59899	0.00934974	0.0708489	3.81911	0.534765
10	Lactose	0.00039921	0.000151437	2.63615	0.00838536	0.0708489	3.81911	0.597695
11	alpha-HydroxyisobutyricAcid	-5.10887e-05	1.96682e-05	-2.59753	0.00938962	0.0708489	3.81911	-0.168007
12	1,3-Diaminopropane	-7.78957e-05	3.03495e-05	-2.56662	0.0102694	0.07103	3.81543	-1.25941
13	GlycericAcid	-0.00199405	0.000808853	-2.46528	0.0136907	0.0811663	3.62298	-0.408377
14	Sarcosine	-0.000116467	4.68407e-05	-2.48644	0.0129027	0.0811663	3.62298	-0.283146
15	L-Glutamine	0.000391479	0.000165838	2.3606	0.0182453	0.100957	3.30819	0.548758
16	L-Glutathione-reduced	0.000194454	8.50514e-05	2.28631	0.022236	0.115349	3.11592	0.737646
17	L-Threonine	-0.00100321	0.000449093	-2.23385	0.0254927	0.11755	3.08866	-0.153793
18	O-Acetyl-L-Carnitine	0.000375743	0.000167881	2.23815	0.0252112	0.11755	3.08866	0.448194
19	Putrescine	0.000424334	0.000200152	2.12006	0.0340014	0.148532	2.75115	0.279182
20	L-Carnitine	0.000307464	0.000153478	2.00331	0.0451441	0.17998	2.47409	0.175899
21	L-Proline	0.000279778	0.000139913	1.99966	0.045537	0.17998	2.47409	0.238098
22	L-Arginine	-0.000622056	0.000321628	-1.93409	0.0531022	0.20034	2.31948	-0.117597
23	Ethanolamine	-0.000190383	0.000105616	-1.80259	0.0714525	0.25785	1.95539	-0.262562
24	IMP	-0.000236088	0.000132493	-1.78189	0.0747674	0.25857	1.95137	-0.109552
25	ATP	0.000394316	0.000225993	1.74481	0.0810172	0.268977	1.89444	0.331211
26	Phosphocholine	-0.000158826	9.37709e-05	-1.69377	0.0903088	0.282874	1.82177	-0.122678
27	L-Cystine	-0.000295219	0.000177266	-1.6654	0.0958329	0.282874	1.82177	-0.269553
28	PropyleneGlycol	-2.42414e-05	1.44853e-05	-1.67352	0.0942257	0.282874	1.82177	-0.150348
29	D-Mannose	6.16082e-05	3.73264e-05	1.65053	0.0988354	0.282874	1.82177	1.18762
30	Beta-Alanine	0.000444462	0.000285835	1.55496	0.119955	0.331875	1.59129	0.437858
31	Spermidine	-0.000162786	0.00010816	-1.50505	0.132312	0.354254	1.49714	-0.130281
32	Creatine	-0.00320808	0.00223279	-1.4368	0.150774	0.389442	1.36052	-0.0812822
33	L-Aspartate	-0.000318063	0.000223571	-1.42265	0.154838	0.389442	1.36052	-0.0492831
34	Citrate	-0.000105716	7.69731e-05	-1.37341	0.169625	0.414084	1.272	-0.0881113
35	L-Ornithine	0.000218864	0.000164941	1.32692	0.184534	0.43761	1.19228	1.08293
36	ThreonicAcid	0.000446064	0.000341189	1.30738	0.191083	0.440553	1.18261	0.151842
37	2-Oxoglutarate	0.000179604	0.000145654	1.23309	0.217544	0.448918	1.15548	0.186589
38	UDPG	-7.1985e-05	5.78142e-05	-1.24511	0.213091	0.448918	1.15548	-0.137353
39	Adenosine	7.24241e-05	5.8735e-05	1.23307	0.217551	0.448918	1.15548	0.377985
40	GuanidinoaceticAcid	4.46754e-05	3.60216e-05	1.24024	0.214888	0.448918	1.15548	3.32478
41	D-GluconicAcid	-7.24392e-05	5.92852e-05	-1.22188	0.221755	0.448918	1.15548	-1.31335
42	Allantoin	-4.97287e-05	4.24682e-05	-1.17096	0.241614	0.477475	1.0665	-0.281846
43	Azelaic Acid	-3.42062e-05	3.05165e-05	-1.12091	0.262327	0.494844	1.01496	-0.0712319
44	Dihydrothymine	6.2366e-05	5.54377e-05	1.12497	0.2606	0.494844	1.01496	0.206515
45	Dimethylamine	-3.9335e-05	3.64418e-05	-1.07939	0.280414	0.517208	0.951184	-0.245595
46	L-Carnosine	-0.000986929	0.000985451	-1.0015	0.316586	0.525532	0.92815	-0.130191
47	CholineChloride	-0.000172889	0.000171989	-1.00524	0.314782	0.525532	0.92815	-0.149365
48	Oxypurinol	-0.000342363	0.000327039	-1.04686	0.295164	0.525532	0.92815	-0.514311
49	Dimethylsulfone	-1.06813e-05	1.06313e-05	-1.00471	0.315037	0.525532	0.92815	-0.0765441
50	L-Serine	0.000430584	0.000426209	1.01027	0.312368	0.525532	0.92815	0.26308
51	D-Glucose-6-Phosphate	0.000447942	0.000458128	0.977767	0.32819	0.530227	0.915317	0.0929514
52	AscorbicAcid	0.000436893	0.00045054	0.969711	0.332191	0.530227	0.915317	0.425694
53	D-Sorbitol	-0.000149624	0.000158858	-0.941869	0.34626	0.542255	0.882955	-0.275091
54	Cadaverine	0.000126066	0.000138012	0.913442	0.36101	0.554886	0.849736	0.11202
55	SaccaricAcid	-0.000200944	0.000233537	-0.860438	0.389548	0.577365	0.792444	-0.208628
56	GlycolicAcid	-0.00010394	0.000119681	-0.868473	0.385136	0.577365	0.792444	-0.127295
57	D-Glucose	-0.000259323	0.000322659	-0.803708	0.421565	0.599983	0.737006	-0.0457068
58	Creatinine	0.000188453	0.000235957	0.798672	0.424481	0.599983	0.737006	0.306078
59	L-Valine	2.26009e-05	2.84214e-05	0.795206	0.426494	0.599983	0.737006	0.0556184
60	L-Alanine	-0.000156664	0.000200148	-0.782737	0.433781	0.600064	0.736811	-0.0305642
61	Inosine	-5.21325e-05	6.84607e-05	-0.761496	0.446361	0.607344	0.719415	-0.060971
62	Glycogen	-0.000169318	0.000227726	-0.743518	0.457168	0.612015	0.708361	-0.124834
63	L-Cysteine	-0.000485758	0.000755065	-0.643333	0.520008	0.68509	0.545635	-0.0451062
64	PyroglutamicAcid	4.17183e-05	7.35947e-05	0.566866	0.570805	0.740263	0.43389	0.0810003
65	MalicAcid	8.94344e-05	0.000186583	0.479329	0.631705	0.786469	0.346539	0.021666
66	3-Methylxanthine	0.000110334	0.000232332	0.474897	0.63486	0.786469	0.346539	0.112657
67	Glycerol	-7.59274e-05	0.000151522	-0.501099	0.616302	0.786469	0.346539	-0.173944
68	L-Glutathione-oxidized	-1.17659e-05	2.57214e-05	-0.457439	0.647356	0.790155	0.339793	-0.00966354
69	L-Isoleucine	6.78179e-06	1.65956e-05	0.408651	0.682796	0.821334	0.283958	0.0292716
70	Hypoxanthine	3.78251e-05	0.000101037	0.374368	0.70813	0.83964	0.252157	0.0670195
71	Taurine	0.000120525	0.000394318	0.305653	0.759869	0.888297	0.170886	0.034213
72	L-Glycine	5.79515e-05	0.000314321	0.18437	0.853723	0.92973	0.105117	0.0279194
73	Myo-Inositol	5.14813e-05	0.000330469	0.155783	0.876204	0.92973	0.105117	0.0667623
74	L-Methionine	-1.1582e-05	6.124e-05	-0.189125	0.849995	0.92973	0.105117	-0.0278823
75	L-Asparagine	-5.77752e-05	0.000254091	-0.22738	0.820129	0.92973	0.105117	-0.0430189
76	L-Anserine	1.88624e-05	0.000128102	0.147245	0.882939	0.92973	0.105117	-0.0782233
77	UDP	9.15433e-06	6.32507e-05	0.144731	0.884923	0.92973	0.105117	0.0261387
78	L-Leucine	-6.18313e-06	4.21108e-05	-0.14683	0.883266	0.92973	0.105117	-0.0216724
79	trans-4-Hydroxy-L-Proline	-1.78519e-05	9.82175e-05	-0.181759	0.855772	0.92973	0.105117	-0.087062
80	Betaine	5.75489e-05	0.000490397	0.117352	0.906581	0.940578	0.0883804	0.0121103
81	Hypotaurine	1.3508e-05	0.000225502	0.0599017	0.952234	0.975746	0.0354226	0.000267053
82	PantothenicAcid	-6.34384e-07	1.4939e-05	-0.042465	0.966128	0.97791	0.0322263	-0.0037895
83	TMAO	-1.58143e-06	6.26019e-05	-0.0252616	0.979846	0.979846	0.0293726	-0.0185922

## Sheet: Plasma
	name	estimate	std.error	statistic	pvalue	FDR	logFDR	foldChange
1	AscorbicAcid	0.000223751	5.73172e-05	3.90373	9.47232e-05	0.00985121	6.66548	1.24399
2	Creatinine	0.000223195	6.12304e-05	3.64517	0.000267219	0.0138954	6.16925	0.284442
3	Threitol	0.00067841	0.000219251	3.09422	0.00197332	0.0513063	4.28472	0.183137
4	Xylitol	-0.000256194	8.09718e-05	-3.16399	0.00155623	0.0513063	4.28472	-1.22985
5	D-Mannose	-0.00034412	0.000120384	-2.85852	0.00425621	0.0632352	3.98313	-0.0912205
6	2-HydroxyphenylAceticAcid	-0.000717061	0.000245805	-2.9172	0.0035319	0.0632352	3.98313	-0.361096
7	Citrate	-0.000138892	4.79692e-05	-2.89545	0.00378619	0.0632352	3.98313	-0.261515
8	L-Tryptophane	0.000169828	6.06144e-05	2.80177	0.00508229	0.0660697	3.91987	0.430008
9	L-Glutamine	0.000889527	0.000336869	2.64057	0.00827662	0.0860768	3.53823	0.266214
10	Spermidine	0.000103943	3.93383e-05	2.64229	0.00823469	0.0860768	3.53823	0.360251
11	1,3-Diaminopropane	0.000116126	4.74e-05	2.44991	0.0142893	0.114314	3.12893	0.156387
12	Acetaminophen	0.000107437	4.3473e-05	2.47135	0.0134605	0.114314	3.12893	0.550015
13	Sarcosine	6.45771e-05	2.57658e-05	2.50631	0.0121999	0.114314	3.12893	0.473341
14	Glycerol	-0.000575919	0.00023916	-2.40809	0.0160364	0.119128	3.06942	-0.822773
15	2-Propanol	3.41962e-05	1.44553e-05	2.36565	0.0179985	0.12479	3.00243	0.274472
16	MalicAcid	-0.000216507	9.38544e-05	-2.30684	0.0210637	0.136914	2.86866	-0.525029
17	GlycericAcid	0.00144149	0.000633805	2.27434	0.0229453	0.140371	2.83268	0.350232
18	2-AminobutyricAcid	0.000290719	0.000136397	2.13141	0.0330552	0.190986	2.38846	0.312975
19	GuanidinoaceticAcid	0.000323273	0.000171954	1.88	0.060108	0.309923	1.69002	0.164034
20	D-Fructose	0.000247085	0.000131656	1.87675	0.0605524	0.309923	1.69002	0.197233
21	CholineChloride	-0.00017506	9.46872e-05	-1.84883	0.0644827	0.309923	1.69002	-0.1503
22	Glycogen	-1.99554e-05	1.0837e-05	-1.84142	0.0655606	0.309923	1.69002	-1.27
23	L-Proline	-0.000395167	0.000220506	-1.79209	0.073118	0.316845	1.65815	-0.030402
24	beta-HydroxyisovalericAcid	0.000178741	9.87661e-05	1.80975	0.0703353	0.316845	1.65815	0.355844
25	2-Oxoisovalerate	-0.000329125	0.000196831	-1.67212	0.0945007	0.393123	1.34695	-0.147545
26	L-Alanine	-0.000848893	0.000530753	-1.59941	0.109729	0.42266	1.24243	-0.0864002
27	Acetoacetate	-1.14315e-05	7.08089e-06	-1.61442	0.106437	0.42266	1.24243	-0.0718126
28	CitraconicAcid	0.000151015	9.80348e-05	1.54043	0.123457	0.442741	1.17547	0.425248
29	PropyleneGlycol	2.86627e-05	1.84792e-05	1.55108	0.120882	0.442741	1.17547	0.0793968
30	Levoglucosan	-0.000878115	0.000603996	-1.45384	0.14599	0.456321	1.13188	-0.161367
31	Ethanolamine	0.00023662	0.000164043	1.44243	0.149182	0.456321	1.13188	0.0928823
32	L-Serine	0.000381386	0.000257177	1.48297	0.138081	0.456321	1.13188	0.197935
33	PyroglutamicAcid	-0.000122624	8.27194e-05	-1.4824	0.138233	0.456321	1.13188	-0.0912818
34	5-AminoValericAcid	-0.000147292	0.000101277	-1.45435	0.145849	0.456321	1.13188	-0.20987
35	Lactate	-0.0104667	0.00758753	-1.37947	0.167751	0.471516	1.08462	-0.389832
36	D-Fucose	0.000525451	0.000377558	1.39171	0.164011	0.471516	1.08462	0.210264
37	3-HydroxyphenylAceticAcid	0.000174605	0.000124653	1.40073	0.161294	0.471516	1.08462	0.074356
38	Galactitol	-0.000362128	0.000267805	-1.35221	0.176308	0.477676	1.0659	-0.169357
39	S-Acetamidomethylcysteine	-0.000116632	8.73326e-05	-1.33549	0.181716	0.477676	1.0659	-0.0699923
40	Methanol	3.4491e-05	2.59451e-05	1.32938	0.183721	0.477676	1.0659	0.547711
41	2-Oxoglutarate	0.000131105	0.000100077	1.31005	0.19018	0.478466	1.06351	0.0892157
42	AceticAcid	0.000171407	0.00013174	1.30109	0.193227	0.478466	1.06351	0.250885
43	4-HydroxyphenylAceticAcid	0.000157776	0.00012607	1.25149	0.210755	0.509733	0.972186	0.074865
44	L-Threonine	-0.00232008	0.00191435	-1.21194	0.225534	0.521235	0.939995	-0.235564
45	TartaricAcid	-4.30961e-05	3.52571e-05	-1.22234	0.22158	0.521235	0.939995	-0.241495
46	Butyrate	0.000284311	0.000237713	1.19602	0.231687	0.523814	0.932873	0.550777
47	N-Acetyl-L-AsparticAcid	-6.7483e-05	5.75485e-05	-1.17263	0.240945	0.533155	0.907373	-0.00219347
48	Taurine	0.000924156	0.000815574	1.13314	0.257157	0.545803	0.873548	0.0820528
49	TMAO	-0.000148089	0.000129502	-1.14353	0.252819	0.545803	0.873548	-0.245126
50	L-GlutamicAcid	0.000370385	0.000333885	1.10932	0.267293	0.555969	0.846923	0.0693401
51	GlycolicAcid	-9.11813e-05	8.56688e-05	-1.06435	0.287172	0.577031	0.793279	-0.255744
52	LevulinicAcid	5.4229e-05	5.10928e-05	1.06138	0.288516	0.577031	0.793279	0.294913
53	L-Glycine	-0.000544361	0.000538691	-1.01052	0.312244	0.594427	0.750428	-0.0854203
54	Trans-AcotinicAcid	0.000256915	0.000257207	0.998865	0.31786	0.594427	0.750428	0.0574896
55	L-Isoleucine	-0.000112143	0.000114735	-0.977406	0.328368	0.594427	0.750428	-0.0154143
56	L-Carnosine	-9.91629e-05	9.63274e-05	-1.02944	0.303275	0.594427	0.750428	-0.0623509
57	Lactose	-9.7943e-05	0.00010086	-0.971082	0.331507	0.594427	0.750428	-0.121312
58	1-Methylhydantoin	-4.60309e-05	4.70722e-05	-0.97788	0.328134	0.594427	0.750428	-0.216636
59	EthylmalonicAcid	0.000527722	0.000568545	0.928198	0.353305	0.61147	0.709647	0.17892
60	D-Sorbitol	-0.000206135	0.00022818	-0.90339	0.366319	0.61147	0.709647	-0.0671738
61	L-Aspartate	-8.8023e-05	9.85997e-05	-0.892731	0.372001	0.61147	0.709647	-0.0398842
62	L-Arginine	0.000476393	0.000545129	0.873908	0.382169	0.61147	0.709647	0.312627
63	Glycerophosphocholine	6.32524e-05	7.12356e-05	0.887932	0.374577	0.61147	0.709647	0.0612394
64	GABA	4.37975e-05	4.70575e-05	0.930722	0.351998	0.61147	0.709647	0.0796317
65	4-AminoHippuricAcid	-5.44348e-05	6.18742e-05	-0.879764	0.378987	0.61147	0.709647	-0.16713
66	D-Glucose	0.001717	0.00208464	0.823645	0.410141	0.618184	0.693892	0.0469109
67	L-Carnitine	-5.81926e-05	6.8958e-05	-0.843884	0.398734	0.618184	0.693892	-0.0294458
68	2-HydroxybutyricAcid	0.000435388	0.000511332	0.851478	0.394504	0.618184	0.693892	0.467608
69	Putrescine	6.38875e-05	7.66728e-05	0.833248	0.404705	0.618184	0.693892	0.102343
70	dAMP	3.03113e-05	3.99943e-05	0.75789	0.448517	0.666368	0.58561	0.0589479
71	D-GlucuronicAcid	0.000805748	0.00118361	0.680755	0.496026	0.687823	0.539891	0.10414
72	HomovanillicAcid	0.000174799	0.000253997	0.688193	0.491331	0.687823	0.539891	0.0390824
73	N-Acetylglycine	0.000153478	0.000217087	0.70699	0.479573	0.687823	0.539891	0.0562057
74	Dihydrothymine	-5.45917e-05	7.55512e-05	-0.722578	0.469939	0.687823	0.539891	-0.0269703
75	3-Hydroxybutyrate	-2.46006e-05	3.55662e-05	-0.691685	0.489135	0.687823	0.539891	-0.0583102
76	Hypotaurine	2.84137e-05	4.37482e-05	0.649483	0.516026	0.696971	0.52083	0.176636
77	Isobutyrate	-1.46685e-05	2.24072e-05	-0.654632	0.512705	0.696971	0.52083	-0.108412
78	IsovalericAcid	0.000136822	0.000229105	0.597204	0.550371	0.720186	0.473559	0.094016
79	PantothenicAcid	3.50065e-05	5.90918e-05	0.592409	0.553577	0.720186	0.473559	0.0607968
80	MandelicAcid	1.0548e-05	1.78238e-05	0.591793	0.553989	0.720186	0.473559	0.11741
81	L-Cystine	0.000148543	0.000268737	0.552744	0.580439	0.745255	0.424194	0.0399185
82	Betaine	-0.000478166	0.000910496	-0.52517	0.599465	0.760297	0.395365	-0.0680214
83	Creatine	0.000637831	0.0012714	0.501676	0.615895	0.771724	0.373843	0.168402
84	L-Valine	-0.000167527	0.000348545	-0.480647	0.630767	0.773583	0.370372	-0.0436921
85	MethylmalonicAcid	-5.7537e-05	0.000120231	-0.478555	0.632255	0.773583	0.370372	0.0705129
86	L-Leucine	-9.47206e-05	0.000214909	-0.440748	0.659396	0.797409	0.326609	-0.0326347
87	Myo-Inositol	8.70092e-05	0.000209778	0.414768	0.678312	0.810855	0.302483	0.0195117
88	1-Methyl-L-Histidine	-3.24153e-05	8.33973e-05	-0.388686	0.697508	0.824328	0.278709	-0.0274887
89	L-Asparagine	-3.55035e-05	9.73752e-05	-0.364605	0.715406	0.83598	0.258459	-0.0550931
90	SebacicAcid	-9.2122e-05	0.000268253	-0.343414	0.731287	0.838569	0.253999	0.0255507
91	Valerate	9.97058e-05	0.000301107	0.331131	0.740545	0.838569	0.253999	0.217174
92	alpha-HydroxyisobutyricAcid	-3.34543e-05	0.000101544	-0.329456	0.741811	0.838569	0.253999	-0.0729373
93	Beta-Alanine	8.48079e-06	2.80506e-05	0.302339	0.762394	0.843499	0.245541	0.0263888
94	AdipicAcid	2.0068e-05	6.5889e-05	0.304572	0.760692	0.843499	0.245541	0.0544572
95	3-MethyladipicAcid	8.45029e-05	0.000290453	0.290935	0.771101	0.844153	0.244424	0.114421
96	D-Maltose	-6.25712e-05	0.000225584	-0.277375	0.781493	0.846617	0.240219	-0.0814103
97	DehydroAscorbicAcid	-7.19643e-05	0.000338841	-0.212384	0.831808	0.873818	0.194595	-0.0111049
98	SyringicAcid	2.26002e-05	0.000101415	0.222847	0.823654	0.873818	0.194595	0.0164271
99	O-Acetyl-L-Carnitine	-7.16269e-06	3.34363e-05	-0.214219	0.830376	0.873818	0.194595	-0.0230659
100	Pyruvic-Acid	-1.67648e-06	9.38119e-06	-0.178707	0.858168	0.892495	0.164084	-0.0034743
101	Succinate	1.1876e-06	7.46824e-06	0.15902	0.873653	0.899603	0.152639	0.138725
102	2-AminoAdipicAcid	1.02324e-05	0.000114675	0.0892291	0.9289	0.937918	0.0924659	0.0123061
103	2-Oxobutyrate	-5.12428e-06	5.37974e-05	-0.0952514	0.924115	0.937918	0.0924659	0.0361637
104	trans-4-Hydroxy-L-Proline	3.50136e-05	0.000541118	0.064706	0.948408	0.948408	0.0764201	0.0106132

## Sheet: Urine
	name	estimate	std.error	statistic	pvalue	FDR	logFDR	foldChange
1	Creatine	0.00723921	0.00222416	3.25481	0.00113469	0.0378987	4.72171	0.653723
2	IsocitricAcid	-0.0016346	0.00048095	-3.39869	0.000677105	0.0378987	4.72171	-0.457431
3	AdipicAcid	-0.000532205	0.000159953	-3.32725	0.000877079	0.0378987	4.72171	-0.308568
4	Citrate	-0.00171484	0.000518111	-3.30979	0.000933656	0.0378987	4.72171	-0.797941
5	L-Leucine	-0.000386818	0.000117235	-3.29951	0.000968538	0.0378987	4.72171	-0.389721
6	PyroglutamicAcid	-0.00132866	0.00042187	-3.14944	0.00163583	0.0423205	4.5625	-0.308037
7	L-Threonine	-0.000655514	0.000209719	-3.12569	0.00177391	0.0423205	4.5625	-0.293025
8	Formate	0.00139686	0.000456817	3.05782	0.00222954	0.0465417	4.42533	2.16698
9	alpha-HydroxyisobutyricAcid	-0.000210742	7.13167e-05	-2.95501	0.00312658	0.0580154	4.10742	-0.305968
10	Beta-Alanine	-0.00161494	0.000566247	-2.85201	0.00434444	0.0659565	3.92234	-0.533258
11	GlutaconicAcid	0.000493283	0.000171831	2.87074	0.00409507	0.0659565	3.92234	0.25353
12	L-Glutathione-oxidized	-0.000449576	0.000162005	-2.77507	0.00551891	0.074587	3.74493	-0.548408
13	2-AminobutyricAcid	-0.000201542	7.30612e-05	-2.75853	0.00580617	0.074587	3.74493	-1.16893
14	L-Aspartate	-0.00436134	0.00173445	-2.51454	0.0119189	0.121073	3.04605	-0.670238
15	N-Acetyl-L-AsparticAcid	-0.000430511	0.000172018	-2.50271	0.0123248	0.121073	3.04605	-0.283179
16	AMP	0.000219028	8.66429e-05	2.52794	0.0114734	0.121073	3.04605	0.264837
17	Adenosine	0.000157831	6.21935e-05	2.53774	0.011157	0.121073	3.04605	0.499321
18	L-GlutamicAcid	-0.00188377	0.000775027	-2.43059	0.0150743	0.132495	2.91599	-0.183815
19	2-Oxoglutarate	-0.00352892	0.00144216	-2.44696	0.0144067	0.132495	2.91599	-1.39129
20	7-Methylxanthine	0.00345626	0.00146848	2.35363	0.0185913	0.147845	2.75784	2.81984
21	MalicAcid	-0.00101881	0.0004317	-2.36	0.0182752	0.147845	2.75784	-0.39791
22	GlutaricAcid	-0.000528561	0.000239182	-2.20987	0.0271143	0.156329	2.67735	-0.687504
23	L-Glutathione-reduced	-0.000371075	0.000168903	-2.19697	0.0280224	0.156329	2.67735	-0.219804
24	L-Isoleucine	-0.000197759	8.71618e-05	-2.26887	0.0232763	0.156329	2.67735	-0.197881
25	3-Hydroxybutyrate	-0.000184774	8.13463e-05	-2.27145	0.02312	0.156329	2.67735	-0.18633
26	4-EthylPhenol	-0.000347188	0.000156799	-2.21422	0.0268134	0.156329	2.67735	-0.288098
27	2-MethylglutaricAcid	-0.000334537	0.000149927	-2.23134	0.0256589	0.156329	2.67735	-0.503451
28	2-Oxobutyrate	-0.0001101	4.97339e-05	-2.21378	0.0268441	0.156329	2.67735	-0.132783
29	2-Propanol	-8.39757e-05	3.82381e-05	-2.19613	0.028083	0.156329	2.67735	-0.198538
30	Acetaminophen	-0.000117994	5.25302e-05	-2.24622	0.0246898	0.156329	2.67735	-0.46738
31	UDP	0.000114519	5.38565e-05	2.12638	0.033472	0.176024	2.50616	0.15154
32	CholineChloride	0.000217117	0.000102255	2.1233	0.0337291	0.176024	2.50616	1.66938
33	LevulinicAcid	-0.00011427	5.42481e-05	-2.10644	0.035166	0.177961	2.49036	-0.117693
34	Putrescine	0.000821809	0.000402589	2.04131	0.0412201	0.2002	2.32049	0.221533
35	GMP	0.000251807	0.000123967	2.03125	0.04223	0.2002	2.32049	0.337548
36	MethylmalonicAcid	-0.00011815	5.9054e-05	-2.00071	0.0454242	0.2002	2.32049	-0.105664
37	GuanidinoaceticAcid	0.000780426	0.000391863	1.99158	0.0464174	0.2002	2.32049	1.33256
38	IMP	0.000108234	5.44293e-05	1.98853	0.0467533	0.2002	2.32049	0.13027
39	O-Acetyl-L-Carnitine	0.000534157	0.000264837	2.01693	0.0437031	0.2002	2.32049	0.884145
40	L-Lysine	0.00335219	0.00176647	1.89767	0.0577391	0.209618	2.25417	0.792371
41	3-MethyladipicAcid	-0.000210427	0.00011056	-1.90328	0.0570036	0.209618	2.25417	-0.145522
42	N-Acetylglycine	-0.000293036	0.000153234	-1.91234	0.0558324	0.209618	2.25417	-0.182887
43	PimelicAcid	-0.000413461	0.000217722	-1.89903	0.0575601	0.209618	2.25417	-0.364787
44	S-Acetamidomethylcysteine	-0.000186646	9.70025e-05	-1.92414	0.054337	0.209618	2.25417	-0.214773
45	Pyruvic-Acid	-0.000123456	6.44933e-05	-1.91425	0.0555882	0.209618	2.25417	-0.284422
46	SyringicAcid	-4.34939e-05	2.29097e-05	-1.89849	0.0576315	0.209618	2.25417	-1.55249
47	PropyleneGlycol	-0.000105191	5.65147e-05	-1.8613	0.0627013	0.22279	2.16624	-0.152761
48	EthylmalonicAcid	-0.000333668	0.000182148	-1.83185	0.0669734	0.233012	2.10153	-0.271194
49	Creatinine	0.00101091	0.000555099	1.82112	0.068588	0.233759	2.09691	0.244085
50	D-GluconicAcid	0.00111581	0.000629747	1.77184	0.0764215	0.234376	2.0931	0.213498
51	Azelaic Acid	-0.000457037	0.000257415	-1.77549	0.0758174	0.234376	2.0931	-0.315975
52	UMP	0.000286995	0.000162029	1.77126	0.0765179	0.234376	2.0931	0.170546
53	PantothenicAcid	-0.000160257	9.06633e-05	-1.7676	0.0771271	0.234376	2.0931	-0.178216
54	ATP	7.29064e-05	4.12546e-05	1.76723	0.0771896	0.234376	2.0931	0.260008
55	Adenine	0.000128828	7.16209e-05	1.79875	0.0720584	0.234376	2.0931	0.551047
56	2-Deoxycytidine	-0.000165599	9.4417e-05	-1.75391	0.0794452	0.236917	2.07755	-0.122912
57	Trigonelline	-4.06774e-05	2.33151e-05	-1.74468	0.0810404	0.237434	2.0744	-0.305475
58	L-Alanine	-0.000262707	0.000151757	-1.7311	0.0834343	0.240233	2.05749	-0.328535
59	D-Galactose	-0.000766159	0.000445535	-1.71964	0.0854984	0.242004	2.0469	-0.179245
60	L-Proline	-0.00116403	0.000681093	-1.70907	0.0874385	0.24337	2.03877	-0.139944
61	L-Arginine	-0.00111703	0.000674864	-1.65519	0.0978858	0.267758	1.901	-0.30171
62	L-Carnosine	-0.000531373	0.000322487	-1.64773	0.0994073	0.267758	1.901	-0.282669
63	Inosine	9.81402e-05	6.17549e-05	1.58919	0.112018	0.296936	1.75178	0.441268
64	trans-4-Hydroxy-L-Proline	-0.000321239	0.000206392	-1.55645	0.1196	0.308881	1.69488	-0.291862
65	SebacicAcid	-0.000317104	0.000205095	-1.54613	0.122073	0.308881	1.69488	-0.412248
66	Methanol	0.000174175	0.000112358	1.55018	0.121098	0.308881	1.69488	0.766662
67	2-AminoAdipicAcid	-0.000909219	0.000622094	-1.46154	0.143866	0.35518	1.49338	-0.235136
68	4-AminoHippuricAcid	0.000386057	0.000264642	1.45879	0.144624	0.35518	1.49338	0.206639
69	Glycerol	-0.000744617	0.000519696	-1.43279	0.151917	0.367683	1.44346	-0.144163
70	2-Deoxyadenosine	-8.27614e-05	5.81025e-05	-1.4244	0.15433	0.368188	1.44149	-0.251779
71	CMP	0.000108336	7.81624e-05	1.38603	0.165737	0.389831	1.35908	0.105738
72	2-Oxoisovalerate	3.63029e-05	2.68078e-05	1.35419	0.175675	0.401886	1.31514	0.109021
73	beta-HydroxyisovalericAcid	-4.88672e-05	3.5956e-05	-1.35909	0.174119	0.401886	1.31514	-0.161919
74	D-Fucose	-0.000301927	0.000227921	-1.3247	0.185271	0.418111	1.25804	-0.10932
75	D-Mannose	0.000393398	0.000308953	1.27333	0.202902	0.44274	1.17547	0.139406
76	VanillicAcid	0.000197715	0.000155699	1.26985	0.204138	0.44274	1.17547	0.135968
77	GDP	8.65234e-05	6.7728e-05	1.27751	0.201421	0.44274	1.17547	0.144305
78	L-Asparagine	-0.000343427	0.00027497	-1.24896	0.211679	0.453211	1.14175	-0.370937
79	ArgininosuccinicAcid	-0.000760704	0.000617929	-1.23105	0.218303	0.455707	1.13382	-0.702204
80	UTP	0.000166772	0.000135118	1.23427	0.217101	0.455707	1.13382	0.185725
81	Cadaverine	-0.000325406	0.000275729	-1.18017	0.237933	0.490553	1.02752	-0.243088
82	IsovalericAcid	-3.36654e-05	2.93218e-05	-1.14814	0.250911	0.511002	0.968598	-0.0641318
83	L-Glutamine	-0.000805808	0.000715624	-1.12602	0.260157	0.520476	0.942097	-0.270389
84	Succinate	-0.000277423	0.000247224	-1.12216	0.261796	0.520476	0.942097	-0.621714
85	Betaine	-0.00209611	0.00191953	-1.09199	0.274836	0.535532	0.900954	-0.548142
86	Hypotaurine	-0.000375699	0.000344729	-1.08984	0.275783	0.535532	0.900954	-0.278367
87	dAMP	0.000115166	0.000112942	1.01969	0.307876	0.584265	0.775306	0.122624
88	Acetone	-4.0984e-06	4.00541e-06	-1.02322	0.306206	0.584265	0.775306	-1.74663
89	Trans-AcotinicAcid	0.000112662	0.000112354	1.00274	0.315985	0.592916	0.754099	0.378423
90	Allantoin	-0.00159836	0.00168365	-0.949346	0.342445	0.629725	0.667206	-0.120743
91	D-Glucose-6-Phosphate	0.000505637	0.000533388	0.947972	0.343144	0.629725	0.667206	0.108691
92	HippuricAcid	-0.00299316	0.00322921	-0.926902	0.353977	0.631272	0.663666	-0.109532
93	D-Fructose	-0.000843632	0.000923362	-0.913653	0.360899	0.631272	0.663666	-0.103911
94	L-Citrulline	-0.000746223	0.00081109	-0.920025	0.35756	0.631272	0.663666	-0.142592
95	QuinolinicAcid	0.000261063	0.000286921	0.909878	0.362887	0.631272	0.663666	0.0900599
96	L-Glycine	-0.000287856	0.000313156	-0.919211	0.357985	0.631272	0.663666	-0.28386
97	1,3-Diaminopropane	-0.000125761	0.000141127	-0.891118	0.372866	0.635394	0.654277	-0.0591316
98	Spermidine	-0.000159491	0.00017864	-0.892806	0.371961	0.635394	0.654277	-0.190287
99	3-Methylxanthine	-4.41345e-05	4.99672e-05	-0.88327	0.37709	0.636102	0.65267	-1.29244
100	Xylitol	-0.000120355	0.0001389	-0.866483	0.386225	0.644996	0.632638	-0.538033
101	L-Ornithine	-0.000410967	0.000503371	-0.816429	0.414255	0.684956	0.545917	-0.235839
102	GlycolicAcid	0.000677837	0.000840296	0.806665	0.41986	0.687417	0.540742	1.69681
103	CitraconicAcid	-0.00459185	0.00604098	-0.760117	0.447185	0.704527	0.505273	-0.49094
104	Uridine	0.000184058	0.000238825	0.770682	0.440896	0.704527	0.505273	0.107969
105	3-HydroxyphenylAceticAcid	-4.69819e-05	6.01561e-05	-0.781001	0.434802	0.704527	0.505273	-0.0657384
106	Cytosine	0.000174291	0.000229116	0.760713	0.446829	0.704527	0.505273	0.164167
107	AceticAcid	-0.0120709	0.0163164	-0.739798	0.459422	0.717042	0.47987	-0.488151
108	Uracil	0.00287118	0.00406319	0.706632	0.479795	0.741905	0.430693	0.0968335
109	Myo-Inositol	-0.000588956	0.000904025	-0.651482	0.514735	0.743977	0.426671	-0.104813
110	Phenethylamine	0.000466628	0.00070185	0.664855	0.506143	0.743977	0.426671	0.160832
111	AscorbicAcid	0.00018223	0.000281078	0.648326	0.516774	0.743977	0.426671	0.0801658
112	L-Tryptophane	-0.000107977	0.000159912	-0.675228	0.499531	0.743977	0.426671	-0.0831041
113	2-HydroxyphenylAceticAcid	-0.000152128	0.000225776	-0.673803	0.500437	0.743977	0.426671	-0.200894
114	2-Deoxyguanosine	9.72763e-05	0.000149702	0.649797	0.515823	0.743977	0.426671	0.158629
115	NicotinicAcid	6.98637e-05	0.000102613	0.680847	0.495968	0.743977	0.426671	0.0884344
116	L-Cystine	9.29564e-05	0.000142079	0.654258	0.512945	0.743977	0.426671	0.25629
117	1-Methyl-L-Histidine	2.83086e-05	4.76239e-05	0.594419	0.552232	0.788228	0.343314	0.0835165
118	D-Maltose	0.000211897	0.00037593	0.56366	0.572985	0.81092	0.302368	0.191546
119	L-Valine	2.58869e-05	4.67696e-05	0.553498	0.579922	0.81384	0.297182	0.0430825
120	DehydroAscorbicAcid	-0.000670995	0.00125668	-0.533944	0.59338	0.825788	0.276157	-0.0833634
121	GlycericAcid	-0.00021026	0.000414404	-0.50738	0.611889	0.830775	0.267469	-0.060911
122	GTP	6.88658e-05	0.000134545	0.511844	0.60876	0.830775	0.267469	0.0433818
123	D-Glucose	0.000391866	0.000760793	0.515076	0.6065	0.830775	0.267469	0.0711226
124	3-Methyl-L-Histidine	-0.000461525	0.00106392	-0.433798	0.664435	0.848722	0.236636	-0.0697107
125	L-Arabitol	0.000495105	0.00108586	0.455958	0.64842	0.848722	0.236636	0.10043
126	1-Methylhydantoin	-0.000111856	0.000267582	-0.418026	0.675928	0.848722	0.236636	-0.121286
127	PhenylglyoxylicAcid	-8.51534e-05	0.000197647	-0.430836	0.666588	0.848722	0.236636	-0.0385601
128	UrocanicAcid	-9.90229e-05	0.000236113	-0.419388	0.674933	0.848722	0.236636	-0.0735843
129	Methylguanidine	-3.58936e-05	7.5044e-05	-0.4783	0.632437	0.848722	0.236636	-0.0399902
130	Dimethylsulfone	4.3365e-05	0.000101093	0.428961	0.667952	0.848722	0.236636	0.116928
131	KynurenicAcid	-0.000108113	0.000234406	-0.461219	0.644641	0.848722	0.236636	-0.149455
132	L-Histidine	-4.79778e-05	0.000110533	-0.434059	0.664246	0.848722	0.236636	-0.297165
133	Pyrocatechol	-8.14956e-05	0.000192725	-0.42286	0.672398	0.848722	0.236636	-0.255938
134	SaccaricAcid	0.000153819	0.000380382	0.404382	0.685932	0.852645	0.229983	0.0540002
135	Glycerophosphocholine	1.37247e-05	3.43243e-05	0.399854	0.689264	0.852645	0.229983	0.10348
136	D-Sorbitol	-0.00061023	0.0016463	-0.370667	0.710885	0.872925	0.19607	-0.0600603
137	BenzoicAcid	-8.35185e-05	0.000243905	-0.342422	0.732033	0.892332	0.164347	-0.0522943
138	Threitol	-0.000485023	0.00156205	-0.310504	0.756178	0.900056	0.151914	-0.0348837
139	Indoxylsulfate	-0.000223647	0.000762462	-0.293323	0.769276	0.900056	0.151914	-0.0419056
140	HomovanillicAcid	-7.19988e-05	0.000243708	-0.29543	0.767665	0.900056	0.151914	-0.0358418
141	3-PhenylPropionicAcid	-7.42678e-05	0.000229108	-0.324161	0.745816	0.900056	0.151914	-0.0481968
142	4-HydroxyphenylAceticAcid	-0.000109716	0.000346693	-0.316464	0.75165	0.900056	0.151914	-0.0950681
143	Sarcosine	-3.02717e-05	0.000104021	-0.291015	0.77104	0.900056	0.151914	-0.0362091
144	FumaricAcid	-3.73853e-05	0.000131449	-0.28441	0.776096	0.900056	0.151914	-0.116184
145	MandelicAcid	-0.00017568	0.000677383	-0.259351	0.795365	0.91367	0.130255	-0.0452852
146	Levoglucosan	-4.4547e-05	0.000179732	-0.247853	0.804248	0.91367	0.130255	-0.0777636
147	Isobutyrate	4.94022e-07	1.97005e-06	0.250766	0.801995	0.91367	0.130255	0.206334
148	L-Anserine	-4.37686e-05	0.000184673	-0.237005	0.812653	0.91698	0.125038	-0.0313757
149	5-AminoValericAcid	-7.8327e-05	0.000352411	-0.222261	0.824111	0.91973	0.120718	-0.0313727
150	trans-FerulicAcid	-4.11725e-05	0.000187403	-0.2197	0.826105	0.91973	0.120718	-0.0266734
151	Dihydrothymine	-2.16737e-05	0.000111168	-0.194964	0.845421	0.931546	0.102302	-0.00995316
152	L-Tyrosine	3.47493e-05	0.000181145	0.191832	0.847874	0.931546	0.102302	0.108207
153	Glycogen	2.92052e-05	0.000341162	0.0856052	0.93178	0.966505	0.0491509	-0.00408733
154	L-Phenylalanine	6.54958e-05	0.000578212	0.113273	0.909814	0.966505	0.0491509	0.0171043
155	GABA	-6.33495e-05	0.000628269	-0.100832	0.919684	0.966505	0.0491509	0.0174264
156	Acetoacetate	-1.62914e-05	0.000161887	-0.100635	0.91984	0.966505	0.0491509	-0.0123137
157	Dimethylamine	-2.29891e-05	0.000261674	-0.0878541	0.929993	0.966505	0.0491509	-0.0198758
158	Methylamine	5.91478e-06	6.76269e-05	0.087462	0.930304	0.966505	0.0491509	0.0142396
159	L-Methionine	-7.86067e-06	9.02796e-05	-0.0870704	0.930616	0.966505	0.0491509	-0.0172202
160	Phosphocholine	3.84191e-06	2.94959e-05	0.130252	0.896367	0.966505	0.0491509	0.116783
161	Propionate	-6.25733e-06	4.47797e-05	-0.139736	0.888869	0.966505	0.0491509	-0.0435892
162	ThreonicAcid	-4.88275e-05	0.000808669	-0.0603801	0.951853	0.979231	0.0302788	-0.00700463
163	Lactose	3.12406e-05	0.000713993	0.0437548	0.9651	0.979231	0.0302788	0.00457352
164	D-GlucuronicAcid	-2.24404e-05	0.000550829	-0.0407393	0.967504	0.979231	0.0302788	-0.00449776
165	Taurine	1.77855e-05	0.000405438	0.0438675	0.96501	0.979231	0.0302788	-0.083574
166	Dimethylglycine	1.26082e-06	3.86981e-05	0.032581	0.974009	0.979876	0.0293286	-0.21417
167	UDPG	-5.66538e-07	7.79581e-05	-0.00726721	0.994202	0.994202	0.00838959	-0.000980568
