# Supplementary material for: Multi-tissue metabolic and transcriptomic responses to a short-term heat stress in swine
Source: BMC Genomics. 2024 Jan 23;25:99. doi: 10.1186/s12864-024-09999-1 (PMC10804606; doi:10.1186/s12864-024-09999-1)
Supplement: Supplementary file 7 — Additional file 7. Table of kits for the measurement of blood metabolites and hormone levels. [file 12864_2024_9999_MOESM7_ESM.csv]

Metabolite	Kit	IntraCV	InterCV
NEFA	FUJIFILM Wako Chemicals Europe GmbH, Neuss, Germany	1.75%	3.71%
Creatinine	Créatinine cinétique, Biomérieux, ref 61162	0.22%	0.28%
Glucose	Glucose RTU, Biomérieux, ref 61269	2.66%	4.25%
Urea	Kit Urée cinétique, Biomérieux, ref 61974	-	-
Insulin	ST AIA-PACK IRI, Tosoh Corporation, Tokyo, Japan	2.3%	-
T3	ST AIA-PACK TT3, Tosoh Corporation, Tokyo, Japan	3.8%	-
T4	ST AIA-PACK T4, Tosoh Corporation, Tokyo, Japan	3.9%	-
IGF-I	IRMA IGF-I kit (Immunotech, Marseille, France)	12%	-
Albumin	Albumine-Kit, Biomérieux, ref 61051	4.81%	6.86%
?-amino acids	méthode maison d’après Chacornac	-	-
Protein	Protéines-Kit, Biomérieux, ref 61602	-	-
Uric acid	Acide urique enzymatique PAP, Biomérieux, ref 61923	1.69%	-
Glycerol	Kit Glycerol GK, ref. K-GCROLGK Megazyme, vendu par Libios	-	-
Tryglycerides	Triglycérides PAP, Biomérieux, ref 61236	0.63%	3.11%
Lactate	Lactate PAP, Biomérieux, ref 61192	2.99%	0.28%
